# Supplementary material for: LncRNA of peripheral blood mononuclear cells: HYMAI acts as a potential diagnostic and therapeutic biomarker for female major depressive disorder
Source: Front Psychiatry. 2025 Feb 27;16:1241089. doi: 10.3389/fpsyt.2025.1241089 (PMC11903756; doi:10.3389/fpsyt.2025.1241089)
Supplement: Supplementary file 1 [file Table1.xlsx]

## Sheet: High throughput  sequencing 
The datasets presented in this study can be found in online repositories. The names of the repository/repositories and accession number(s) can be found below: SRA repository, Bioproject accession number PRJNA698421.
=DISPIMG("ID_F14964D198AF436CAF713D11D5D5E9FA",1)

## Sheet: HYMAI qPCR
		actin		HYMAI		^CT					actin		HYMAI		^CT
TD01		20.83		31.08		10.1767			TH01		18.5		29.04		10.4067
		20.97		31.12							18.59		29.07
		20.93		31.06							18.78		28.98
TD02		23.1		32.18		8.91			TH02		18.47		29.12		10.7267
		23.13		31.96							18.44		29.1
		23.19		32.01							18.42		29.29
TD03		20.43		30.59		10.28			TH03		18.53		29.26		10.7933
		20.19		30.55							18.34		29.27
		20.33		30.65							18.41		29.13
TD04		19.24		28.74		9.50667			TH04		19.03		29.21		10.2833
		19.19		28.96							18.9		29.12
		19.44		28.69							18.98		29.43
TD05		20.74		29.51		8.83333			TH05		19.34		29.51		10.2167
		20.82		29.76							19.24		29.45
		20.64		29.43							19.36		29.63
TD06		21.78		31.41		9.52			TH06		18.71		29.03		10.1167
		21.7		31.19							18.93		28.88
		21.65		31.09							18.84		28.92
TD07		20.92		30.29		9.25			TH07		18.62		29.62		11.0067
		21.13		30.47							18.5		29.5
		21.14		30.18							18.44		29.46
TD08		20.97		30.57		9.47333			TH08		18.31		29.45		11.2567
		20.92		30.33							18.48		29.71
		21.07		30.48							18.28		29.68
TD09		20.03		29.81		9.52			TH09		18.26		28.9		10.6267
		20.26		29.61							18.08		28.82
		20.16		29.59							18.19		28.69
TD10		19.85		30.23		10.4467			TH10		18.64		29.19		10.5133
		19.61		30.06							18.74		29.23
		19.54		30.05							18.67		29.17
TD11		21.79		30.05		8.20333			TH11		17.79		27.91		10.1067
		21.97		30.16							17.66		27.83
		21.87		30.03							17.78		27.81
TD12		20.44		30.58		10.1			TH12		18.56		29.54		10.87
		20.48		30.51							18.65		29.31
		20.48		30.61							18.55		29.52
TD13		20.74		30.25		9.77333			TH13		18.82		30.61		11.6967
		20.53		30.03							18.89		30.47
		19.92		30.23							18.79		30.51
TD14		20.64		30.81		10.2767			TH14		20.29		30.72		11.2
		20.33		30.81							19.16		30.89
		20.54		30.72							18.78		30.22
TD15		19.15		30		10.66			TH15		18.86		29.5		11.1067
		19.8		29.94							18.61		29.53
		19.61		30.6							18.46		30.22
TD16		21.01		31.29		10.4633			TH16		18.53		30.08		11.6533
		20.53		31.16							18.46		30
		20.64		31.12							18.21		30.08
TD17		22.89		31.25		8.49667			TH17		20.11		32.58		12.28
		22.85		31.25							20.24		32.63
		22.76		31.49							20.1		32.08
TD18		22.76		31.35		8.65			TH18		18.63		30.73		11.72
		22.69		31.25							18.55		29.76
		22.52		31.32							18.63		30.48
TD19		22.65		30.9		8.12667			TH19		18.64		31.42		12.9867
		22.6		30.87							18.12		31.67
		22.96		30.82							18.18		30.81
TD20		21.06		30.17		9.14667			TH20		19.09		30.43		11.61
		21.17		30.28							18.54		30.58
		21.1		30.32							18.83		30.28
TD21		21.23		28.61		7.28			TH21		18.65		29.92		11.33
		21.18		28.25							18.56		29.8
		20.83		28.22							18.61		30.09
TD22		20.8		30.01		8.87667			TH22		18.62		28.6		10.0867
		20.87		29.56							18.47		28.51
		20.62		29.35							18.3		28.54
TD23		20.91		30.05		9.09667			TH23		18.34		30.12		11.8833
		21.07		30.15							18.2		30.11
		21.06		30.13							18.25		30.21
TD24		20.3		30.54		10.3133			TH24		18.82		29.48		11.0167
		20.3		30.67							18.7		29.74
		20.29		30.62							18.72		30.07
TD25		22.06		31.18		9.18			TH25		18.76		30.64		11.9933
		21.95		31.08							18.64		30.84
		21.95		31.24							18.7		30.6
TD26		21.93		30.14		8.09333			TH26		20.54		32.05		11.34
		22.07		29.97							20.8		32.06
		22.06		30.23							20.85		32.1
TD27		19.84		30.47		10.51			TH27		19.07		29.72		10.8133
		19.81		30.43							19.26		30.13
		19.89		30.17							19.08		30
TD28		19.89		29.54		9.57			TH28		19.52		30.85		11.2233
		19.96		29.48							19.44		30.77
		19.94		29.48							19.62		30.63
TD29		20.42		30.5		10.21			TH29		20.48		30.98		10.5067
		20.25		30.54							20.55		31.1
		20.29		30.55							20.49		30.96
TD30		21.84		31.92		9.89			TH30		20.75		32.53		11.7933
		22.13		31.89							20.69		32.66
		22.01		31.84							20.79		32.42
TD31		19.78		27.23		7.78667			TH31		20.54		31.78		11.2233
		19.58		27.5							20.56		31.62
		19.63		27.62							20.48		31.85
TD32		23.43		33.32		9.77333			TH32		20.05		30.69		10.8433
		23.43		33.16							19.94		30.87
		23.54		33.24							19.93		30.89
TD33		21.64		31.87		9.89333			TH33		20.11		30.25		10.2167
		21.75		31.19							20.06		30.28
		21.61		31.62							20.03		30.32
TD34		21.05		31.86		10.6567			TH34		20.24		31.19		11.0333
		21.09		31.68							20.27		31.29
		21.21		31.78							20.19		31.32
TD35		22.67		31.92		9.18			TH35		20.84		31.86		10.9233
		22.94		32.18							20.79		31.68
		22.82		31.87							20.75		31.61
TD36		23.28		33.4		10.2567			TH36		20.77		31.81		11.05
		23.29		33.46							20.7		31.83
		23.48		33.96							20.74		31.72
TD37		21.2		30.83		9.70333			TH37		20.92		31.59		10.6833
		21.13		31.04							20.89		31.54
		21.23		30.8							20.93		31.66
TD38		21.27		31.11		9.89			TH38		21.44		32.75		11.2067
		21.2		31.12							21.59		32.81
		21.15		31.06							21.52		32.61
TD39		20.26		30.81		10.5633			TH39		20.92		31.7		10.78
		20.3		30.91							20.92		31.81
		20.23		30.76							20.97		31.64
TD40		21.89		30.89		8.89333			TH40		21.41		31.8		10.3733
		21.9		30.7							21.45		31.83
		21.95		30.83							21.51		31.86
TD41		19.85		30.59		10.7833			TH41		20.76		31.76		10.9167
		19.95		30.77							20.83		31.72
		19.86		30.65							20.82		31.68
TD42		22.57		32.55		10.0733			TH42		22.15		33.02		10.9067
		22.51		32.61							22.12		33.05
		22.52		32.66							22.23		33.15
TD43		20.53		31.26		10.7867			TH43		22.07		32.89		10.91
		20.64		31.5							22.09		33.06
		20.57		31.34							22.1		33.04
TD44		19.91		30.19		10.2367			TH44		20.58		31.35		10.78
		20		30.27							20.62		31.27
		19.85		30.01							20.61		31.53
TD45		20.08		30		9.79333			TH45		20.66		31.79		11.16
		20.15		30.03							20.74		31.86
		20.24		29.82							20.71		31.94
TD46		22.59		32.82		10.1867			TH46		20.2		31.23		11.1167
		22.62		32.65							20.22		31.43
		22.46		32.76							20.17		31.28
TD47		20.94		31		10.01			TH47		21.19		31.98		10.8333
		21.01		30.91							21.12		31.93
		20.94		31.01							21.16		32.06
TD48		19.78		29.55		9.84			TH48		20.06		30.83		10.8267
		19.74		29.66							19.96		30.92
		19.89		29.72							19.92		30.67
TD49		20.21		29.43		9.23333			TH49		20.71		30.7		10.1033
		20.3		29.38							20.61		30.75
		20.23		29.63							20.75		30.93
TD50		22.13		32.48		10.33			TH50		20.49		31.59		11.04
		22.17		32.48							20.58		31.43
		22.01		32.34							20.52		31.69
TD51		21.99		32.18		9.98667			TH51		19.6		30.22		10.4867
		22.02		32.07							19.78		30.26
		22.2		31.92							19.72		30.08
TD52		21.13		31.75		10.52			TH52		19.65		29.44		9.93667
		21.23		31.59							19.56		29.63
		21.15		31.73							19.61		29.56
TD53		20.55		30.73		10.0867			TH53		22.13		32.45		10.1933
		20.52		30.56							22.18		32.28
		20.63		30.67							22.17		32.33
TD54		19.8		29.63		9.82667			TH54		22.5		33.61		10.9
		19.8		29.5							22.5		33.18
		19.77		29.72							22.56		33.47
TD55		22.34		32.59		10.1767			TH55		22.03		32.93		10.8833
		22.24		32.32							21.95		32.83
		22.25		32.45							22.03		32.9
TD56		20.04		30.38		10.4267			TH56		22.45		33.24		10.66
		19.91		30.48							22.53		33.04
		20.11		30.48							22.49		33.17
TD57		21.51		30.84		9.39667			TH57		21.65		31.82		10.2233
		21.58		30.88							21.69		32.03
		21.53		31.09							21.64		31.8
TD58		20.71		29.61		9.05333			TH58		19.46		29.13		9.64
		20.77		29.84							19.42		29.08
		20.68		29.87							19.57		29.16
TD59		21.26		30.82		9.53333			TH59		19.79		29.74		9.93333
		21.33		30.95							19.85		29.66
		21.24		30.66							19.78		29.82
TD60		21.65		30.66		9.04			TH60		20		30.16		10.1233
		21.6		30.53							20.04		30.27
		21.59		30.77							20.07		30.05
TD61		19.99		29.63		9.72667			TH61		22.43		31.24		8.86333
		19.89		29.67							22.49		31.43
		20.02		29.78							22.51		31.35
TD62		19.98		29.76		9.74			TH62		20.05		29.96		9.92667
		20.01		29.89							20.05		30.09
		20.07		29.63							20.04		29.87
TD63		20.16		29.76		9.47333			TH63		20.49		30.35		9.94333
		20.26		29.66							20.46		30.53
		20.23		29.65							20.54		30.44
TD64		19		28.67		9.63667			TH64		20.72		30.87		10.1867
		19.13		28.67							20.81		30.99
		19.01		28.71							20.84		31.07
TD65		19.67		29.65		9.95333			TH65		19.64		29.67		9.88667
		19.71		29.55							19.68		29.48
		19.7		29.74							19.73		29.56
TD66		21		31.03		10.37			TH66		21.21		31.42		10.31
		20.67		31.17							21.28		31.55
		20.98		31.56							21.24		31.69
TD67		20.58		30.52		9.93333			TH67		20.47		29.91		9.41333
		20.6		30.58							20.45		29.85
		20.71		30.59							20.36		29.76
TD68		20		29.09		8.62333			TH68		21.71		31.09		9.31333
		20.34		29.14							21.83		31.05
		20.61		28.59							21.83		31.17
TD69		19.87		28.95		9.04			TH69		20.05		30.16		10.23
		19.86		29.11							19.89		30.21
		20.06		28.85							19.95		30.21
TD70		19.79		29.46		9.98			TH70		20.06		30.31		10.1967
		19.35		29.46							20.1		30.3
		19.18		29.34							20.14		30.28

## Sheet: microRNA prediction
=DISPIMG("ID_F2CF6E325C8E49CF98ED2DC9A1858C44",1)

## Sheet: Target mRNA prediction
hsa-miR-139-5p						hsa-miR-17-5p						hsa-miR-221-3p						hsa-miR-23a-3p						hsa-miR-19a-3p						hsa-miR-19b-3p						hsa-miR-28-5p						hsa-miR-33a-5p
miRpathDB	ENCORI	miRDB	miRWalk	TargetScan		miRpathDB	ENCORI	miRDB	miRWalk	TargetScan		miRpathDB	ENCORI	miRDB	miRWalk	TargetScan		miRpathDB	ENCORI	miRDB	miRWalk	TargetScan		miRpathDB	ENCORI	miRDB	miRWalk	TargetScan		miRpathDB	ENCORI	miRDB	miRWalk	TargetScan		miRpathDB	ENCORI	miRDB	miRWalk	TargetScan		miRpathDB	ENCORI	miRDB	miRWalk	TargetScan
A1CF	ZFY	PRDM16	CGA	TBX1		A1CF	DDX3Y	ENPP5	TMEM249	GPR6		A1CF	CASZ1	GABRA1	NT5C	VAPB		A1BG	DKC1	ZNF99	NT5C	ZNF655		A1CF	RNF223	ESR1	TNIP1	CTDSPL2		A4GNT	RNF223	ESR1	TNIP1	ATL2		A1BG	VAMP7	TNS3	MYORG	SLC37A4		A1CF	DDX3Y	ABCA1	CGA	ANO4
AADAC	NOC2L	SCAPER	TNIP1	H2AFV		A2M	ACAP3	FYCO1	TMEM249	HAUS8		A4GNT	RIMS3	RIMS3	CGA	TMSB15B		A1CF	CCNL2	SEMA6D	TMEM249	ZNF286B		A4GNT	SLC35E2B	ATXN1	THBS3	KBTBD8		AAGAB	SLC35E2B	ATXN1	TNIP1	DNAJA2		A4GALT	SDF4	KIAA0355	RSRC1	ENY2		A4GNT	SDF4	HMGA2	TNIP1	UBE2V2
AADAT	HES4	TBX1	TNIP1	DPY30		A2ML1	SSU72	DYNC1LI2	ZBTB7B	VSX1		AADAC	WDR47	CDKN1B	TNIP1	TFG		A2ML1	ICMT	FAM234B	ZBTB7B	KIAA1467		AADAC	NADK	ZMYND11	THBS3	ZMYND11		AAK1	NADK	ZMYND11	TNIP1	TAOK1		AAAS	UBE2J2	FAM126A	SZRD1	NFE2L2		AAGAB	UBE2J2	CDK6	TNIP1	CROT
AAK1	DVL1	CDH20	TNIP1	ARL15		A4GNT	SLC35E2	ZNFX1	RHNO1	PKD2		AADACL2	POGZ	TCF12	TNIP1	HECTD2		AADAC	DNAJC11	TRIL	RHNO1	PKP4		AAGAB	GNB1	ATG14	THBS3	CHIC1		AARD	GNB1	ATG14	TNIP1	ADRB1		AADAC	UBE2J2	FOXJ3	EIF4E2	VAT1L		AAK1	RPL22	YWHAH	TNIP1	CCNYL1
AARD	NADK	USP6NL	TNIP1	MORN4		AADAC	NADK	NPAT	C14orf132	NKIRAS1		AAGAB	ETV3	PANK3	TNIP1	CLVS2		AAGAB	ERRFI1	INTU	RHNO1	ZNF667		AAK1	PEX10	SLC24A3	ZNF638	C11orf96		AARS2	PEX10	SLC24A3	TNIP1	SHCBP1		AAGAB	UBE2J2	IKBKB	EIF4E2	RHO		AARD	RPL22	CROT	TMEM249	EN2
AARS	GNB1	EBF1	TNIP1	PIEZO1		AADAT	GNB1	MED12L	CLPS	C7orf43		AAK1	PRDM2	HECTD2	TNIP1	PAIP1		AAK1	ERRFI1	ZNF138	C14orf132	NDUFA3		AARD	CEP104	SHANK1	SLC1A2	QKI		AARSD1	CEP104	SHANK1	THBS3	TRAK2		AAK1	DVL1	ASPA	GANAB	GNG12		AARS2	ICMT	CADM2	TMEM249	NPC1
AARS2	GNB1	FBN2	TNIP1	HOXB2		AAK1	GNB1	TBC1D20	CLPS	C1orf63		ABAT	MIA3	PAIP1	TNIP1	MIDN		AARD	ENO1	AUH	SOAT1	ZNF287		AARS2	CEP104	LRP2	RPL15	PMEPA1		AASDH	CEP104	LRP2	THBS3	BNC2		AANAT	MXRA8	BCAM	SMC1A	RAP1B		AASDHPPT	DNAJC11	HADHB	C14orf132	RCAN1
AASDH	HES5	KIF13A	TNIP1	NDRG2		AAMDC	CHD5	ZNF800	THBS3	DERL2		ABCA1	FBXO28	HMBOX1	TNIP1	AGFG1		AARS2	CTNNBIP1	TAB3	SOAT1	SNRPC		AARSD1	CHD5	HCFC2	CHL1	LONRF1		ABCA1	CHD5	HCFC2	ZNF638	PTEN		AAR2	RPL22	TMEM260	SLC25A14	MARCH9		ABAT	ERRFI1	DYNC1LI2	C14orf132	SIRT6
AASDHPPT	MMEL1	ZBTB34	TNIP1	SCAPER		AAMP	RPL22	NPAS2	THBS3	FBXO48		ABCA3	HECTD2	RGS6	TNIP1	HMBOX1		AASDH	MTOR	SEC23IP	THBS3	PDE4B		AASDH	HES2	SECISBP2L	CHL1	ZBTB18		ABCA2	HES2	SECISBP2L	SLC8A1	STOX2		AARD	ICMT	NPY2R	SLC25A14	AS3MT		ABCA1	CTNNBIP1	RORA	C14orf132	YWHAH
ABAT	RPL22	JUN	TNIP1	TMF1		AARD	ICMT	SAR1B	THBS3	RHOC		ABCA5	TCF7L2	RFX7	TNIP1	MYLIP		AASDHPPT	EMC1	ZBTB34	THBS3	PDE7A		ABCA1	KLHL21	ACBD5	CHL1	RNF11		ABCA5	KLHL21	ACBD5	THRB	C6orf222		AARS	KLHL21	ARL17A	ADNP	HOXB3		ABCA10	LZIC	CPEB2	SOAT1	CSMD1
ABCA1	ACOT7	SMOX	TNIP1	DENR		AARS2	NOL9	BRMS1L	THBS3	FJX1		ABCA8	SHANK2	EIF5A2	TNIP1	SEC62		ABCA1	TMCO4	PDE7A	ZNF638	TOP1		ABCA5	KLHL21	GRSF1	CHL1	HBP1		ABCB1	KLHL21	GRSF1	SLC1A2	BEND4		AARS2	KLHL21	RPRD1A	FAM107B	PSMF1		ABCA12	DFFA	HBS1L	SOAT1	SLC25A25
ABCA3	HES2	ADGRL4	RHNO1	KBTBD2		AASDH	KLHL21	ITGB8	THBS3	CENPQ		ABCB11	CREBZF	GRB10	TNIP1	TMCC1		ABCA10	CAMK2N1	PPARGC1A	ZNF638	RALYL		ABCB1	RERE	DLG5	ERBIN	KCNA4		ABCB11	RERE	DLG5	GULP1	SBF2		AATK	KLHL21	RPTN	FAM107B	LYPD3		ABCA4	MTOR	PNMA1	THBS3	GLCCI1
ABCA6	KLHL21	SLC25A3	C14orf132	NR5A2		AASDHPPT	RERE	ANKRD52	ZNF638	RGMB		ABCB5	ETS1	KIT	TNIP1	PHACTR4		ABCA5	HP1BP3	PDE4B	ZNF638	PROK2		ABCB11	RERE	AFF1	ERBIN	NEUROD1		ABCB5	RERE	AFF1	GULP1	PPP1R12A		ABAT	RERE	EN2	EIF4E2	POU6F2		ABCA5	MTHFR	CAMK4	THBS3	AL354993.1
ABCB11	KLHL21	GDF10	C14orf132	CDH20		ABAT	RERE	VLDLR	SLC8A1	BAMBI		ABCC11	ZNF385A	ARHGEF38	TNIP1	AIDA		ABCA6	HNRNPR	TOP1	SLC8A1	CCL7		ABCB5	LZIC	KBTBD8	ERBIN	SPTSSB		ABCC12	LZIC	KBTBD8	RPL15	ATXN7L1		ABCA2	CTNNBIP1	ZKSCAN8	TRIP12	RNF150		ABCA6	MTHFR	ABHD2	ZNF638	ANKRD44
ABCB5	GPR157	CXCR4	SOAT1	APLP2		ABCA1	ENO1	TXNIP	URI1	FGD4		ABCC12	CD4	MIDN	TNIP1	BEAN1		ABCA8	ZNF436	KLF3	SLC8A1	IGSF8		ABCC1	CASZ1	BEND4	ERBIN	DTNA		ABCC3	CASZ1	BEND4	CHL1	ENPP5		ABCA3	CTNNBIP1	FOXN3	TRIP12	EN2		ABCA9	MTHFR	MTRNR2L3	ZNF638	PIM1
ABCB8	CLSTN1	CBLL1	SOAT1	TGIF1		ABCA10	GPR157	KCNB1	URI1	RASL11B		ABCC5	CDKN1B	EML6	TNIP1	AMMECR1		ABCB1	ZNF436	TMED5	THRB	BORA		ABCC12	KIAA2013	TSC1	RXFP1	MPPED2		ABCC5	KIAA2013	TSC1	ERBIN	GSC		ABCA5	MTOR	FAM107A	FKBP9	SSRP1		ABCB1	RCC2	GLCCI1	THRB	NRXN1
ABCC1	MTHFR	KAT6A	SOAT1	AKIRIN2		ABCA12	CLSTN1	CLOCK	RDH11	KCNK10		ABCD2	CDKN1B	CLVS2	TNIP1	EIF3J		ABCB11	ZNF436	FUT9	URI1	NDUFC1		ABCC3	KIAA2013	KCNJ2	RXFP1	PLA2G10		ABCC9	KIAA2013	KCNJ2	ERBIN	RHEBL1		ABCB11	MTHFR	WNK3	TOMM40L	TNS3		ABCB10	IFFO2	GRM8	THRB	SNAI2
ABCC11	EMC1	FMR1	SOAT1	RNF11		ABCA3	LZIC	RUFY2	SLC1A2	NUP35		ABCF1	FNDC3A	GNAI3	TNIP1	SMARCA5		ABCC3	E2F2	SESN3	SLC1A2	MYH1		ABCC5	DHRS3	RPS6KA5	RXFP1	CDS1		ABCD2	DHRS3	RPS6KA5	ERBIN	ZDHHC7		ABCB8	MTHFR	GPM6A	BORCS5	CYTH2		ABCB11	UBR4	ZNF140	URI1	RORA
ABCC4	AKR7A2	PDE3A	THBS3	CSRNP2		ABCA5	DFFA	ARHGAP12	SLC1A2	PRRG1		ABCF3	RALGAPA1	VAPB	ZBTB7B	TCF12		ABCC5	E2F2	DNAJC6	SLC1A2	SATB1		ABCC9	DHRS3	CHIC1	RXFP1	TIA1		ABCE1	DHRS3	CHIC1	ERBIN	SOX4		ABCC11	MTHFR	CNTFR	SYDE1	PRCC		ABCB5	UBR4	ZNF281	URI1	RP11-113D6.10
ABCC5	TMCO4	CAAP1	THBS3	MEIS2		ABCA6	MTHFR	KCNK10	EPB41L2	HOXB13		ABCG2	STYX	RAB18	RHNO1	PNO1		ABCC6	HMGCL	PPM1K	SLC1A2	VRK3		ABCD2	CASP9	CLOCK	RXFP1	ITSN1		ABCF2	CASP9	CLOCK	DPYSL5	IPMK		ABCC3	DHRS3	SLC44A5	TMEM159	MRPS35		ABCB8	UBR4	PIM1	RDH11	BEND6
ABCC9	CAMK2N1	FAM222B	THBS3	EIF4G2		ABCA8	MTHFR	STK17B	EPB41L2	CD69		ABHD12	FOS	FNDC3A	RHNO1	ZBTB37		ABCC9	FUCA1	VGLL3	PP2D1	C6orf62		ABCE1	EMC1	MDM4	TGM6	RAB8B		ABCF3	EMC1	MDM4	DPYSL5	MFAP3L		ABCC5	AGMAT	GIT2	TMEM159	RELA		ABCC1	CAPZB	GRIK2	SLC1A2	ZNF281
ABCD2	HP1BP3	FSBP	THBS3	ELOVL5		ABCB1	DHRS3	PDCD1LG2	CDC5L	PLSCR4		ABHD13	FAM214A	MYLIP	C14orf132	FOS		ABCD1	AUNIP	SFT2D1	EPB41L2	NAP1L5		ABCF2	CAMK2N1	KCNA4	CCDC88A	SGK1		ABCG1	CAMK2N1	KCNA4	ZNF331	SLC8A1		ABCC6	RCC2	PLAG1	TMEM159	BEGAIN		ABCC5	CAMK2N1	NAA15	SLC1A2	LDHA
ABCF1	HP1BP3	GABBR2	THBS3	GDF10		ABCB10	AKR7A2	ZFYVE26	CDC5L	FBXL5		ABHD17A	RFX7	TGS1	C14orf132	ZNF385A		ABCD2	PAFAH2	SLC6A14	ACSS1	MCFD2		ABCF3	DDOST	ADRB1	CCDC88A	RAP2C		ABCG2	DDOST	ADRB1	ADM2	SMOC1		ABCC9	RCC2	PATE4	DENND5B	GLP2R		ABCC9	EIF4G3	RAP2A	SLC1A2	ZNF804B
ABCF2	ECE1	FOS	ZNF638	CCT5		ABCB11	CAMK2N1	RAB22A	CDC5L	UEVLD		ABHD2	TCF12	FNIP2	C14orf132	ATAD2B		ABCD4	SLC9A1	ZNF716	ACSS1	SYT4		ABCG1	USP48	TRIM33	CDC20	KLF7		ABHD10	USP48	TRIM33	GMDS	C3orf70		ABCD2	RCC2	TRPC4AP	HEMK1	URGCP		ABCD1	LUZP1	ARID5B	SLC1A2	HADHB
ABCF3	ECE1	RAD54B	SLC8A1	LRFN5		ABCB5	DDOST	SLC40A1	ISYNA1	RUFY2		ABHD3	TLNRD1	GRIK1	SOAT1	NRK		ABCF1	WASF2	C2orf69	ACSS1	PKIA		ABCG2	LUZP1	RNF11	PMEPA1	IMPDH1		ABHD14B	LUZP1	RNF11	SPAG6	FAM69A		ABCF1	CAMK2N1	OSBPL10	IDI1	RP11-192H23.4		ABCD2	LUZP1	KCNMA1	PP2D1	KIAA0087
ABCG2	LUZP1	MGAT4A	SLC8A1	ATP5G3		ABCB9	DDOST	GPR137C	MCOLN3	EGLN3		ABHD5	SBK1	DENND1B	SOAT1	IRF2		ABCG1	IFI6	ATP11C	ACSS1	HMGB2		ABHD10	ZNF436	DDX3X	PNPLA8	GJA1		ABHD15	ZNF436	DDX3X	UXS1	PIANP		ABCF3	LUZP1	ARIH1	LRRC3	E2F6		ABCE1	TCEA3	TTC28	GULP1	DEPTOR
ABHD12B	SRSF10	NDRG4	SLC8A1	TPD52		ABCC11	HP1BP3	REEP3	ERBIN	SAMD12		ABITRAM	IRX5	ADAM22	SOAT1	PLCL2		ABCG2	NKAIN1	NEK6	BBS4	C2orf69		ABHD14B	E2F2	LRIG3	PNPLA8	NFIB		ABHD16A	E2F2	LRIG3	DGAT2	KLF12		ABCG1	LUZP1	SSRP1	TRAPPC9	NANOS1		ABCF1	PAQR7	CLSPN	GULP1	SLC17A6
ABHD13	STMN1	SGCZ	SLC8A1	AP1S2		ABCC12	HP1BP3	RRAGD	ERBIN	NTN4		ABL1	CBFB	LOC100506388	SOAT1	SOCS3		ABHD13	SNRNP40	LPP	RPL15	STX12		ABHD15	E2F2	RAB8B	PNPLA8	RBBP8		ABHD16B	E2F2	RAB8B	TGM6	GULP1		ABHD13	LUZP1	TRIM23	ATG10	TEF		ABCF2	SNRNP40	ARMC8	ACSS1	ABCA1
ABHD15	WASF2	APLP2	THRB	GPR37		ABCC5	EIF4G3	TBC1D9	ERBIN	IL8		ABL2	AXIN2	TFG	SOAT1	MIER3		ABHD15	PTP4A2	ARHGAP20	RPL15	SETD8		ABHD16A	RUNX3	CEP350	PNPLA8	MDM4		ABHD17A	RUNX3	CEP350	RGS5	FBXO28		ABHD15	LUZP1	NOVA2	MRPL32	LPPR5		ABCF3	BSDC1	PHACTR2	ACSS1	SREK1
ABHD16B	WASF2	DCBLD2	RDH11	KIF13A		ABCC6	EIF4G3	PTPN4	ERBIN	APCDD1		ABLIM1	NLK	GALNT3	SOAT1	PIK3R1		ABHD16B	PTP4A2	MRC1	RPL15	ZNF839		ABHD16B	PAFAH2	TNRC6B	PNPLA8	CHST1		ABHD17B	PAFAH2	TNRC6B	RGS5	SKIDA1		ABHD16B	LUZP1	RORA	TIGD5	SRSF1		ABCG1	SFPQ	SAMD8	BBS4	GAS1
ABHD17A	EYA3	TET3	SLC1A2	TMED10		ABCC9	ECE1	AAK1	ERBIN	SACS		ABRACL	C18orf25	ZNF91	CLPS	SNCB		ABHD18	MARCKSL1	ETNK1	RPL15	B3GNT1		ABHD17A	FAM46B	SOX6	TRDN	TMBIM6		ABHD17C	FAM46B	SOX6	UQCRB	MAPK6		ABHD17A	ZNF436	MST1L	SYDE1	TRNP1		ABCG2	SFPQ	SCN8A	CDC5L	SPAST
ABHD17B	SRSF4	NRK	SLC1A2	CAMK2D		ABCD2	LUZP1	SACS	ERBIN	CCNG2		ABTB2	MIDN	NRK	THBS3	RNF4		ABHD2	MARCKSL1	WBP2	RPL15	CCNG1		ABHD17B	SLC9A1	PATL1	RNF213	RHOB		ABHD18	SLC9A1	PATL1	UQCRB	PXDN		ABHD17B	TCEA3	FGB	ZC3H12C	KIAA0355		ABCG5	SFPQ	SLC12A5	RPL15	TM9SF3
ABHD2	PTP4A2	MEIS2	EPB41L2	HTR7		ABCD3	LUZP1	PKD2	ERBIN	CAMK2N2		ACAA2	ATAD2B	PCMTD1	THBS3	SYT10		ABHD4	TRIM62	FAM126B	CHL1	ZNF23		ABHD17C	RPA2	RORA	ATF2	ID2		ABHD2	RPA2	RORA	CCDC88A	FKBP15		ABHD2	ASAP3	PRH1-TAS2R14	BANP	TRIM44		ABHD10	CLSPN	CDK16	RPL15	EIF5A2
ABHD4	PTP4A2	GPR37	EPB41L2	EBF1		ABCE1	ZNF436	ZNF827	ERBIN	HBP1		ACAD10	RAB1A	WDR35	THBS3	TOX		ABHD5	PHC2	TMPO	CHL1	ZIC4		ABHD18	BSDC1	CACUL1	ATF2	C8orf4		ABHD3	BSDC1	CACUL1	CDC20	MDFIC		ABHD4	E2F2	JPH1	SPATA17	ETF1		ABHD12	STK40	CPT1A	CHL1	FAM222B
ABHD5	PTP4A2	ARF6	GULP1	USP6NL		ABCF1	E2F2	MAP3K2	DPYSL5	PRR15		ACADL	PPP3R1	MIER3	THBS3	CRKL		ABHD6	SFPQ	PPP4R4	ISYNA1	SIX1		ABHD2	AK2	LONRF1	ATF2	HOMER1		ABHD4	AK2	LONRF1	PIWIL3	RIN2		ABL1	E2F2	NDOR1	CDH24	TAGAP		ABHD13	MTF1	HIPK2	CHL1	CDK6
ABHD6	PTP4A2	MBNL3	GULP1	SRSF4		ABCF2	E2F2	NAPEPLD	DPYSL5	OSM		ACADM	ERBB4	C3orf70	ZNF638	PTS		ABI1	C1orf216	HEXIM1	ISYNA1	HEXIM1		ABHD3	SMIM12	S1PR1	ATF2	SYT1		ABHD5	SMIM12	S1PR1	CREB3L4	FRS2		ABL2	E2F2	EOMES	AZIN1	RBM23		ABHD15	MTF1	NAT8	CHL1	GRIK2
ABI1	BSDC1	ANK2	ACSS1	ZBTB34		ABCF3	E2F2	ARID4B	DPYSL5	TBC1D17		ACADSB	HNRNPA3	DCUN1D1	ZNF638	DDIT4		ABI3BP	SNIP1	CCNT2	TBPL1	CTCF		ABHD4	SNIP1	BMPR2	CERS6	SLC35F1		ABHD6	SNIP1	BMPR2	CREB3L4	ETV5		ABLIM1	RUNX3	NFE2L2	C1GALT1C1	LPHN1		ABHD17A	BMP8B	ERBIN	CHL1	CPT1A
ABL1	BSDC1	TGIF1	BBS4	GDE1		ABCG1	RUNX3	EPHA4	DPYSL5	NPLOC4		ACAP3	KIF16B	AGTPBP1	ZNF638	CHSY1		ABITRAM	C1orf109	PKP4	TBPL1	MAP7		ABHD5	YRDC	KIF13A	MYPN	CCNL1		ABL1	YRDC	KIF13A	CREB3L4	KCNS2		ABLIM2	PAQR7	LSMEM1	CNPY4	RNF24		ABHD17B	MYCL	DSC3	ISYNA1	NSF
ABL2	TRIM62	TMF1	CDC5L	FMR1		ABCG2	RSRP1	FAM45A	KREMEN2	AGFG2		ACBD5	VAPB	CDH2	LCN1	BBC3		ABL2	MTF1	PTEN	TBPL1	RCHY1		ABHD6	MTF1	ATXN7L1	RAB18	MRPL17		ABL2	MTF1	ATXN7L1	SYT14	CNOT6L		ABLIM3	PAFAH2	BAG1	SLC24A4	LCMT2		ABHD18	PPT1	PDGFRA	TBPL1	RGMA
ABLIM1	SMIM12	DIP2C	RPL15	LCOR		ABCG8	AUNIP	EPHA5	KREMEN2	ZBTB18		ACBD7	DYRK1A	POGZ	LCN1	PCDHA2		ABLIM1	MTF1	TNRC6A	MCOLN3	SPTSSB		ABL1	RRAGC	SKIL	RAB18	RAI2		ABLIM1	RRAGC	SKIL	SYT14	EDNRB		ABR	PAFAH2	GON4L	SLC24A4	KIAA1430		ABHD2	RIMS3	VCAN	TBPL1	ITGBL1
ABLIM2	TRAPPC3	KBTBD2	RPL15	LRP12		ABHD11	STMN1	GPR6	RXFP1	CALD1		ACCS	SUN2	DMRT3	SLC8A1	DYNC1LI2		ABLIM2	MTF1	SLC4A4	ERBIN	CCDC82		ABL2	RRAGC	MRTFB	RAB18	BAMBI		ABR	RRAGC	MRTFB	PNPLA8	CUL5		ABRAXAS2	SLC9A1	ADGRL1	SLC24A4	YIPF3		ABHD5	FOXJ3	ANKRD44	MCOLN3	APPBP2
ABR	STK40	C2orf49	RPL15	PMP22		ABHD13	PAFAH2	E2F1	RXFP1	ORMDL3		ACE	VGLL4	SEC62	SLC8A1	DCAF7		ABLIM3	MTF1	MICU3	ERBIN	FUT4		ABLIM1	MYCBP	USP33	MAPRE2	IGFBP3		ABRAXAS1	MYCBP	USP33	PNPLA8	GPCPD1		ABTB2	SLC9A1	WSB2	PNPLA1	YWHAZ		ABHD6	FOXJ3	DENND1B	MCOLN3	BACH1
ABRACL	MEAF6	WDR47	RPL15	ARX		ABHD14A-ACY1	PAFAH2	AKTIP	RXFP1	TRPV6		ACER2	ARF4	RSBN1L	SLC8A1	CDKN1C		ABRA	MTF1	RAB8B	ERBIN	GLB1L3		ABR	BMP8B	RICTOR	PDLIM5	KIAA0101		ABRAXAS2	BMP8B	RICTOR	PNPLA8	CAMSAP2		ACACB	WASF2	GSK3B	SUMF1	CCDC42B		ABI1	FOXJ3	B3GALT2	MCOLN3	TMEM59
ABRAXAS2	YRDC	HIPK1	RPL15	DUSP19		ABHD15	FAM46B	FCHO2	RXFP1	COX7A2L		ACER3	FOXP1	PPP3R1	THRB	RBM24		ABRACL	MYCBP	CACUL1	ERBIN	KIAA0922		ABRAXAS1	RIMS3	PIK3CA	MPP5	FOXP2		ACADM	RIMS3	PIK3CA	PNPLA8	YIPF6		ACAD10	AHDC1	TEF	GANAB	TEX261		ABI3BP	FOXJ3	BACH1	ERBIN	KIAA2026
ABT1	SF3A3	ERBIN	CHL1	JUN		ABHD17B	WASF2	USP46	RXFP1	ZNF2		ACIN1	TMCC1	ARF4	THRB	KIF16B		ABRAXAS1	PPT1	PPIF	ERBIN	CLDN14		ABRAXAS2	FOXJ3	ZBTB18	PRORP	DOCK10		ACADSB	FOXJ3	ZBTB18	PNPLA8	FXR1		ACAD8	EYA3	CCL28	CELF1	TTC39A		ABITRAM	SLC2A1	MBOAT2	ERBIN	CPSF2
ABTB2	MYCBP	LRFN5	CHL1	FOS		ABHD18	RPA2	NFAT5	RXFP1	TAOK2		ACOD1	PDCD10	NAA25	URI1	EMX2		ABRAXAS2	RIMS3	ZNF117	DPYSL5	SYS1		ACADM	SLC2A1	HBP1	PRORP	TGIF1		ACBD3	SLC2A1	HBP1	GP6	ARID5B		ACAP2	PTP4A2	BBS10	SFT2D2	MSL2		ABL2	IPP	FBXO47	ERBIN	ZC3H12C
ACAD8	PPT1	UBR3	TBPL1	TNPO1		ABHD2	RPA2	C2CD2	RXFP1	ZDHHC1		ACOT11	EIF5A2	CHSY1	RDH11	FOXN2		ABT1	FOXJ3	REPS2	DPYSL5	A1BG		ACADSB	MED8	PPP1R12A	PRORP	SIN3B		ACBD5	MED8	PPP1R12A	TRDN	ASB7		ACAP3	MARCKSL1	ADAMTS2	UBOX5	GPX3		ABLIM1	PIK3R3	SEC24C	ERBIN	MAPK8
ACADM	HIVEP3	NPPA	MCOLN3	GPR56		ABHD4	DNAJC8	RNF128	RXFP1	ZFPM2		ACOT2	DCUN1D1	ERBB4	SLC1A2	PDGFA		ACAA1	FOXJ3	CSNK1G3	SYT6	FRA10AC1		ACBD3	SLC6A9	GTF2A1	PRORP	RAB13		ACER1	SLC6A9	GTF2A1	MYO1A	ZNF831		ACE	BSDC1	DCUN1D5	CDK18	DERL2		ABLIM2	PIK3R3	MEGF10	DPYSL5	ABHD2
ACADSB	HIVEP3	WTAP	MCOLN3	TFEC		ABHD5	SRSF4	EZH1	RXFP1	CNOT7		ACOT9	IGF2BP2	CCN1	SLC1A2	GTF2B		ACACB	SLC2A1	ZFHX4	SYT6	PDCL3		ACBD5	HECTD3	SKIDA1	CLEC19A	WDR20		ACER2	HECTD3	SKIDA1	PIK3CB	CBFB		ACER2	BSDC1	SKA1	CDK18	PSAP		ABLIM3	EPS15	MRPS25	DPYSL5	TMEM86A
ACAP2	SLC2A1	BAZ2B	MCOLN3	UBE2F		ABHD6	PTP4A2	RGL1	RXFP1	ST6GALNAC6		ACOX1	NAP1L5	RIT2	EPB41L2	NLK		ACAD10	HECTD3	SLC1A1	ZNF331	TNFAIP6		ACBD7	TESK2	PMEPA1	SSBP2	TXK		ACER3	TESK2	PMEPA1	RNF213	TSPAN18		ACER3	YARS	ATL2	FAM107B	ATPAF1		ABR	CC2D1B	SLC14A1	KREMEN2	PIM3
ACBD5	SLC6A9	ARMC2	ERBIN	TMEM132D		ABI1	ZMYM6	MKRN1	RXFP1	PTPN4		ACOX3	NAP1L5	ZFPM2	GULP1	CASZ1		ACADSB	TESK2	MAP4K4	ZNF331	TMEM87B		ACER1	PIK3R3	ARAP2	SSBP2	EMC7		ACO1	PIK3R3	ARAP2	ATF2	GAREM		ACHE	RNF19B	MTSS1	CCDC91	GLG1		ABRA	TMEM59	EN2	KREMEN2	RNF128
ACBD7	IPP	NDRG2	ERBIN	PPP2CA		ABI2	TRAPPC3	ITPRIPL2	RXFP1	FEM1C		ACSF2	IRF2	CBWD6	GULP1	ZFPM2		ACAP2	IPP	ROBO2	ZNF331	DLGAP1		ACER2	PIK3R3	PLXNA4	SSBP2	CSRNP3		ACOT11	PIK3R3	PLXNA4	CERS6	PCDH10		ACKR4	AK2	YPEL3	UBA52	NRAS		ABRACL	USP24	C5orf47	RXFP1	ANO8
ACCS	PIK3R3	PPARGC1B	ERBIN	PGM2L1		ABITRAM	MTF1	ZNF367	SYT6	ZBTB9		ACSL3	PAIP1	VASH1	ACSS1	WDR47		ACBD7	PIK3R3	PRTG	SLC52A2	BLCAP		ACER3	LRRC41	IMPDH1	SSBP2	RNF167		ACOT13	LRRC41	IMPDH1	CSE1L	WIPF3		ACLY	SMIM12	RAP1B	HIPK1	BECN1		ABRAXAS2	DOCK7	MSRB3	RXFP1	MAP3K7
ACER2	ATPAF1	REM1	ERBIN	PFDN6		ABL1	MTF1	PLEKHA3	SYT6	ANKRD9		ACSM5	MIER3	TP53BP2	BBS4	DMRT3		ACCS	PIK3R3	NUFIP2	SLC52A2	SLC6A14		ACO1	ATPAF1	DSEL	SSBP2	RORA		ACOT2	ATPAF1	DSEL	SNX12	DPYSL5		ACO1	PSMB2	PKNOX2	CCDC91	C15orf37		ABTB2	SLC35D1	CALN1	RXFP1	RAP2A
ACER3	ATPAF1	TNPO1	ERBIN	RASGEF1B		ABL2	MTF1	ANKIB1	ZNF331	CCDC71L		ACSS1	GPBP1	CBWD1	CDC5L	FAM199X		ACER2	EFCAB14	RPRD2	BLVRA	CXCL12		ACOT11	ATPAF1	CHST1	GRM4	ITGB8		ACOT4	ATPAF1	CHST1	SNX12	TMEM63B		ACOT11	MTF1	CBFB	DNAJA4	WHSC1L1		ACAA2	SLC35D1	KMT2E	RXFP1	ESCO1
ACLY	EFCAB14	AKIRIN2	ERBIN	FAM76B		ABLIM1	INPP5B	REST	ZNF331	WFS1		ACSS3	ANKHD1	ATXN1	RPL15	NIPAL4		ACER3	EPS15	CTCF	GALNT14	MDFIC		ACOT13	STIL	CDS1	TMEM265	SLC31A2		ACOT9	EPS15	CDS1	FLII	STK33		ACOT13	MTF1	NOTCH2NLA	CHRNA7	RCVRN		ACACB	SLC35D1	CACNA1C	RXFP1	EEF1A1
ACO1	EFCAB14	IQCJ-SCHIP1	ERBIN	TMPO		ABLIM2	INPP5B	KLHL28	ZNF331	MINK1		ACTB	GABRA1	KIF20A	RPL15	CD4		ACO1	ZCCHC11	SCG5	GALNT14	NRGN		ACOT2	EPS15	ACSL4	MS4A2	SPOCK1		ACOX3	EPS15	ACSL4	MYPN	MAP2K3		ACOT2	BMP8B	SWT1	GLIPR1L2	PFKM		ACAD10	SLC35D1	SREK1	SYT6	EBAG9
ACOT11	EPS15	BMPR1A	ERBIN	GOT2		ABLIM3	POU3F1	CFL2	ZNF331	SLC2A4		ACTC1	ATXN1	CBWD5	RPL15	ATXN1		ACOD1	MAGOH	SEC24A	PTPDC1	WTAP		ACOT4	EPS15	SGK1	CLCN4	C2CD5		ACP1	EPS15	SGK1	CCR9	WBP2		ACOT9	TRIT1	FRA10AC1	ENC1	VAMP2		ACAD8	GNG12	SIRT6	SYT6	DCUN1D5
ACOT2	EPS15	DMD	DPYSL5	NDRG4		ABR	MYCBP	KIAA0513	SLC52A2	CRY2		ACTG1	UBE2J1	CASZ1	RPL15	THBS1		ACOT11	MAGOH	CDC40	VTCN1	GALNT12		ACOT9	EPS15	STOX2	ODAPH	C2orf42		ACP2	TXNDC12	STOX2	SAMSN1	LPHN2		ACOX3	SCMH1	INVS	TTC34	RPL28		ACADL	GNG12	MAPK8	CREB3L2	UNC79
ACOT4	COA7	ELOVL5	DPYSL5	AEBP2		ABRA	BMP8B	FBXL5	BLVRA	VANGL1		ACTL7A	MYLIP	TMCC1	CHL1	ARHGAP42		ACOT2	LRP8	BORA	VTCN1	CLDN12		ACOX3	TXNDC12	CACNA1C	CEP41	NAALADL2		ACSBG1	CC2D1B	CACNA1C	E2F8	CTGF		ACP2	FOXJ3	AS3MT	FAM107B	BCAM		ACADSB	GNG12	SLC26A7	SMIM22	SELT
ACOT9	LRP8	MORN4	DPYSL5	SLC25A3		ABRACL	MYCL	NCOA3	BLVRA	CC2D1A		ACTR1A	YWHAG	ETV3	CHL1	NDST3		ACOT4	NDC1	NR6A1	AP4B1	PRKRIR		ACP1	CC2D1B	CSMD1	DDX19B	LRP2		ACSL3	LRP8	CSMD1	E2F8	SOCS5		ACP7	FOXJ3	NSG1	NUP93	MUM1		ACAN	WLS	KIAA1549L	SMIM22	GPR88
ACOX1	TMEM59	PDE4D	DPYSL5	ATL2		ABRAXAS1	PPT1	CCND1	BLVRA	EGR2		ACTR2	KMT2C	DCAF12	CHL1	CNOT2		ACOT9	NDC1	CNOT6L	AP4B1	MARCKS		ACP2	LRP8	CREBRF	DDX19B	ELMOD2		ACSL4	CYB5RL	CREBRF	RAB18	EPC2		ACPP	FOXJ3	MRM2	NUAK1	PLXND1		ACAP2	DEPDC1	EBF1	ZNF331	SALL1
ACOXL	SSBP3	EIF4G2	DPYSL5	SEPT11		ABRAXAS2	SCMH1	USP3	GALNT14	CORO2B		ACTR3	RSBN1L	SUN2	CHL1	GNAI3		ACOX1	NDC1	NCOA2	MND1	FUT9		ACSBG1	CYB5RL	CNTFR	DDX19B	CLIP4		ACSL6	USP24	CNTFR	RAB18	CCDC152		ACSF2	SLC6A9	SRSF6	NUDCD3	PIANP		ACBD5	DEPDC1	NPC1	ZNF331	CRTAM
ACP7	DHCR24	ADCY1	KREMEN2	MYCBP		ABT1	HIVEP3	FRMD6	GALNT14	SLC16A6		ACTR3B	ANKIB1	CBWD3	ISYNA1	BEND4		ACP5	CYB5RL	NUP50	ALPK1	KLF3		ACSL3	USP24	ABCA1	DDX6	PPP1R13L		ACSM2A	SLC35D1	ABCA1	RAB18	SOGA2		ACSL3	HECTD3	ATAD2B	EP400	CDC42SE1		ACER2	ANKRD13C	RASEF	ZNF331	MCFD2
ACPP	DHCR24	CNOT4	KREMEN2	SOCS2		ACAA2	HIVEP3	VANGL1	IGFBP7	CDC23		ACVR1B	INSIG1	FMR1	ISYNA1	KPNA1		ACPP	DHCR24	NACC2	ALPK1	TACR3		ACSL4	SLC35D1	MBNL2	CUL3	ZNF772		ACSM2B	SLC35D1	MBNL2	PRRT2	ANKRD34A		ACSL6	PIK3R3	PAFAH2	POLR1A	SLC7A14		ACER3	ZRANB2	ATL2	PTPDC1	TTC28
ACSBG1	DHCR24	ZEB1	KREMEN2	ATP2B2		ACAD10	FOXJ3	ZFYVE9	ADM2	TMEM127		ACVR1C	TOX	FOXN2	TBPL1	FLJ00388		ACRV1	DHCR24	CGGBP1	DGAT2	WHAMM		ACSL6	SLC35D1	FAM43A	CUL3	F3		ACSM5	SLC35D1	FAM43A	BCAP31	FBXO36		ACSM2A	MKNK1	DKK3	AZIN1	CRIM1		ACKR3	ZRANB2	SLC17A6	ADM2	DDX5
ACSF2	USP24	UBE2E3	KREMEN2	LMO4		ACAD8	FOXJ3	RPS6KA5	VTCN1	SLC16A9		ACVR2A	MYBL1	HNRNPH3	TBPL1	CYR61		ACSBG1	USP24	CRISPLD1	MEST	IPPK		ACSM2A	SLC35D1	TSHZ3	GPD1	SOCS1		ACSS3	SERBP1	TSHZ3	GUCY1A1	PIKFYVE		ACSM2B	EFCAB14	FMNL3	SS18L2	GSK3B		ACLY	ZRANB2	SATB2	SPAG6	EGFLAM
ACSF3	DAB1	PTPN4	RXFP1	PHF6		ACADM	FOXJ3	ATXN1L	VTCN1	STK11		ACVR2B	HMBOX1	MRAP2	TBPL1	C2orf91		ACSL4	USP24	CNR1	MEST	CLEC1A		ACSM2B	SERBP1	KPNA6	DIS3L2	WDR45B		ACTB	SERBP1	KPNA6	GUCY1A1	INSIG2		ACSS3	FAF1	UBXN10	VTA1	ENPEP		ACO1	NEGR1	NUFIP2	SPAG6	SMARCA5
ACSL3	JUN	TRIM71	RXFP1	DCBLD2		ACADSB	EBNA1BP2	CAMTA1	AP4B1	LZIC		ADAD1	PLEKHA2	KIF16B	MCOLN3	ZSWIM4		ACSL6	USP24	CLCN3	MEST	ZNF292		ACSM5	SERBP1	ZNF217	ANKFY1	ZNF217		ACTG1	DEPDC1	ZNF217	SLC12A2	PTP4A1		ACTG1	COA7	KRT82	RAB6B	RGS16		ACOT11	PIGK	STS	YME1L1	NAA15
ACSL6	JUN	ARX	RXFP1	GDI2		ACADVL	MED8	ATG16L1	SPAG6	CDC40		ADAL	ECPAS	MARK1	MCOLN3	MYO10		ACSM2A	DOCK7	PTGER4	AKR1C3	ZNF793		ACSS1	DEPDC1	PTPRD	GSN	GRSF1		ACTN1	DEPDC1	PTPRD	KAT6B	IP6K1		ACTL8	TMEM59	SCAF4	GASK1B	CCNL2		ACOT12	PIGK	PHF12	YME1L1	RNF115
ACSM2B	JAK1	TP53BP2	RXFP1	PSPH		ACAP2	SLC6A9	LRIG1	SPAG6	MIDN		ADAM10	PPP6C	APOLD1	ERBIN	PDE3A		ACSM2B	JAK1	NSD2	AKR1C3	ZNRF2		ACSS3	DEPDC1	SPATA2	GSN	PON2		ACTN2	ANKRD13C	SPATA2	KAT6B	ZFAND5		ACTN4	DOCK7	AGTR2	SMPD4	PITPNM3		ACOT13	SYDE2	C12orf50	ALPK1	NIPAL4
ACSS1	DIRAS3	ATRX	RXFP1	PDE3A		ACAP3	ERI3	ZBTB4	YME1L1	ACER2		ADAM11	PPP6C	CBWD2	ERBIN	IPO7		ACSM3	SERBP1	SOCS6	TBC1D1	ORMDL1		ACTB	ANKRD13C	AMMECR1L	HMBS	EDARADD		ACTR1A	ANKRD13C	AMMECR1L	EPHX2	NME7		ACTR1A	JAK1	CTNNA3	BANP	G3BP1		ACOT2	SYDE2	LDHA	AKR1C3	SGIP1
ACSS3	WLS	SCN3A	SYT6	PDE4A		ACBD3	IPP	SAMD12	MED27	STC1		ADAM12	PHF2	SYT10	ERBIN	H3F3A		ACSS1	GNG12	BRWD1	TBC1D1	CRLF3		ACTN1	ANKRD13C	C2orf42	HMBS	DHRS3		ACTR3B	ZRANB2	C2orf42	EPHX2	KIAA1211		ACTR1B	SERBP1	JMJD6	GPATCH2L	LRRC14		ACOX1	SYDE2	SGIP1	CDC6	TMED5
ACTBL2	ANKRD13C	SLC9A2	SMIM22	ZEB1		ACBD5	PIK3R3	HSPA8	ALPK1	HTR2A		ADAM17	AMMECR1	KLF7	ERBIN	MYEF2		ACSS3	GNG12	AGAP1	CDC6	SLC1A1		ACTN2	ZRANB2	ITGB8	NFATC2	JAZF1		ACTR3C	PIGK	ITGB8	CYP3A7-CYP3A51P	RCOR3		ACTR2	SERBP1	BEGAIN	SMPD4	N4BP1		ACOX3	SYDE2	TRIM67	AP4S1	AC007405.2
ACTC1	ZRANB2	PDE4A	SMIM22	CDK6		ACBD7	POMGNT1	RASGRF2	ALPK1	ST8SIA2		ADAM18	AMMECR1	PIK3R1	DPYSL5	DKK2		ACTBL2	DEPDC1	C3orf52	MYBPC1	SPSB4		ACTR1A	PIGK	BNIP2	NFATC2	KCNJ2		ACVR1	USP33	BNIP2	MPP5	PRKX		ACTR3	GNG12	SPRY3	GPATCH2L	CREB1		ACOXL	C1orf52	WDFY3	AP4S1	THAP1
ACTL7A	NEGR1	MDGA2	ZNF331	RASGRF1		ACER1	MKNK1	ELK4	DGAT2	TRIP11		ADAM1A		PHACTR4	DPYSL5	PLCXD3		ACTC1	DEPDC1	STAT5B	MYBPC1	MAB21L2		ACTR3	USP33	SYT1	NFATC2	PAK6		ACVR1B	MCOLN3	SYT1	ENC1	NCKIPSD		ACVR1B	DDAH1	RAB15	SHQ1	PTPN4		ACRV1	BCL10	ARID1B	AP4S1	SATB2
ACTN2	NEGR1	AAK1	SLC52A2	PTPRU		ACER2	ATPAF1	NABP1	DGAT2	STRIP2		ADAM22		LHFPL2	RXFP1	ADAM22		ACTG1	DEPDC1	MAP3K1	MYBPC1	RBM25		ACTR3B	MCOLN3	BMP3	ECT2	ARFIP1		ACVR1C	ZNHIT6	BMP3	ENC1	KDM6A		ACVR1C	SELENOF	SYCE2	DNAJA4	ZFYVE26		ACSBG1	COL24A1	SMARCA5	AP4S1	RASSF8
ACTR1A	SSX2IP	SSX2IP	SLC52A2	SSX2IP		ACER3	ATPAF1	KMT2B	AKR1C3	HLF		ADAM23		FERMT2	RXFP1	LHX8		ACTN2	LRRC40	TNFAIP3	MYBPC1	LMAN2		ACTR3C	ZNHIT6	CCNL1	ECT2	FIBIN		ACVR2A	BARHL2	CCNL1	MGLL	CHMP4B		ACVR2A	RBMXL1	PTPN21	KCTD5	CPEB3		ACSF2	SELENOF	MAP4K4	RGS5	UNCX
ACTR3	SYDE2	ZNF346	SLC52A2	LRCH2		ACKR3	EFCAB14	ZNF512B	AKR1C3	SIK1		ADAM28		RFX8	RXFP1	CTCF		ACTN4	ANKRD13C	TLK1	MYBPC1	SDHD		ACVR1	BARHL2	ELMOD2	ARHGAP45	ARMC8		ACVR2B	ZNF644	ELMOD2	MGLL	DLX1		ACVR2B	GFI1	CTNNBIP1	MRPL50	PEX6		ACSF3	TGFBR3	SECISBP2L	RGS5	SNX9
ACTR8	DDAH1	MNT	SLC52A2	MBNL1		ACKR4	EFCAB14	FSD1L	TBC1D1	OXR1		ADAM8		NXPH1	RXFP1	RFX3		ACTR2	PTGER3	CRLF3	MYBPC1	ELOVL3		ACVR1B	ZNF644	DTNA	EPB41L1	FBXO8		ACVRL1	ZNF644	DTNA	ZNF43	SCN4B		ACVRL1	GFI1	RHO	XK	MTSS1		ACSL3	TGFBR3	TMEM86A	UQCRB	SETD9
ACTRT3	TGFBR3	NANOGNB	BLVRA	EMP2		ACO1	EFCAB14	VASH2	TBC1D1	ETV1		ADAM9		MARF1	RXFP1	MARCKS		ACTR3	PTGER3	NAP1L5	SPECC1L	SS18L2		ACVR1C	ZNF644	SEMA4C	EPB41L1	SYBU		ADA	TGFBR3	SEMA4C	ZNF43	RUNX1T1		ADA	FAM69A	ITGA10	CDH24	AVPR2		ACSL4	EVI5	TRIQK	ABHD14B	CACNA1C
ACVR1B	EVI5	ATL2	BLVRA	YWHAG		ACOT11	EFCAB14	RBL2	TBC1D1	ABHD5		ADAMTS1		C6	RXFP1	CAND1		ACTR3B	NEGR1	NUAK2	SPECC1L	TNFAIP3		ACVR2A	TGFBR3	KLHL42	EPB41L1	RAB18		ADA2	GFI1	KLHL42	ZNF43	DOCK4		ADA2	DNTTIP2	PAPPA	DNMT3A	SYT11		ACSL6	TMED5	RIMBP2	ST3GAL4	METTL9
ACVR2A	GCLM	CMYA5	GALNT14	ASXL3		ACOT12	DMRTA2	STXBP5	TBC1D1	MED12L		ADAMTS14		CXCL12	RXFP1	TERF2		ACTR5	CRYZ	MCFD2	TGM6	SPRY2		ACVR2B	GFI1	CAMSAP1	DIAPH3	CR2		ADAL	EVI5	CAMSAP1	ZNF43	UTY		ADAL	GCLM	RCVRN	ARMH3	LUZP1		ACSM2A	TMED5	SKI	ST3GAL4	CAMK2N1
ACVR2B	GCLM	ZNF677	GALNT14	SCHIP1		ACOT13	DMRTA2	AGTPBP1	CDC6	NHLRC3		ADAMTS16		C6orf118	RXFP1	PCDHA12		ACTR8	SLC44A5	ELF4	TGM6	WNK3		ACVRL1	EVI5	CCNT2	DIAPH3	GSKIP		ADAM10	EVI5	TAOK1	CHRND	HS2ST1		ADAM11	DPYD	SARM1	CHMP6	TLN2		ACSM2B	ARHGAP29	CD96	ST3GAL4	ISOC2
ADAL	COL11A1	PPP2CA	PTPDC1	NME7		ACOT2	RAB3B	MFSD8	DAXX	ANO6		ADAMTS17		BICDL1	RXFP1	PCDHA7		ACTRT3	SLC44A5	SEC23A	RND3	CNN2		ADA	EVI5	DNAJA2	DIAPH3	CACUL1		ADAM11	FAM69A	CCNT2	PRORP	MIER3		ADAM12	SORT1	UBTD2	HECTD3	STK24		ACSM5	ARHGAP29	STON1	CCDC88A	ST3GAL2
ADAM10	WDR47	ELAVL2	ADM2	TSPAN3		ACOT4	RAB3B	FAM126B	MYBPC1	SYTL4		ADAMTS2		CCDC18	RXFP1	PCDHA5		ACVR1B	PIGK	TNPO1	RND3	RP11-407N17.3		ADA2	FAM69A	ZDHHC7	DIAPH3	RAP1B		ADAM12	BCAR3	DNAJA2	PRORP	EIF4G2		ADAM19	SORT1	TMEM167A	NGFR	NLGN2		ACSM6	ARHGAP29	HOXC10	SMARCAD1	CAMK4
ADAM12	TAF13	PTPRU	GMDS	TOX		ACOT9	RAB3B	CMTR2	MYBPC1	STK38		ADAMTS5		BCL2L11	RXFP1	POGZ		ACVR1C	AC118549.1	STX12	RND3	ESRRG		ADAL	BCAR3	SLC35F1	DIAPH3	ZPLD1		ADAM22	F3	ZDHHC7	PRORP	TGFBRAP1		ADAM22	PSMA5	CEP162	CDK18	LDLRAD2		ACSS3	DPYD	POF1B	CDC20	NHLH2
ADAM17	SORT1	AQP1	VTCN1	ATG4D		ACOX1	TXNDC12	TNFRSF21	MYBPC1	SGTB		ADAMTS6		BRWD1	RXFP1	IKZF4		ACVR2A	TTLL7	ZIC4	CD6	CPSF4		ADAM10	F3	C11orf96	ATPSCKMT	ATXN1		ADAM23	F3	SLC35F1	PRORP	MN1		ADAM23	AMIGO1	RGL1	RECQL	ABCB8		ACTB	EXTL2	PIM3	PIWIL3	ATP8B1
ADAM19	SORT1	TMEM132D	VTCN1	BMPR1A		ACOX3	KTI12	TGFBR2	MYBPC1	C2CD2		ADAMTSL1		PPP2R2A	RXFP1	PCDHA1		ACVR2B	LPAR3	TUSC2	CD6	IL12B		ADAM11	F3	E2F8	SLC4A9	OTUD1		ADAM28	DBT	C11orf96	DNAAF3	MAPK14		ADAM28	TRIM33	ARHGAP44	SLC6A6	AP005482.1		ACTBL2	OLFM3	SOWAHC	CDC27	SEC24C
ADAM22	KCNA3	ZNF181	VTCN1	HDX		ACOXL	CC2D1B	MYT1L	MYBPC1	TNKS2		ADAP1		DPH6	RXFP1	PCDHA6		ACVRL1	DDAH1	PRDM1	CD6	CTAGE5		ADAM12	DBT	PPP2R5E	PKD2L2	SRSF6		ADAMTS15	COL11A1	E2F8	DNAAF3	DIP2A		ADAM33	TRIM33	TNS4	STOM	PPP6C		ACTG1	WDR47	ZBTB34	CDC27	CELF2
ADAM28	DRAM2	LRP2	VTCN1	PURA		ACP1	LRP8	SEMA7A	MYBPC1	FAM134C		ADARB2		PIEZO2	RXFP1	PCDHA4		ACYP2	DDAH1	MAP7	CD6	C9orf170		ADAM18	COL11A1	CLIP4	PHKG1	DNAJC16		ADAMTS17	WDR47	PPP2R5E	DNAAF3	RBM20		ADAM7	NRAS	SRSF1	ARHGAP29	IFFO2		ACTL6A	WDR47	LRRC19	MYH10	NUTF2
ADAM33	WDR77	GOT2	VTCN1	TMED7		ACP7	LRP8	HS3ST5	MYBPC1	TP73		ADAT1		ZNF615	CREB3L2	PCDHA9		ADA2	DDAH1	PDIA6	ABHD14B	MEIS1		ADAM19	WDR47	TFCP2L1	FASTK	RGL1		ADAMTS18	WDR47	CLIP4	CLEC19A	DOCK3		ADAM8	NRAS	CASP2	MCF2	OTUB1		ACTN2	WDR47	SLC25A25	MYH10	STT3B
ADAM7	DENND2C	FAM76B	AP4B1	REV1		ACPP	LRP8	BNIP2	MYBPC1	C6orf120		ADCY1		HIPK1	ZNF444	PCDHA10		ADAD1	KYAT3	IGSF8	ST3GAL4	C7orf76		ADAM22	WDR47	SPTSSB	CDK8	SNX17		ADAMTS19	ST7L	TFCP2L1	USP39	ZNRF3		ADAMTS1	NBPF24	FGF23	TMPRSS2	OPHN1		ACTR1A	WDR47	NIPAL4	TRDN	ABCB5
ADAM8	SIKE1	HEG1	SPAG6	ERN1		ACSBG1	CYB5RL	SPRED1	MYBPC1	CNOT6L		ADCY2		PLCL2	ZNF444	PCDHA11		ADAL	GBP3	SNX5	ST3GAL4	GPR22		ADAM23	ST7L	MED12L	SRP68	NDFIP2		ADAMTS4	RSBN1	SPTSSB	CNOT10	CAB39		ADAMTS12	NBPF24	KAT6A	PIK3CA	WSB2		ACTR2	WDR47	CAMTA1	ARHGAP22	HMGN1
ADAMTS12	NHLH2	PHKA1	SPAG6	AZIN1		ACSF2	CYB5RL	MAP3K14	MYBPC1	SLC29A2		ADCY9		FAM214A	BLVRA	PCDHA3		ADAM10	GBP3	OSBPL8	ST3GAL4	TMEM170A		ADAM28	RSBN1	RNF145	SRP68	ACBD5		ADAMTS5	SYT6	MED12L	RNF165	ZNF704		ADAMTS14	NBPF14	PAK2	CELF1	RBBP5		ACTR5	SORT1	INSM1	ARHGAP22	GRM8
ADAMTS14	IGSF3	TMPO	UXS1	PITPNA		ACSL4	SSBP3	ATAD2	MYBPC1	KDM2A		ADCYAP1		CDK19	GALNT14	PCDHA8		ADAM12	GBP1	AUTS2	CCDC88A	POU4F2		ADAMTS15	SYT6	PRICKLE2	PTGES3L	SOCS3		ADAMTSL1	SYT6	RNF145	HTR2C	DDI2		ADAMTS15	NBPF14	NAV1	ATF7	ACHE		ACTR6	KCNA2	SIX4	ARHGAP22	SHISA5
ADAMTS17	IGSF3	PLCB1	UXS1	SETD8		ACSL6	DHCR24	ITGA4	MYBPC1	MMP24		ADCYAP1R1		GABRG1	PTPDC1	PCDHA13		ADAM17	ZNF644	TJP1	CDC20	MAPRE1		ADAMTS17	SYT6	KHDC4	ETV4	CCM2		ADAMTSL3	TRIM33	PRICKLE2	HTR2C	CEP170		ADAMTS16	HIST2H2BE	GPBAR1	TRAM2	FMNL3		ACTR8	WDR77	EXPH5	MYO1A	CCNY
ADAMTS4	ZNF697	ROCK1	MED27	IQCJ-SCHIP1		ACSM1	DHCR24	PHC3	AP4S1	GPR63		ADD1		WDR47	PTPDC1	PCDHAC1		ADAM19	TGFBR3	G3BP2	PIWIL3	KCNIP4		ADAMTS18	TRIM33	ROR1	ETV4	RAP1A		ADAP1	TRIM33	KHDC4	CYRIB	PRKAA2		ADAMTS2	SV2A	SLC13A3	FAIM2	RER1		ACVR1	SLC16A1	SEMA3A	PIK3CB	EPHA8
ADAMTS5	ZNF697	C7orf77	ALPK1	UHMK1		ACSS1	USP24	FAM129A	AP4S1	UCP3		ADD2		GUCY1A2	PTPDC1	MSL1		ADAM22	TGFBR3	MIS18A	PIWIL3	PLCXD3		ADAMTS19	TRIM33	SPOCK1	ETV4	RNF145		ADAP2	IGSF3	ROR1	TMEM161A	PTPRD		ADAMTS3	SF3B4	CNEP1R1	ZDHHC8	KDM5C		ACVR1C	SLC16A1	MAP3K1	ANKRD26	C8orf86
ADAMTS8	ZNF697	PROSER1	ALPK1	PTAR1		ACSS3	USP24	USP31	TGM6	FAM117B		ADD3		ESR1	ADM2	SLC16A6		ADAM23	EVI5	ARL8B	PIWIL3	TMOD1		ADAMTS20	IGSF3	EPS15	GPM6A	RNF38		ADARB2	IGSF3	SPOCK1	CACNA1F	TMEM167B		ADAMTS4	OTUD7B	NUFIP2	TRHDE	IGF2BP1		ACVR2A	RSBN1	SGCB	THTPA	RASEF
ADAMTS9	ZNF697	AP1S2	DGAT2	MNT		ACTA1	PLPP3	ZNF652	TGM6	TBC1D10C		ADGRG3		SYBU	VTCN1	TRPS1		ADAM28	TMED5	CCSAP	CREB3L4	PNMA2		ADAMTS4	IGSF3	GSC	AP3D1	RPS6KA5		ADAT1	IGSF3	EPS15	GRM4	DENND4C		ADAMTS5	APH1A	RBBP5	UBIAD1	SHANK2		ACVR2B	RSBN1	ZC3H12C	NOXA1	HAS3
ADAMTSL3	HMGCS2	AEBP2	TBC1D1	PVRL3		ACTBL2	DOCK7	ZNF704	NABP1	ZNF827		ADGRL2		AP3B2	AP4B1	SH3BP4		ADAM29	TMED5	TMOD1	CREB3L4	RUFY2		ADAMTS5	IGSF3	MAP3K12	ASH2L	KPNA6		ADAT2	TRIM45	GSC	GRM4	ERBB4		ADAMTS8	ENSA	MED12L	TRIP12	KCNN3		ADA2	RSBN1	LIMCH1	RNF213	LUC7L3
ADAP1	PDE4DIP	SCHIP1	TBC1D1	BAZ2B		ACTL6A	JAK1	LAPTM4A	RND3	SH2D5		ADGRL3		CTDSPL2	AP4B1	PCDHAC2		ADAM30	TMED5	PKIA	CREB3L4	MARCKSL1		ADAMTSL1	TRIM45	ATF2	PTER	BTBD7		ADCY1	GDAP2	MAP3K12	GRM4	LPHN3		ADAMTSL1	ENSA	OSBPL3	TRIP12	GAPVD1		ADAD1	PTPN22	DPY19L1	RNF213	RBM33
ADAP2	PDE4DIP	ATP2B2	TBC1D1	PCDH10		ACTN2	JAK1	EIF5A2	RND3	TMED8		ADH1B		ASPA	AP4B1	SEC23IP		ADAM7	TMED5	GXYLT1	CREB3L4	RP11-210M15.2		ADAMTSL3	GDAP2	SIPA1L1	PTER	KIAA2013		ADCY2	WARS2	ATF2	ASIC1	ORC2		ADAMTSL2	GOLPH3L	IQSEC2	TRIP12	SRGAP1		ADAL	TRIM33	CCNYL1	KLK2	CEND1
ADARB2	NBPF14	ETS1	DAXX	ZC3H12A		ACTR10	SERBP1	EMSY	RND3	ZBTB33		ADH5		SESN3	YME1L1	WASF2		ADAM9	GCLM	NLGN4X	CREB3L4	FKBP5		ADAP1	WARS2	PHTF2	URM1	E2F8		ADCY9	NOTCH2	SIPA1L1	ZNF382	YES1		ADAP1	MINDY1	VAT1L	MRO	TMED7		ADAM10	TRIM33	NPY	KLK2	RMND5A
ADAT1	SV2A	DPY30	MYBPC1	LRRN3		ACTR1A	GNG12	BCL11B	RGS5	BICC1		ADHFE1		USP27X	UXS1	HNRNPA3		ADAMTS12	GCLM	MBTD1	CREB3L4	PRDX3		ADAP2	NOTCH2	SLC6A8	TRAK1	ELOVL5		ADCYAP1	PDE4DIP	PHTF2	TTN	FAM178A		ADARB2	CDC42SE1	FKTN	SS18L2	CSNK1G1		ADAM11	TRIM33	LDLRAD4	ATF2	DNAJB5
ADAT2	SV2A	ROCK2	MYBPC1	PRKD3		ACTR1B	DEPDC1	FOXJ3	CD6	ATP1A2		ADI1		SBK1	ALPK1	HIPK1		ADAMTS14	ARHGAP29	ATP6V1E1	COLEC11	PGRMC2		ADARB2	PDE4DIP	ZBTB14	TRAK1	PATL1		ADCYAP1R1	PDE4DIP	SLC6A8	KANK1	TM9SF3		ADAT1	RFX5	MAD2L1	CELF1	C2orf72		ADAM12	NRAS	SLC39A14	ATF2	HOXD10
ADCY1	SF3B4	MSL3	MYBPC1	AJAP1		ACTR2	ANKRD13C	FRS2	CD6	L3MBTL3		ADIPOR1		TUB	MEST	MITF		ADAMTS16	SASS6	SPOPL	COLEC11	LMNB1		ADAT1	PDE4DIP	HOMER1	CNOT1	DDX3Y		ADD2	PDE4DIP	ZBTB14	IDNK	YTHDC1		ADAT2	S100A10	CHL1	CELF1	RIMS3		ADAM18	CSDE1	AHCYL1	ATF2	BMP3
ADCY2	OTUD7B	YWHAG	MYBPC1	PDE4D		ACTR3	ANKRD13C	CNOT4	UQCRB	GDF11		ADM2		ZMYM2	MEST	SLC25A37		ADAMTS19	SLC25A24	AKAP11	COLEC11	CHST10		ADAT2	PDE4DIP	ACOX3	FRMD6	MXD1		ADD3	PDE4DIP	HOMER1	MS4A2	LMBR1		ADCY1	S100A4	MASP1	SLC24A4	CBL		ADAM2	CSDE1	HRNR	ATF2	GPR37
ADCY3	OTUD7B	NECTIN3	MYBPC1	YWHAQ		ACTR8	PTGER3	FJX1	UQCRB	LDLRAP1		ADNP2		SLC4A7	AKR1C3	GPR12		ADAMTS20	WDR47	ZNF506	COLEC11	RPA3-AS1		ADCY1	PDE4DIP	ZBTB4	FRMD6	VMP1		ADGRA1	PDE4DIP	ACOX3	CLCN4	YIPF5		ADCY2	S100A16	CYTH2	EXTL3	EYA3		ADAM22	SIKE1	ANKRD29	ATF2	PFN2
ADCY5	MCL1	GABRB2	MYBPC1	PAK7		ACTRT3	PIGK	NR2C2	ABHD14B	FZD3		ADO		CLRN1	TBC1D1	TIPARP		ADAMTS3	WDR47	CCL7	IFT43	ABCA1		ADCY2	PDE4DIP	MECP2	F7	ESR1		ADGRB3	HIST2H4B	ZBTB4	FAAP20	ETV3		ADCY9	S100A14	HS2ST1	FXYD2	KIAA1614		ADAM23	SIKE1	LUC7L3	ATF2	EIF2S2
ADCYAP1	ENSA	ZNF792	MYBPC1	GALNT7		ACVR1	PIGK	GLIS3	ABHD14B	PTPN3		ADSL		SHLD2	TBC1D1	KDSR		ADAMTS4	SORT1	HNF4G	CDC27	FBN1		ADCY9	HIST2H4B	NAV3	PRC1	ROR1		ADGRE2	SV2A	MECP2	ODAPH	RAD23B		ADCYAP1R1	RAB13	USP9Y	IL10	CBX5		ADAM28	SIKE1	REEP1	ATF2	DKK1
ADCYAP1R1	ENSA	PRPF4B	MYBPC1	FBXO28		ACVR1B	AC118549.1	GAB1	CYB5D2	ATG2B		AFDN		EIF3J	TBC1D1	RUNX2		ADAMTS5	SORT1	FBXO32	CDC27	CUL3		ADCYAP1	SV2A	RAP2C	SENP1	BMPR2		ADGRF1	OTUD7B	NAV3	PAX1	FAM20B		ADD1	TPM3	GPR139	PTGS2	C11orf84		ADAM8	ZNF697	TPH2	MYH10	RNF180
ADD2	ARNT	NDFIP1	MYBPC1	JDP2		ACVR1C	USP33	ANKRD29	CYB5D2	ULK1		AFF1		RFX3	TBC1D1	LRFN2		ADAMTS9	ST7L	TNRC6C	SYT14	HOXB5		ADCYAP1R1	OTUD7B	RGL1	SENP1	LDLR		ADGRF5	OTUD7B	RAP2C	DDX11	ACADSB		ADD2	ADAR	TMEM127	GPATCH8	HTRA2		ADAM9	NOTCH2	TENT5C	MYH10	BLOC1S5
ADGRA1	CERS2	H2AFV	MYBPC1	KLHL23		ACVR2B	USP33	ZC3H12C	CYB5D2	MARCH8		AFF2		ANKRD12	TBC1D1	AMIGO1		ADAMTSL1	RSBN1	HS6ST2	PNPLA8	TCF24		ADD2	OTUD7B	TAOK1	SHOC2	PPTC7		ADGRG7	MCL1	RGL1	DDX11	MAP1B		ADGRA1	SCAMP3	MIEN1	FAM227A	SLC16A7		ADAMDEC1	NOTCH2	PHF6	CD101	HMGCR
ADGRD2	LYSMD1	ZNF630	MYBPC1	PBXIP1		ACVRL1	FUBP1	ARID4A	ST3GAL4	DOCK4		AFF3		DPP8	TBC1D1	MEX3A		ADAP2	RSBN1	MIGA1	PNPLA8	NRXN3		ADD3	MCL1	SATB1	TMEM254	ABHD5		ADGRL2	CTSK	SATB1	CEP41	WEE1		ADGRB1	YY1AP1	ASB8	DCAF8L1	SZRD1		ADAMTS12	NOTCH2	FAM53C	S100PBP	HOXC13
ADGRE2	RFX5	CSRNP2	MYBPC1	SYT14		ACY1	SSX2IP	KAT2B	ST3GAL4	SNX8		AFG1L		AQP3	CDC6	ZFAND5		ADARB1	TRIM33	RUFY2	PNPLA8	ZC3H12C		ADGRA1	CTSK	KLHL11	TMEM254	TBC1D25		ADGRL3	CDC42SE1	KLHL11	CEP41	ASAP2		ADGRD2	GON4L	NAXD	CELF1	VPS33A		ADAMTS17	SV2A	PRKAA1	S100PBP	LRRC4
ADGRL2	RFX5	PMP22	SPECC1L	PGGT1B		ACYP1	BCL10	ZBTB41	ST3GAL4	IKZF4		AGAP1		TSPAN13	CDC6	CDH2		ADAT1	TRIM33	CREBZF	PNPLA8	PPP2R5E		ADGRB3	CDC42SE1	MPPED2	TMEM254	FICD		ADH1B	RFX5	MPPED2	CEP41	TACC1		ADGRE2	GON4L	DHX16	MYO19	TPRG1		ADAMTS3	SF3B4	LIPI	CERS6	MRPL49
ADGRL3	RFX5	C17orf75	TGM6	FBN2		ADA2	DDAH1	U2SURP	CCDC88A	SRCIN1		AGBL2		DDIT4	DAXX	TTBK2		ADCY1	TRIM33	POU4F2	PNPLA8	CTNNBIP1		ADGRE2	RFX5	WDR44	TMEM254	MST4		ADH5	POGZ	WDR44	DDX6	GLTP		ADGRE5	SSR2	CCDC6	RC3H2	ZC3H10		ADAMTS4	MTMR11	RASA1	NSUN4	MTHFD2
ADGRL4	POGZ	NPTX1	NABP1	ZFAND3		ADAL	DDAH1	GPR63	SMARCAD1	PHF6		AGBL5		CREBL2	DAXX	AP3M1		ADCY5	BCAS2	ALDH1A2	PNPLA8	C6ORF50		ADGRF1	POGZ	SULF1	ANKRD46	LPPR1		ADHFE1	GATAD2B	SULF1	CUL3	KCTD16		ADGRF1	MEX3A	AAK1	SZRD1	GDPD5		ADAMTS5	OTUD7B	NUP50	PROZ	PAPOLG
ADH1B	MRPL9	ANGPTL5	RND3	FYB		ADAM10	RBMXL1	NCKAP5	CDC20	NRIP3		AGFG1		TLE3	DAXX	HNRNPA0		ADCYAP1	SIKE1	KPNA4	MYH10	BCL2		ADGRF5	GATAD2B	AKAP1	ENKUR	CLOCK		ADIPOR2	GATAD2B	AKAP1	CUL3	SMURF2		ADGRF5	SMG5	KMT2A	ADCYAP1R1	STRN		ADAMTS9	ENSA	APH1B	PROZ	CDC42BPA
ADH5	TDRKH	LRRN3	RND3	KPNA4		ADAM11	RBMXL1	UBXN2A	PMEPA1	NIN		AGGF1		IRX5	AP4S1	EIF1		ADCYAP1R1	SIKE1	ZC3H12C	ARHGAP22	LRIG1		ADGRG6	GATAD2B	ANKIB1	JAM2	WDR44		ADK	GATAD2B	ANKIB1	CUL3	SESN3		ADGRG2	SMG5	TXNL1	GASK1B	FOXN3		ADAMTSL3	CERS2	VPS13B	PROZ	DSC3
ADIPOR2	THEM4	APPBP2	RND3	PPARGC1B		ADAM12	GBP3	FAM117B	COLEC11	ABCG4		AGL		TRPC3	AP4S1	SOX11		ADD2	SIKE1	EGR3	ARHGAP22	PPP1R12A		ADGRG7	GATAD2B	MATN3	MAP4K3	TGFBR2		ADM2	JTB	MATN3	CUL3	SMARCE1		ADGRG3	MEF2D	PLEKHB1	DNAJA4	SBNO1		ADARB2	MINDY1	ABRA	CSE1L	AKAP2
ADK	TPM3	SLC25A21	RGS5	PRPF4B		ADAM17	GBP1	SALL3	SYT14	ZDHHC8		AGO1		RNPS1	AP4S1	AGO4		ADD3	TRIM45	KDM6A	ARHGAP22	HOXA3		ADGRL2	JTB	UBE2D2	CDK2AP1	KLHL42		ADNP	RAB13	UBE2D2	DIS3L2	ARHGAP5		ADGRG5	MEF2D	ITSN1	DNAJA4	TMEM180		ADAT1	RFX5	ROBO2	CSE1L	FST
ADM2	SHE	TSPAN3	RGS5	KLHL28		ADAM18	TGFBR3	LAMA3	PNPLA8	SIRPA		AGO2		BEND4	AP4S1	BMI1		ADGRA1	ZNF697	RAP1A	CD48	LYPLA1		ADGRL3	RAB13	ABR	MCM3	RAF1		ADO	PYGO2	ABR	DIS3L2	GAPVD1		ADGRL1	MEF2D	FBXO40	ATG10	PDZD4		ADAT2	POGZ	CNGB1	FSBP	CS
ADNP	ADAR	RFX7	RGS5	SPOCK1		ADAM19	TMED5	ZBTB7A	PNPLA8	CAPN15		AGO3		KIAA1841	AP4S1	HNRNPH3		ADGRA3	ZNF697	STARD3NL	PIK3CB	VPS26A		ADH1B	PYGO2	CCM2	SLC16A7	PIK3CB		ADORA2A	PYGO2	CCM2	MINAR2	GPR153		ADGRL2	GPATCH4	TMEM164	SLC6A6	KCND3		ADCY1	GATAD2B	CNTN1	FSBP	IMPA2
ADNP2	PBXIP1	KPNA4	CD6	MARCH7		ADAM22	TMED5	CEP97	PNPLA8	FSD1L		AGO4		PAF1	AP4S1	WDR37		ADGRB3	NOTCH2	RGS8	PIK3CB	PNRC1		ADH4	PYGO2	DDX6	SLC16A7	TNFRSF12A		ADRA1A	SHC1	DDX6	ATP5F1A	RPRD2		ADGRL3	HDGF	FAM217B	LRRFIP1	CYP26B1		ADCY2	TPM3	PIP4K2C	BIRC2	CRK
ADO	SHC1	WASL	CD6	DNAJC5		ADAM23	F3	B3GALT2	PNPLA8	ZBTB8A		AGPAT3		MIA3	AP4S1	LYSMD1		ADGRE2	NOTCH2	RAB11FIP2	THTPA	ATP6V1E1		ADH5	SHC1	ATP6V1B2	MED4	DNAI1		ADRB1	FAM189B	ATP6V1B2	ATP5F1A	SPTY2D1		ADH5	HDGF	ZNF436	NREP	PTPRF		ADCY9	TPM3	EPHA8	BIRC2	CSNK1D
ADORA1	SHC1	CBX1	UQCRB	PAPD4		ADAM28	F3	TRIP10	PNPLA8	PCMTD1		AGPAT4		PGPEP1L	SPECC1L	PPP6C		ADGRF1	PRKAB2	PNRC2	CNTN1	SEMA6D		ADHFE1	FAM189B	FAM155A	MEAF6	CCND1		ADRB2	ASH1L	FAM155A	AMPD2	SETD9		ADM2	HDGF	GPR26	PNPLA1	ZFHX3		ADCYAP1	TPM3	HOMER1	BIRC2	RECK
ADRA1A	ASH1L	YWHAQ	UQCRB	FZD3		ADAM33	DPYD	ZFP91	PNPLA8	EDA2R		AGPAT5		CLGN	TGM6	PKIA		ADGRG2	HIST2H2BE	NGLY1	CNTN1	ZNF280C		ADIPOR2	ASH1L	WNK1	JAKMIP2	FAM83D		ADRM1	KHDC4	WNK1	CD63	FAM46C		ADNP	TAGLN2	RCE1	PNPLA1	BSN		ADCYAP1R1	C1orf43	CAND1	BIRC2	KIAA1211L
ADSL	ASH1L	CUL3	ABHD14B	TOP1		ADAM7	SASS6	SALL1	PNPLA8	ITGA4		AGPS		SEMA3C	NABP1	C16orf45		ADGRG3	SV2A	ZNF493	CNTN1	PRR13		ADK	KHDC4	RAPGEF2	TNFRSF11A	NFIA		ADSL	MEX3A	RAPGEF2	IKZF3	ALG14		ADPGK	PIGM	MAP3K9	TNIK	AMER1		ADD1	UBE2Q1	MDM4	ZNF85	USP46
AEBP2	ASH1L	ZEB2	ABHD14B	TCEB1		ADAM9	SASS6	GXYLT1	PNPLA8	FLT1		AGTPBP1		LYPLA1	RND3	GPBP1		ADGRG6	OTUD7B	THAP12	RNF213	GHITM		ADM2	MEX3A	PSAP	TNFRSF11A	MOB1B		ADSS	MEX3A	PSAP	IKZF3	PAX6		ADPRHL2	PEX19	MCM9	TNIK	AAK1		ADD2	ADAR	CCL11	ANKRD11	UNK
AFAP1L1	RIT1	UGT2A3	ST3GAL4	GABRA1		ADAMTS1	DBT	LPGAT1	PNPLA8	U2SURP		AGTRAP		L3MBTL1	RGS5	RNF44		ADGRL2	MCL1	CELF2	COL25A1	SLC25A36		ADNP	MEX3A	PPTC7	HYDIN	ADSS		AEBP2	MEF2D	PPTC7	IKZF3			ADRA1A	SLAMF6	MAP3K13	SMPD4	IQSEC2		ADD3	PBXIP1	WDR47	ANKRD11	DUSP6
AFAP1L2	MEX3A	ZFAND3	ST3GAL4	BLOC1S5		ADAMTS12	DBT	F3	PNPLA8	PDLIM5		AHCY		SNX4	RGS5	COMMD3-BMI1		ADGRL3	ENSA	VCAN	COL25A1	VSNL1		ADO	MEF2D	EDARADD	HYDIN	EPS15		AEN	MEF2D	EDARADD	IKZF3			ADRA1D	CD48	CRTC3	MCFD2	CAMK1D		ADGRA3	RIT1	NAA30	ANKRD11	SMAD7
AFDN	SMG5	GYPE	ST3GAL4	GALNT3		ADAMTS15	VAV3	SPOPL	PNPLA8	RASA2		AHRR		BEAN1	RGS5	PDIK1L		ADGRL4	GOLPH3L	MT2A	KLK2	CNOT6L		ADORA2A	MEF2D	CLIP1	HYDIN	MYCN		AFAP1L1	MEF2D	CLIP1	IKZF3			ADRA2A	F11R	ZNF569	MCFD2	UBE2T		ADGRB3	RIT1	SELENOT	ANKRD11	CALN1
AFF1	NES	HOXB2	CCDC88A	PRDM16		ADAMTS18	VAV3	E2F5	PNPLA8	PGM2L1		AIDA		GPBP1	RGS5	SOCS1		ADGRV1	GOLPH3L	PPP1R12A	ATF2	TADA1		ADRA1A	MEF2D	PIK3R3	EPGN	GABARAPL1		AFF1	MEF2D	PIK3R3	CARD14			ADRB1	USF1	REL	MCFD2	SF3A1		ADGRE5	RIT1	CALU	ARAF	STS
AFF2	CRABP2	RASGRF1	CCDC88A	TET3		ADAMTS3	SLC25A24	ZXDA	PNPLA8	USP6		AIRE		FGF14	RGS5	FRY		ADH1B	CTSK	TNKS2	ATF2	PJA1		ADRB1	MEF2D	MFSD6	EPGN	FHL5		AFF2	ETV3	MFSD6	TYMP			ADSS	NECTIN4	ZNF391	MCF2	CCDC6		ADGRF1	KHDC4	FAM126B	ATP1A3	SKP1
AFF3	ISG20L2	MIER3	SMARCAD1	DDIT4		ADAMTS4	SORT1	SERTAD2	PNPLA8	PDE1B		AJAP1		ZNF385A	CD6	LPPR1		ADH4	CTSK	EPHB2	MYH10	TMEM2		ADRB2	ETV3	SIN3B	EPGN	SLC9A6		AFF3	DCAF8	SIN3B	TYMP			AEBP2	DEDD	METTL21A	BANP	CEP57		ADGRG2	KHDC4	PTER	ATP1A3	RERG
AFF4	HDGF	RPL22L1	SMARCAD1	ASF1A		ADAMTS5	SORT1	FGD4	PNPLA8	TCTEX1D1		AK2		NIPAL4	CD6	PTPN3		ADH5	ARNT	ELF2	WNT5A	KPNA5		ADRM1	DCAF8	ARHGAP12	EPGN	ZMAT3		AFG3L2	CD84	ARHGAP12	VPS50			AEN	DEDD	SRSF11	BANP	ANKRD52		ADGRG6	SSR2	PSMD1	ADGRE1	MBOAT2
AFG1L	ARHGEF11	PFN2	ATAT1	ETS1		ADAMTS9	LAMTOR5	PRRG1	TRDN	RNF150		AK3		UBE2J1	CD6	YTHDC1		ADI1	LYSMD1	ZNF839	WNT5A	WNK1		ADSL	CD84	PLAA	EPGN	KLF10		AFTPH	DEDD	PLAA	ANKFY1			AFDN	B4GALT3	ATRNL1	BANP	PIGV		ADGRL1	MEX3A	PPP3CB	FLII	SPIN1
AFG3L2	F11R	TXLNG	PIWIL3	TCF4		ADAMTSL1	LAMTOR5	DPYSL5	TRDN	FAT4		AK4		AIDA	CD6	FAM196B		ADIPOR2	PI4KB	WDR37	CD101	CALCR		ADSS	DEDD	FBXO48	ZFP41	EFNB2		AGA	RC3H1	FBXO48	TKT			AFF1	B4GALT3	PREPL	BANP	TFIP11		ADGRL2	CCT3	PCDH18	FLII	FYN
AGAP1	F11R	PSME4	PMEPA1	RP1-170O19.20		ADAMTSL2	DRAM2	ANKRD33B	CLIC5	ISM2		AK9		NYAP2	CD6	NANOS1		ADK	POGZ	IL6R	TDRP	FAM134C		AEBP2	RC3H1	PIK3CB	CLEC18A	MYCL		AGAP1	RC3H1	PIK3CB	SPRY1			AFF2	B4GALT3	SPARC	VAMP4	DCUN1D5		ADGRL3	MEF2D	UNC79	MYPN	RASA1
AGBL2	AL591806.3	MED4	CREB3L4	RFX7		ADAMTSL3	WDR77	PEX5L	ARHGAP22	SFXN5		AKAP13		TSC22D3	UQCRB	NIPBL		ADM	POGZ	CBLB	TDRP	PTP4A2		AEN	RC3H1	IGFBP3	OBSCN	COX8C		AGAP4	RC3H1	IGFBP3	SPRY1			AFF4	APOA2	AGPAT3	KCNJ18	LMAN2L		ADGRL4	GPATCH4	KCNA4	MYPN	ARID5B
AGBL3	ARHGAP30	PIEZO1	CREB3L4	WDR47		ADAP1	RHOC	FGD5	ARHGAP22	PKD1		AKAP2		GDF9	UQCRB	UBE2N		ADNP	POGZ	LHFPL2	LHX8	FBXO32		AFAP1L1	RC3H1	LDLR	DNAJC10	PKNOX1		AGAP5	TOR1AIP2	LDLR	TRPV3			AFG1L	TMCO1	SPATA8	GSR	NOL7		ADH1B	ARHGEF11	USP46	KIF22	KCNJ1
AGBL5	B4GALT3	DENR	CREB3L4	PRKAR2A		ADAP2	RSBN1	PTHLH	ARHGAP22	RAB11FIP5		AKAP5		KDR	ST3GAL4	FNDC3A		ADNP2	RAB13	TNFAIP6	NAA10	UBA6		AFF1	TOR1AIP2	ELOVL5	PPME1	S1PR1		AGBL5	STX6	ELOVL5	HMBS			AGAP1	RC3H1	GSTT2B	C18orf21	KLHL36		ADH5	PIGM	METTL21A	LINC02210-CRHR1	PALM2-AKAP2
AGFG1	B4GALT3	TRMT10C	CREB3L4	IDE		ADAR	RSBN1	TRIM36	MYO1A	SMAD1		AKAP6		ZNF181	ST3GAL4	PDZRN4		ADORA1	TPM3	ATXN7	S100PBP	DUSP5		AFF2	STX6	ANKRD42	SESN3	ZNF521		AGFG1	STX6	ANKRD42	HMBS			AGAP2	RC3H1	FOXO1	FXYD6-FXYD2	CD180		ADH6	DCAF8	SLC39A8	LINC02210-CRHR1	CCDC85A
AGK	ABL2	STK24	CREB3L4	CTDSPL2		ADARB1	TRIM33	CHRM2	PIK3CB	HCN4		AKAP8		POLR3E	ST3GAL4	GALNT18		ADPGK	TPM3	CASP10	CERS6	ACSS3		AFF3	STX6	SHCBP1	AP3B1	UBL3		AGGF1	STX6	SHCBP1	FBXO16			AGAP2-AS1	RC3H1	TMED7	P2RX5	CPNE2		ADI1	COPA	DUSP6	HPGD	TMEM200B
AGMAT	ABL2	ZNF678	CREB3L4	NPTX1		ADARB2	TRIM33	EGLN3	PIK3CB	DOK6		AKAP9		FXN	CCDC88A	FAM167A		ADRA1A	C1orf43	RORA	NSUN4	EBF3		AFG3L2	STX6	ZNF680	PUS7L	ASNA1		AGL	EDEM3	ZNF680	UTY			AGAP3	KIAA0040	FAM169A	RANBP6	DCC		ADK	USF1	ST3GAL2	DTNB	PPTC7
AGMO	STX6	GULP1	COLEC11	QKI		ADAT1	TRIM33	PURB	C19orf12	GAD2		AKIRIN1		BRWD3	CCDC88A	AGFG2		ADRA2A	PBXIP1	ZBTB44	NSUN4	NEU1		AFTPH	EDEM3	BTAF1	RCN2	LIMCH1		AGMO	IVNS1ABP	BTAF1	UTY			AGBL1	KIAA0040	DYNC1LI2	ESRRG	KCNH1		ADM5	TADA1	DMXL2	DTNB	TMED7
AGO1	RNASEL	ZNF99	COLEC11	TMEM135		ADAT2	TRIM33	SLC24A2	C19orf12	WDFY2		AKR1C1		IRF2	SMARCAD1	CTIF		ADRB1	GBA	NEK7	PROZ	DEPDC1		AGAP1	IVNS1ABP	SLC31A2	GPR176	COQ10B		AGO1	IVNS1ABP	SLC31A2	UTY			AGBL3	ABL2	ZBTB20	FXYD6-FXYD2	PRR15L		ADO	MPC2	SLC26A4	HPGD	ALKBH1
AGO2	TRMT1L	CACNA2D1	COLEC11	KIF3A		ADCY1	BCAS2	UEVLD	C19orf12	MOSPD2		AKR1C2		ATP1B1	SMARCAD1	SRSF2		ADRB3	CLK2	MET	CSE1L	IL21R		AGAP4	IVNS1ABP	ZNF518A	GPR176	FMR1		AGO2	ZBTB41	ZNF518A	UTY			AGFG2	ABL2	TAGAP	NKTR	SLC29A1		ADORA2B	KIFAP3	IRX2	HPGD	TRIM6
AGO3	KIF14	PRKD3	COLEC11	HMGCR		ADCY2	DENND2C	TET3	C19orf12	SLC30A7		AKR7A2		DNAJC6	PIWIL3	CXCR5		ADSL	ASH1L	RBBP6	CSE1L	LPAR1		AGAP5	ZBTB41	DENND6A	SRGAP2B	TNFAIP3		AGO3	PHLDA3	DENND6A	UTY			AGGF1	STX6	SLC9A9	RNF213			ADPRHL1	RC3H1	CABP5	DTNB	EBF1
AGO4	KDM5B	ZRANB2	COLEC11	HOXA9		ADCY3	DENND2C	EFCAB14	THTPA	USP32		AKT2		MYBL1	PMEPA1	EIF4E3		AEBP2	RIT1	ZNF30	CAPG	PRRG1		AGBL5	PHLDA3	PDE5A	GSKIP	ZBTB11		AGO4	ARL8A	PDE5A	UTY			AGK	STX6	RPL28	DNER			ADRA1A	ABL2	FBXO9	STK3	TSPAN9
AGPAT2	CYB5R1	WASHC4	COLEC11	YAF2		ADCY5	DENND2C	HAS2	RNF213	TMEM245		AKT3		TUBA1A	CREB3L4	ARHGAP28		AEN	MEX3A	RPL31	FSBP	LBR		AGFG1	ARL8A	NCKAP5	GSKIP	KLF13		AGPAT3	KDM5B	NCKAP5	UTY			AGMAT	RGS16	BBS1	PRKACB			ADRA2A	ABL2	CNGB3	SLC5A1	SLC12A5
AGPAT3	PLEKHA6	SRSF4	COLEC11	ARHGEF38		ADCY9	NRAS	SGMS1	RNF213	GIT2		AKTIP		SNRNP48	CREB3L4	MAGI1		AFAP1L1	MEX3A	ZNF676	ALOX5	GOLPH3L		AGGF1	KDM5B	MYCL	GSKIP	PRICKLE2		AGPAT4	KDM5B	MYCL	UTY			AGO1	PTGS2	KCNJ1	FLI1			ADRB3	ABL2	TMEM33	SLC5A1	WDR47
AGPAT4	PIK3C2B	NR5A2	IFT43	GJA9		ADCYAP1	NRAS	RORA	RNF213	TSR1		ALDH16A1		RNF4	CREB3L4	LUC7L3		AFAP1L2	GPATCH4	COL11A2	ARMCX4	N4BP1		AGL	KDM5B	ROBO2	SEC11A	NBEAL1		AGPAT5	PPP1R15B	ROBO2	UTY			AGO2	KCNT2	LURAP1L	FLI1			ADSS	STX6	MIPOL1	CHST9	ZNF496
AGPAT5	ELK4	NDUFB5	SYT14	KIAA1033		ADCYAP1R1	NRAS	LIMA1	COL25A1	KIAA1147		ALDH1A1		SLC2A13	SYT14	TBC1D19		AFDN	ETV3	CBLL1	ARMCX4	PAX9		AGMO	PPP1R15B	RBBP8	SEC11A	SEMA4C		AGPS	NUAK2	RBBP8	ZNF501			AGO3	KIF21B	FCAMR	FAM120B			AEN	EDEM3	GCNT1	PTGES2	PCDH10
AGPS	ELK4	NOTCH1	PNPLA8	DTX3		ADD1	NRAS	EPHA7	ATF2	E2F3		ALDH1A2		BBC3	PNPLA8	KIAA0430		AFF1	IGSF8	CAB39	ATF7IP2	CREBZF		AGO1	NUAK2	PRKACB	SEC11A	SLC25A6		AGR3	FCMR	PRKACB	MSH2			AGPAT2	LAD1	DDX52	ELP4			AFDN	EDEM3	FBXW7	CHD1L	NTN1
AGRN	ELK4	GPM6A	PNPLA8	ZNF638		ADD2	CSDE1	PAK5	ATF2	TOLLIP		ALDH1B1		LBR	PNPLA8	CHD8		AFF2	IGSF8	ZNF395	TMCO1	HS6ST3		AGO2	FCMR	SAMD4A	SEC11A	RRAGC		AGRN	YOD1	SAMD4A	NFATC2			AGPAT3	LAD1	B3GNT3	TPD52L1			AFF1	FAM129A	SPIN4	SEMA5B	ZFPM2
AGTPBP1	ELK4	ASH1L	PNPLA8	KCND3		ADGRA1	CSDE1	MASTL	ATF2	ARHGAP35		ALDH1L2		RDX	PNPLA8	USP49		AFF3	PEX19	QSER1	TMCO1	MAF		AGO3	YOD1	PNRC1	SEC11A	DUT		AGTPBP1	LPGAT1	PNRC1	NFATC2			AGPAT4	LAD1	MRE11	TPD52L1			AFF2	FAM129A	KCNQ5	SEMA5B	FAM84A
AGTRAP	C1orf74	DVL1	PNPLA8	HOMER1		ADGRA3	SIKE1	PDE3B	ATF2	ARMC8		ALG14		WNK3	PNPLA8	CDH4		AFF4	PEX19	SLC12A2	TMCO1	ZC4H2		AGO4	LPGAT1	SNTG1	SEC11A	CNTFR		AGTR2	LPGAT1	SNTG1	NFATC2			AGPS	CSRP1	CHRNB2	TLCD3A			AFF3	FAM129A	SSBP2	SEMA5B	HS3ST4
AGXT2	NEK2	PHF6	PNPLA8	FOXP2		ADGRB2	SIKE1	PTPRD	WNT5A	PPP1R3G		ALG6		NAP1L5	PNPLA8	GATA4		AFG1L	CD48	HOXD10	ZNF620	ESRP1		AGPAT3	LPGAT1	KLF10	KIF27	CNR1		AGTRAP	LPGAT1	KLF10	ARHGAP45			AGRN	ETNK2	ATXN1	TLCD3A			AFF4	TRMT1L	SREBF1	CCR9	ZFP36L1
AHCYL1	LPGAT1	WDR93	PNPLA8	NRK		ADGRB3	IGSF3	PGM2L1	WNT5A	ABCA1		ALG8		SYNCRIP	PNPLA8	CDC5L		AFP	F11R	KMT5A	ZNF85	B3GALT2		AGPAT4	LPGAT1	SIVA1	TPGS2	GLRA3		AHCY	ANGEL2	SIVA1	EPB41L1			AGT	GOLT1A	UNK	FAM167A			AFG1L	IVNS1ABP	SSH2	NOL8	ADO
AHCYL2	LPGAT1	C3orf14	MYH10	HNRNPF		ADGRD2	IGSF3	SLC17A7	TDRP	C14orf28		ALG9		PLXNC1	PNPLA8	ZNF652		AGAP1	F11R	AP1S2	ANKRD11	FKBP7		AGPAT5	ANGEL2	GJA1	TPGS2	CAST		AHCYL2	ANGEL2	GJA1	EPB41L1			AGTR2	PLEKHA6	MICAL3	BID			AFG3L2	IVNS1ABP	HNRNPA2B1	BCO2	BTBD2
AHNAK	LPGAT1	KDM7A	MYH10	C17orf104		ADGRE2	ZNF697	AGO1	TDRP	ATXN7L1		ALKBH1		RBP2	PNPLA8	MAPK10		AGBL5	DEDD	ZNF655	ANKRD11	HSP90B1		AGPS	ANGEL2	SDC1	TPGS2	SLC24A3		AHDC1	PTPN14	SDC1	EPB41L1			AGTRAP	PIK3C2B	MOSMO	TPD52L1			AGAP1	PTGS2	PPP6C	BCO2	BAI3
AHR	WDR26	EDC3	MYH10	PTPRS		ADGRF1	ZNF697	UBE2Q2	LHX8	MYO5B		ALKBH8		SVIP	PNPLA8	QKI		AGFG1	B4GALT3	NRXN1	ANKRD11	NUS1		AGR3	PTPN14	ATG16L1	TPGS2	ARRDC3		AHI1	AIDA	ATG16L1	SLC44A3			AGXT	TMEM81	EZH1	TPD52L1			AGBL2	UCHL5	ZBTB20	BCO2	COLCA1
AHRR	WDR26	PWWP3B	PSMC3IP	KBTBD8		ADGRF5	ZNF697	RASD1	LHX8	SEMA7A		ALPK3		ATAD2B	PNPLA8	RGS17		AGFG2	B4GALT3	SERINC5	ANKRD11	ACO1		AGRN	AIDA	FUT9	DOCK7	FAM179B		AHR	WDR26	FUT9	SLC44A3			AHCYL2	RBBP5	MAN2A1	ELP4			AGBL4	B3GALT2	SPATA5	BCO2	NCOA7
AIDA	ENAH	BTG3	GP6	GABBR2		ADGRG5	NOTCH2	RAB11FIP5	S100PBP	KLF11		ALX4		AKAP5	PSMC3IP	HEG1		AGGF1	RGS5	TRIB1	ANKRD11	IDH1		AGTPBP1	WDR26	WDR45B	DOCK7	BTF3L4		AHRR	LBR	WDR45B	SLC44A3			AHDC1	RBBP5	ZNF512	AZI2			AGBL5	ZBTB41	ROS1	ELOVL1	TPM3
AIF1L	ENAH	TRAF3	TRDN	ARF6		ADGRG6	NOTCH2	PFKP	CERS6	FRZB		AMACR		INA	TRDN	CNOT6		AGK	RGS5	VKORC1L1	ANKRD11	ZIC1		AGTR2	LBR	HPRT1	DOCK7	ARPP19		AICDA	LBR	HPRT1	PACRGL			AHNAK	RBBP5	FHOD1	TPD52L1			AGFG1	DENND1B	PCP4	PRELID3B	TES
AIFM1	ENAH	ZNF560	TRDN	MAPK8		ADGRG7	NOTCH2	IRF9	NSUN4	CBX8		AMD1		SMARCA5	TRDN	C16orf52		AGL	ALDH9A1	PRDM10	SNX12	RXRG		AGTRAP	LBR	MB21D2	EPC1	SEC63		AIDA	ENAH	MB21D2	PACRGL			AHRR	RAB29	MPL	CORO2B			AGFG2	DENND1B	NMBR	PRELID3B	KPNA4
AIG1	SDE2	LDHB	TRDN	SOX1		ADGRL2	PDE4DIP	FAT2	NSUN4	DNAL1		AMDHD2		LUZP2	CLIC5	TRPM3		AGMAT	ALDH9A1	NUS1	SNX12	WBP4		AHCY	ENAH	NRBP1	C16orf91	FAM73A		AIFM1	ENAH	NRBP1	PACRGL			AHSP	CD34	SEMA4G	VTI1B			AGMAT	DENND1B	SERINC5	DENND2C	HNRNPA3
AJAP1	SDE2	ATPAF1	CLIC5	NXPH1		ADGRL3	PDE4DIP	BTG3	PROZ	CCSER2		AMER3		TDRP	CLIC5	TIMP2		AGMO	TADA1	MDFIC	ARAF	FGD4		AHCYL2	ENAH	EMX2	USP10	ELL2		AIG1	TMEM63A	EMX2	PACRGL			AIDA	KCNH1	TGM2	PHTF1			AGO1	DENND1B	PTGFRN	DENND2C	SKI
AK3	LIN9	TSPAN5	ARHGAP22	DYNLL2		ADGRV1	PDE4DIP	BBX	CSE1L	ARL5A		AMIGO1		SNAP29	MYO1A	ELK4		AGO1	TADA1	PAX9	ARAF	ELF4		AHDC1	TMEM63A	S100PBP	MMP19	PFN2		AIPL1	SDE2	S100PBP	EFTUD2			AIF1L	PTPN14	CD276	TPD52L1			AGO2	DENND1B	TMX4	RAB18	FAM160A1
AK4	LIN9	LRCH2	MYO1A	MEX3B		ADH1B	PDE4DIP	SSH1	ARMCX4	UBE2J1		AMIGO3		ZFP36L2	PIK3CB	IGF2BP2		AGO2	SLC19A2	TTC7B	PGAP2	HAS2		AHI1	SDE2	REEP3	MBD4	RTN1		AJAP1	ACBD3	REEP3	EFTUD2			AIFM1	TP53BP2	VEZT	TPD52L1			AGO3	ZNF281	KCNS3	RAB18	NCOA3
AK9	TAF5L	PRKAA1	MYO1A	DIP2C		ADH4	PRKAB2	FBXO48	ARMCX4			AMMECR1		ZFYVE16	C19orf12	KSR1		AGO3	VAMP4	C6orf62	PGAP2	SEMA4B		AHR	ACBD3	USP13	MBD4	ALG2		AK2	ACBD3	USP13	DIAPH3			AIFM2	TMEM63A	WNT5B	FLI1			AGO4	KLHL12	SUGP2	HVCN1	PANK3
AKAIN1	C1orf198	EME1	MYO1A	RSBN1L		ADH5	PRKAB2	SOS1	ATF7IP2			AMMECR1L		SLC6A4	C19orf12	PHF12		AGO4	RC3H1	SWT1	PGAP2	ATXN7L3B		AHRR	ACBD3	PTPRG	MBD4	MYLIP		AK3	LIN9	PTPRG	DIAPH3			AIG1	TMEM63A	PTGER3	TPD52L1			AGPAT3	PPP1R15B	ENC1	GNAI1	NCOA2
AKAP1	C1orf198	CKB	PIK3CB	AP3M1		ADHFE1	HIST2H2BE	RASL11B	TMCO1			AMOT		RAB1A	ANKRD26	KANSL1		AGPAT3	KIAA0040	TRIM14	PGAP2	ALAS1		AICDA	LIN9	TGIF1	PPIP5K2	PHF13		AK4	LIN9	TGIF1	DIAPH3			AIM2	ITPKB	KIAA1549L	TPD52L1			AGPAT4	RBBP5	LRRC4	GNAI1	REEP1
AKAP10	IRF2BP2	MEF2A	C19orf12	FAM110B		ADI1	SV2A	SNTB2	TMCO1			AMPD2		PMEPA1	C9orf72	FRAT2		AGPAT4	KIAA0040	EBF3	PGAP2	SWT1		AIDA	LIN9	STK35	BBX	DHX40		AK5	PARP1	STK35	DIAPH3			AIP	C1orf35	TMEM200B	TPD52L1			AGPAT5	DSTYK	FAM117B	RAB18	KCND3
AKAP11	TOMM20	RUFY3	C19orf12	CSRNP3		ADIPOR1	OTUD7B	PRDM6	TMCO1			AMPH		RALA	THTPA	TRABD2B		AGPAT5	KIAA0040	SATB1	PGAP2	TBR1		AIF1L	PARP1	KIF3A	LDLRAD1	EREG		AK6	ITPKB	KIF3A	DIAPH3			AJAP1	C1orf35	PSMF1	FLI1			AGPS	DSTYK	CERK	MAPRE2	AHCYL1
AKAP13	ARID4B	SEPT11	C19orf12	DPYSL5		ADIPOR2	ANP32E	TRIP11	TMCO1			AMZ1		SEC24C	THTPA	PEG3		AGPS	ABL2	ZNF208	PGAP2	FAXDC2		AIFM1	ITPKB	PON2	LDLRAD1	VPS4B		AKAIN1	ITPKB	PON2	DIAPH3			AJUBA	TAF5L	SON	CXorf56			AGT	RAB29	EGFLAM	MAPRE2	ADGB
AKAP2	B3GALNT2	DPYSL5	ANKRD26	ELAVL2		ADK	MCL1	MKNK2	BIRC2			ANAPC10		CASR	CNTN1	PPP2R5E		AGR2	ABL2	ERBIN	PGAP2	ANKRD50		AIG1	ITPKB	TNFAIP3	LDLRAD1	KIAA2026		AKAP1	CDC42BPA	TNFAIP3	DIAPH3			AK2	PGBD5	P4HA1	CORO2B			AGTPBP1	YOD1	ZNF793	ARHGAP19	PCDH18
AKAP5	CEP170	TMEM69	ANKRD26	HDGF		ADM	ENSA	VSX1	ZNF620			ANAPC16		HSPA8	CNTN1	PTBP3		AGTPBP1	ABL2	VEPH1	ADGRE1	MSMO1		AIPL1	CDC42BPA	TTC9	KPNB1	CNGA3		AKAP10	CDC42BPA	TTC9	DIAPH3			AK4	NID1	CWF19L1	CORO2B			AGTRAP	YOD1	RRP7A	ARHGAP19	NAA30
AKAP8	AKT3	TEK	C9orf72	MTMR2		ADM2	ENSA	ARMC8	ZNF620			ANG		TNRC6C	NOXA1	ELP4		AGTR2	STX6	FUT4	ADGRE1	TGFBR2		AJAP1	CDC42BPA	PRR5L	TP53	STEAP2		AKAP11	CDC42BPA	PRR5L	DIAPH3			AKAP1	GREM2	SIK2	BID			AHCY	YOD1	DACH1	GUCY1A2	BTBD3
AKIRIN1	AKT3	NOL7	C9orf72	INO80D		ADNP	GOLPH3L	PPP6C	APOM			ANGPTL2		ZNF624	RNF213	PAK1		AGTRAP	STX6	RALYL	ADGRE1	CTXN2		AK2	CDC42BPA	MEMO1	TP53	TMEM159		AKAP13	CDC42BPA	MEMO1	DIAPH3			AKAP11	GREM2	PEAK1	BID			AHCYL1	YOD1	MTRNR2L9	PDLIM5	KCNK1
AKIRIN2	HNRNPU	FAHD2B	THTPA	C10orf12		ADO	HORMAD1	TOPORS	APOM			ANGPTL3		PRRC2B	RNF213	DGKH		AGXT2	RGS16	TMOD2	ADGRE1	TFPI2		AK3	CDC42BPA	ADIPOR2	TP53	FAM114A1		AKAP17A	CDC42BPA	ADIPOR2	ACTN3			AKAP13	ADSS	SLC37A4	BID			AHCYL2	C1orf74	IRS1	PDLIM5	TBX15
AKNA	HNRNPU	ZSCAN26	CNTN1	GABRA3		ADORA2B	CTSS	LIMK1	SNX12			ANGPTL4		ANGPTL2	RNF213	CAMK1D		AHCTF1	EDEM3	TOX	ADGRE1	STX17		AK4	CDC42BPA	CYP2U1	TP53	RAB33B		AKAP2	WNT9A	CYP2U1	ACTN3			AKAP17A	SH3BP5L	SUGT1	C19orf12			AHI1	SLC30A1	GRIA3	PDLIM5	CTTNBP2
AKR1B1	HNRNPU	GDE1	CNTN1	LARP4B		ADPRHL2	CTSS	ZBTB20	SNX12			ANGPTL8		NTF3	RNF213	BCL2L11		AHCY	FAM129A	MAB21L2	ADGRE1	GAP43		AK6	WNT9A	TENT2	TP53	SYT6		AKAP5	CCSAP	TENT2	EPS15L1			AKAP5	PLEKHN1	GPR176	C19orf12			AHRR	SLC30A1	PDE7A	PDLIM5	MAPK6
AKR1C1	FAM213B	FUT8	RNF213	ROCK2		ADRA1A	CTSK	CLIP4	SNX12			ANK2		AMMECR1	COL25A1	FBN2		AHCYL1	FAM129A	ADGRG2	ADGRE1	ZNF579		AKAP1	CCSAP	TAF4	MFF	ANXA7		AKAP6	NUP133	TAF4	EPS15L1			AKAP6	AGRN	POU2F2	CLPB			AICDA	SLC30A1	RMI2	PDLIM5	NAALADL2
AKR1C2	PRDM16	TMCC1	COL25A1	TAF13		ADRA1B	ARNT	KMT2A	SNX12			ANKDD1B		NFYB	KLK2	FAM110B		AHI1	ZBTB41	ADAM23	ADGRE1	CASP7		AKAP10	NUP133	ELL2	MFF	ST3GAL5		AKAP7	NUP133	ELL2	ATPSCKMT			AKIRIN1	SKI	ZNF652	C19orf12			AIDA	SLC30A1	PDE3B	PDLIM5	KCTD1
AKR7A2	PRDM16	TMEM33	KLK2	BBC3		ADRA2A	CERS2	FZD3	SNX12			ANKFY1		NANOS1	KLK2	TNRC6C		AHR	DENND1B	ZNF468	ADGRE1	TMEM229A		AKAP11	NUP133	DMXL2	MFF	SCN1B		AKIRIN1	SIPA1L2	DMXL2	CLPB			AKNA	SKI	DSEL	DBNL			AIF1L	SLC30A1	OLFM1	PDLIM5	SEPT7
AKT2	CAMTA1	MMUT	ATF2	EMX1		ADRB3	CDC42SE1	RORC	SNX12			ANKHD1		PARP9	KLK2	FIGN		AIDA	DENND1B	PIP4K2B	ADGRE1	RNF38		AKAP17A	SIPA1L2	GAREM1	MFF	EPHX4		AKIRIN2	TOMM20	GAREM1	CLPB			AKR1B1	RER1	NT5C3A	CALML4			AIFM1	LPGAT1	PTPRC	PDLIM5	NEUROG2
ALB	VAMP3	SORL1	ATF2	MIDN		ADSL	LYSMD1	BMPR2	ARAF			ANKIB1		CMTM4	ATF2	FOXP1		AIF1L	ZNF281	BICD2	ADGRE1	VAPB		AKAP2	TOMM20	LY75	MFF	ZER1		AKNA	ARID4B	LY75	SLC4A8			AKR1C1	TPRG1L	TFDP2	ARHGAP39			AIFM2	LPGAT1	MLXIP	PDLIM5	ROCK1
ALDH1A2	VAMP3	C3orf70	ATF2	SEPT6		ADTRP	RFX5	TMEM127	ATP1A3			ANKMY1		OSTM1	ATF2	BRWD1		AIFM1	KIF21B	XIAP	ADGRE1	ZCCHC2		AKAP5	ARID4B	MECOM	MFF	PI15		AKR7A2	B3GALNT2	MECOM	SLC4A8			AKR1C2	TPRG1L	SLITRK1	C19orf12			AIG1	LPGAT1	QKI	PDLIM5	DACH1
ALDH3A2	PER3	EFCAB1	ATF2	TIA1		AEBP2	POGZ	ABCA1	ATP1A3			ANKRD10		LRFN2	ATF2	GRM1		AIFM2	ARL8A	CCDC186	FLII	INTS6		AKAP6	B3GALNT2	BPTF	MFF	SECISBP2L		ALAD	LYST	BPTF	SLC5A11			AKR1D1	VAMP3	TRIM14	ABHD14B			AJAP1	LPGAT1	CCNY	STON2	AC012215.1
ALDH3B2	SPSB1	PURA	ATF2	CKB		AEN	TDRKH	NEDD4L	PGAP2			ANKRD12		ANKRD52	ATF2	PLD5		AIG1	KLHL12	TOP2B	MYPN	MPP2		AKAP7	LYST	POU3F2	MFF	KDM2A		ALDH1A3	NID1	POU3F2	SLC4A9			AKR7A2	PER3	TWIST2	FHAD1			AJUBA	ANGEL2	MPPED2	STON2	TSHZ1
ALDH4A1	TMEM201	DCP2	ATF2	NEGR1		AFAP1L1	RORC	IQSEC2	ADGRE1			ANKRD16		ADAM17	ATF2	TMEM132B		AIM2	KLHL12	STT3B	MYPN	HOXD10		AKIRIN1	NID1	MPHOSPH9	MFF	AFTPH		ALDH1L2	NID1	MPHOSPH9	SLC4A9			AKT2	H6PD	CENPF	ARHGEF15			AK2	PTPN14	ABHD13	BCAP31	SYT11
ALDH5A1	KIF1B	UBR1	MYH10	ZEB2		AFAP1L2	THEM4	DUSP2	FLII			ANKRD17		DIRAS3	MYH10	COL4A4		AIMP1	NUAK2	SPSB4	MYPN	BTAF1		AKNA	NID1	OTUD7B	MFF	REEP3		ALDH3A2	CEP170	OTUD7B	SLC4A9			ALAD	H6PD	MAPK6	MAP3K3			AK3	RAB3GAP2	MAOA	GUCY1A1	OXSR1
ALDH6A1	TMEM51	PTPRD	MYH10	SLITRK4		AFF1	S100A11	ANKFY1	LMNTD1			ANKRD18A		SOX10	CTHRC1	MED1		AJAP1	NUCKS1	ZNF721	KIF22	LIPH		AKR7A2	CEP170	NEUROD1	MFF	C22orf31		ALDH6A1	ADSS	F3	PKD2L2			ALDH1A1	TMEM201	SETDB1	KBTBD12			AK4	AIDA	TMPO	ZBTB7B	SLC6A5
ALG14	DNAJC16	KLHL23	WNT5A	STK24		AFF2	S100A4	ANKH	MYPN			ANKRD20A2		NFATC2	WNT5A	PURA		AJUBA	NUCKS1	CEP63	HPGD	NAA50		AKT1	ADSS	HIC1	MFF	MIER1		ALDH7A1	HNRNPU	NEUROD1	PKD2L2			ALDH1A2	KIF1B	DYRK1A	SMC5			AK6	AIDA	PPP4R4	INTS11	ALX4
ALG2	DDI2	KIAA1549	WNT5A	DHX15		AFF3	S100A16	DRD1	MYPN			ANKRD20A4		ZNF275	WNT5A	SNX29		AK2	FCMR	ZNF626	ETF1	GNPDA1		AKTIP	HNRNPU	BRWD3	MFF	DLG5		ALG1	HNRNPU	HIC1	TNIP1			ALDH1L2	AGTRAP	PLEKHA2	RAP1B			AKAIN1	AIDA	XK	SLC12A2	NDNF
ALG9	RSC1A1	JAKMIP2	CD101	ATAD1		AFF4	S100A16	KIF3B	MYPN			ANKRD27		PTPN4	CD101	MON2		AK4	YOD1	NKAIN2	HPGD	SERINC5		ALAD	HNRNPU	KLF7	MFF	SLC26A4		ALG12	TFB2M	BRWD3	TNIP1			ALDH3A2	CLCN6	GPATCH2L	RIF1			AKAP10	LBR	RFX3	SLC12A2	FBXO34
ALKBH1	DDI2	MCL1	TDRP	PCDH7		AFG1L	GATAD2B	BNC2	KIF22			ANKRD28		NFATC3	CD101	NFAT5		AK9	YOD1	PAK2	HPGD	PAQR9		ALDH1A3	TFB2M	BTBD7	HOMER1	SH3D19		ALG13	ZNF695	KLF7	PHKG1			ALDH3B2	CLCN6	MSI2	PRDM15			AKAP11	ENAH	TET2	INTS11	SLC30A4
ALKBH3	PLEKHM2	MEX3A	TDRP	ENAH		AFP	GATAD2B	HEG1	RAB34			ANKRD33B		NCKAP5	TDRP	ETS2		AKAIN1	YOD1	BEX5	HPGD	DLX1		ALDH1L2	ZNF695	SRGAP2B	HOMER1	B3GALNT2		ALG14	KLHL17	BTBD7	FASTK			ALDH4A1	CLCN6	CEACAM7	PRR15L			AKAP12	ENAH	NHLH2	KAT6B	TSHZ2
ALKBH4	SZRD1	ZBTB38	LHX8	MYBL1		AGA	TPM3	RAB5B	KRT8			ANKRD34C		CUX2	LHX8	SPTSSA		AKAP11	YOD1	USP53	GLS	HTR2C		ALDH3A2	KLHL17	RAF1	HOMER1	WDR1		ALG2	AGRN	SRGAP2B	CDK8			ALDH5A1	PRDM2	MTMR3	ARHGEF15			AKAP13	LIN9	SPAST	PLEKHA5	TSC22D2
ALPK3	NECAP2	ATPSCKMT	LHX8	USP24		AGAP1	TPM3	NKIRAS1	LINC02210-CRHR1			ANKRD44		PLCXD3	LHX8	CMTM4		AKAP12	YOD1	MAK16	SLC5A1	ETNK1		ALDH6A1	AGRN	B3GALNT2	HOMER1	ARHGEF26		ALG6	ATAD3A	RAF1	SRP68			ALDH6A1	PRDM2	KIAA0825	MAP3K3			AKAP2	LIN9	DCUN1D5	PLEKHA5	PIAS4
ALPP	MRTO4	FYB1	NAA10	MGAT4A		AGAP4	ADAR	NIN	HPGD			ANKRD49		BMF	S100PBP	BCL11B		AKAP13	IRF6	CHUK	SLC5A1	EIF1		ALDH7A1	ATAD3A	FAM234A	DNAH11	TBK1		ALKBH1	RER1	B3GALNT2	SRP68			ALDH7A1	PRDM2	FSHB	PRLHR			AKAP5	PARP1	PLG	WDR92	MDGA2
ALS2	OTUD3	GRM1	NAA10	ZNF770		AGAP5	ADAR	JPT1	ETF1			ANKRD50		NDST3	S100PBP	SLC40A1		AKAP2	SLC30A1	SIX4	SLC5A1	PLEKHF2		ALG1	RER1	FAT3	ZNF891	RGS21		ALKBH6	TPRG1L	FAM234A	STK31			ALDH8A1	EFHD2	PLXNA2	CBL			AKAP6	CDC42BPA	CPSF2	GOLGB1	CLGN
ALS2CL	OTUD3	BTBD3	S100PBP	CANX		AGAP6	PBXIP1	ARHGAP26	DTNB			ANKRD52		ZFAND5	CHIT1	IGF1		AKAP5	SLC30A1	JARID2	THTPA	LPP		ALG12	TPRG1L	SRGAP2C	GOLGA8O	NPEPL1		ALOX5	PHF13	FAT3	STK31			ALG1	DNAJC16	TEX48	POU3F2			AKAP7	ABCB10	GAS1	GOLGB1	HIPK1
ALX1	CDC42	ABCA1	S100PBP	TSPAN14		AGAP9	ASH1L	LDLRAP1	HPGD			ANKRD54		ANXA3	NSUN4	PLEKHA6		AKAP8	SLC30A1	TMEM170A	THTPA	FUNDC2		ALG13	PHF13	FMR1	FMN1	DSEL		ALPK2	PHF13	SRGAP2C	STK31			ALG12	SZRD1	PCOTH	LAPTM5			AKIRIN1	AGT	ADRA2A	GOLGB1	ABR
ALX4	ZBTB40	BNIPL	CHIT1	ZBTB10		AGBL2	RIT1	GPR137B	HPGD			ANKRD55		SLC30A6	ALOX5	RIMS4		AKIP1	NEK2	LIN54	CACNA1G	HS6ST2		ALG14	PHF13	TNRC6C	GRM1	FGF6		ALPK3	CAMTA1	FMR1	STK31			ALG13	KLHDC7A	CDH19	MAP3K3			AKNAD1	TTC13	C14orf132	GOLGB1	KLHL15
AMACR	CLIC4	SLITRK4	CERS6	VPS54		AGBL3	RIT1	DNAJC27	HPGD			ANKRD65		EOGT	ALOX5	SRCIN1		AKIRIN1	LPGAT1	UQCRFS1	CACNA1G	C5orf42		ALG2	CAMTA1	GTF2H1	GRM1	BNIP2		ALS2CL	CAMTA1	TNRC6C	CALCOCO2			ALG14	ALPL	KLHL36	SYNE3			AKR1C1	EXOC8	MSR1	MAN2C1	SHISA7
AMD1	CLIC4	ZNF107	NSUN4	MRVI1		AGBL4	SSR2	ADARB1	DTNB			ANKS1B		KCNH8	ARMCX4	HOOK3		AKNA	LPGAT1	IPMK	CACNA1G	DHX15		ALG6	CAMTA1	QKI	GRM1	ABHD17C		ALX4	VAMP3	GTF2H1	CALCOCO2			ALG2	KDM1A	PHF21A	MAP3K3			AKR1C2	IRF2BP2	PRICKLE2	MAN2C1	TRAM2
AMDHD1	CLIC4	ATP11A	NSUN4	NUFIP2		AGBL5	UBQLN4	NAGK	STK3			ANO1		MAP4K5	ARMCX4	CYP7B1		AKR1C1	LPGAT1	RRAS2	CACNA1G	NUCKS1		ALKBH1	VAMP3	TBR1	GRM1	NUP54		AMACR	PER3	QKI	CALCOCO2			ALG9	KDM1A	INPP4A	EXTL3			AKR7A2	IRF2BP2	SIM2	TSPO	ROBO2
AMDHD2	MACO1	ZNF518B	ARL8A	DPP6		AGFG1	UBQLN4	SLITRK3	STK3			ANO10		ZBTB5	ARMCX4	FOXP2		AKR1C2	LPGAT1	POM121C	CACNA1G	HSPH1		ALOX5	PER3	CAST	L1CAM	FBXO48		AMD1	H6PD	TBR1	CALCOCO2			ALK	PITHD1	RUFY3	KCNE1			AKTIP	IRF2BP2	ZFP36L1	TSPO	MACROD2
AMER3	LDLRAP1	SNX20	PROZ	ZC3H6		AGFG2	MEX3A	ADAM9	CHST9			ANO3		KMT2A	ARMCX4	TLE3		AKR1D1	LPGAT1	GRM5	CACNA1G	CDKN2AIP		ALPK2	H6PD	PRUNE2	GSE1	PPP2R5E		AMER1	SPSB1	CAST	NOL10			ALKBH1	LYPLA2	PLPPR5	NR3C2			ALAD	TOMM20	KPNA4	TMEM204	TRAF3
AMFR	PDIK1L	FAM151B	PROZ	CNIH1		AGGF1	MEX3A	TMEM168	CHST9			ANO6		FRY	ATF7IP2	RREB1		AKR7A2	LPGAT1	WBP4	CACNA1G	IRF1		ALPK3	SPSB1	FBXO8	SNX2	GRK6		AMER2	NMNAT1	PRUNE2	CALCOCO2			ALKBH4	LDLRAP1	SPAG1	RAP1B			ALCAM	ARID4B	VCPIP1	MEGF10	FAM81A
AMHR2	ARID1A	HOXD10	CSE1L	KAT6A		AGK	SMG5	L3MBTL3	CHST9			ANO7		PPDPFL	BIRC2	KIAA1598		AKT2	NSL1	ZNF559	CACNA1G	SREK1IP1		ALS2CL	NMNAT1	RIN2	SNX2	PNRC1		AMER3	NMNAT1	FBXO8	CALCOCO2			ALKBH5	LDLRAP1	TMA16	NR3C2			ALDH1A2	ERO1B	HAS3	PCGF5	NRIP1
AMIGO1	ZDHHC18	WDR26	FSBP	NFIA		AGL	MEF2D	SLC46A3	CACNA1G			ANOS1		PRICKLE2	BIRC2	SPATA2		ALAD	ANGEL2	TMEM135	CACNA1G	ZNF654		ALX4	NMNAT1	GRK6	ZNF189	MBD6		AMIGO1	UBE4B	RIN2	CALCOCO2			ALKBH8	SELENON	N4BP1	RIF1			ALDH1L2	ERO1B	KCNK5	MPP5	GALNT10
AMIGO3	PPP1R8	ZBTB20	FSBP	MGA		AGMAT	MRPL24	CCNG2	CACNA1G			ANP32B		GALNT18	TMCO1	MTERF		ALCAM	PTPN14	ZNF420	CACNA1G	RAB8B		AMACR	UBE4B	KCNQ5	ZNF189	MMGT1		AMMECR1	KIF1B	GRK6	CALCOCO2			ALPG	MTFR1L	GRIA4	RIF1			ALDH3A2	GREM2	CRISP3	RXRG	PRICKLE2
AMMECR1	SESN2	HTR7	ALOX5	UBR3		AGMO	HDGF	TAOK3	CACNA1G			ANTXR2		TRAF3IP2	TMCO1	RP11-766F14.2		ALDH1A1	ESRRG	ESRP1	CACNA1G	PARD6B		AMD1	KIF1B	WDR20	PELP1	DENND6A		AMMECR1L	KIF1B	KCNQ5	TSN			ALPK3	CEP85	LDLRAD3	RIF1			ALDH7A1	OPN3	ABR	ENC1	ZNF385B
AMMECR1L	PTPRU	MAP9	ARMCX4	ST8SIA3		AGO1	ARHGEF11	DDHD1	CACNA1G			ANXA1		CNR1	TMCO1	ITGB3		ALDH1A2	GPATCH2	MYH1	CHD1L	MINPP1		AMER1	KIF1B	MAGI2	ZFAND5	XYLT1		AMOTL2	TARDBP	WDR20	BCAR3			ALPL	DHDDS	URGCP	RAP1B			ALDH8A1	ADSS	PJA2	ENC1	TMEM260
AMN	KPNA6	FOXP2	ARMCX4	UBE2E3		AGO2	ARHGEF11	PPP1R15B	CACNA1G			ANXA11		PLPPR1	BIRC2	DNAL1		ALDH1L1	WDR26	RAB39B	NKX3-1	TMEM144		AMER2	TARDBP	TGM3	ZFAND5	DYNLL2		AMPD3	AL109811.4	MAGI2	BCAR3			ALPP	DHDDS	AGO1	RAP1B			ALG10	ZNF695	CC2D2A	ENC1	RAB30
AMPD3	TXLNA	DDX3X	ATF7IP2	THBS1		AGO3	DCAF8	ANKRD17	CACNA1G			ANXA3		ZNF629	ZNF620	RND2		ALDH1L2	LBR	TMEM263	UBE2L3	PRDM10		AMER3	AL109811.4	RBMS1	SRPK2	KCNV1		ANAPC16	CLCN6	TGM3	BCAR3			ALS2CL	RPS6KA1	44258	RAP1B			ALG10B	SKI	SNRK	SLC39A2	CDK8
AMPH	TXLNA	GRSF1	BIRC2	KTN1		AGO4	DCAF8	DCBLD2	CACNA1G			ANXA6		SNCB	ZNF620	NBEAL1		ALDH3A2	LBR	FOXP2	UBE2L3	FOSB		AMIGO1	CLCN6	SNX17	E2F6	PRUNE2		ANG	CLCN6	RBMS1	BCAR3			ALX1	ZDHHC18	MAP1B	RAP1B			ALG12	SKI	SPIN1	TUBGCP2	MTF1
AMT	TXLNA	INO80D	TMCO1	FAT3		AGPAT3	AL139011.2	DENND5B	CACNA1G			AP1AR		ITGB3	APOM	NSUN4		ALDH3B2	LBR	ZBTB18	PTK6	RBM12B		AMMECR1	CLCN6	MICAL2	E2F6	PHLDA3		ANGEL1	PLOD1	SNX17	PPP1R1C			ALX3	ZDHHC18	MRPS35	CTCFL			ALG13	FAM213B	ITGBL1	TUBGCP2	ZMIZ1
AMZ1	LCK	CHD9	TMCO1	ZNF532		AGPAT4	COPA	RRM2	CACNA1G			AP1G1		MEGF9	ZNF85	ANAPC16		ALDH5A1	ENAH	MBOAT7	CCR9	NCOA6		AMMECR1L	PLOD1	CGN	E2F6	ATP2B2		ANGEL2	MFN2	MICAL2	PPP1R1C			ALX4	NUDC	EFR3B	PEX11G			ALG14	FAM213B	RPS6KB1	BRSK2	LHX6
ANAPC13	S100PBP	KBTBD8	BIRC2	SRSF10		AGPAT5	F11R	DNAJC16	CACNA1G			AP1M1		ZFP30	ZNF85	LIFR		ALDH6A1	ENAH	COL4A1	SAMSN1	SMS		AMN1	MFN2	MTRR	SLC38A1	HRK		ANGPT1	TNFRSF1B	CGN	LPIN1			AMACR	TRNP1	CDCA7L	KCNMA1			ALG2	TPRG1L	WASF1	BRSK2	DPP10
ANAPC16	S100PBP	DNAH9	ZNF620	ANKRD13C		AGPS	NECTIN4	ATL3	CACNA1G			AP1S1		CPEB3	ANKRD11	SHISA9		ALDH9A1	SDE2	ZNF737	E2F8	CSNK2A2		AMOTL2	TNFRSF1B	PCDHA8	SLC38A1	NPFFR2		ANGPT2	TNFRSF1B	MTRR	LPIN1			AMDHD2	WDTC1	MTF1	PEX11G			ALG6	PHF13	DNAJB5	BRSK2	PAPOLA
ANAPC7	AGO4	DSC2	ZNF85	MDGA2		AGR2	DEDD	HBP1	NKX3-1			AP1S3		CLDN11	ANKRD11	CASP10		ALG1	LIN9	SATB2	E2F8	SLC25A40		AMPD3	TNFRSF1B	PCDHAC1	CHRDL2	ZBTB4		ANGPT4	VPS13D	PCDHA8	ETV4			AMER2	WDTC1	CSKMT	KRT78			ALG9	CAMTA1	SHISA9	LTA4H	HSPA8
ANG	AGO1	AKAP1	ANKRD11	KAT6B		AGTPBP1	DEDD	HPS5	NKX3-1			AP2A1		PRDM1	SNX12	TIMP3		ALG10B	ITPKB	SAFB	NOL8	MEF2C		ANAPC1	VPS13D	ZMAT3	ERMARD	SDC1		ANGPTL3	VPS13D	PCDHAC1	ETV4			AMER3	SESN2	POTEA	ARL5A			ALKBH1	CAMTA1	HPRT1	LTA4H	CADM2
ANGEL1	AGO1	LRP12	ANKRD11	GNB1		AGTR2	DEDD	IGSF10	SEMA5B			AP3B1		ZKSCAN8	SNX12	FAM120A		ALG11	CCSAP	ELAVL4	BCO2	HOOK2		ANAPC16	VPS13D	LIMCH1	ERMARD	GOLGA8B		ANK1	VPS13D	ZMAT3	ETV4			AMFR	PTPRU	GLP2R	NUP43			ALOX12-AS1	CAMTA1	PCM1	LTA4H	DCUN1D1
ANGEL2	AGO1	ZNF160	SNX12	KLF7		AHCTF1	ALDH9A1	XRN1	SEMA5B			AP3B2		MAGI1	ARAF	PRR14L		ALG12	CCSAP	TMEM131L	BCO2	CLK3		ANG	VPS13D	KPNA3	ERMARD	CYB561D1		ANK3	PRDM2	LIMCH1	EXTL2			AMHR2	PTPRU	EPB41L4A	EEF1AKMT3			ALOX5AP	KIF1B	CEP350	LTA4H	PCNX
ANGPT1	AGO3	PEX1	SNX12	HEG1		AHCY	ILDR2	URI1	SEMA5B			AP3M1		CPNE8	PGAP2	ZC3H6		ALG13	NUP133	DCUN1D1	BCO2	BAZ2B		ANGEL1	KAZN	RNF167	CORIN	VPS37A		ANKEF1	KAZN	KPNA3	GPM6A			AMIGO1	SERINC2	YWHAH	PGLYRP4			ALPK3	KIF1B	IMPA2	NR1H2	KIAA1549L
ANGPT4	MAP7D1	XRN1	SNX12	CHD7		AHCYL1	XCL2	ANO6	SEMA5B			AP5B1		PCDHA8	PGAP2	MEIS1		ALG2	NUP133	FGF2	ELOVL1	PTGR2		ANGEL2	EFHD2	TMBIM6	PTPN1	C5orf30		ANKFY1	EFHD2	RNF167	CRISP2			AMIGO2	TXLNA	TUBA4A	DYDC2			ALPP	KIF1B	APLF	ZNF43	BACH2
ANGPTL3	ZC3H12A	ACTC1	SNX12	TRIM71		AHCYL2	VAMP4	KLHL2	SEMA5B			AP5M1		PCDHAC1	PGAP2	MPRIP		ALG6	TAF5L	CASP7	BCO2	TNKS2		ANGPT1	DNAJC16	CYLD	TGIF1	SLC6A8		ANKH	DNAJC16	TMBIM6	AP3D1			AMIGO3	TXLNA	SIGMAR1	DYDC2			ALS2	CENPS	GPR88	ZNF43	ADAMTS3
ANGPTL5	ZC3H12A	UBE3A	ATP1A3	ZFX		AHI1	VAMP4	PTPN3	SEMA5B			AP5S1		PPARGC1A	PGAP2	URI1		ALG9	C1orf198	NKX2-1	ELOVL1	C8orf58		ANGPT2	DNAJC16	MOB1B	ZNF705E	FAT3		ANKIB1	DNAJC16	CYLD	ASH2L			AMMECR1	TXLNA	CEP170B	FKBP14			ALS2CL	TARDBP	CSMD1	ZNF43	PCDHA4
ANGPTL7	CDCA8	GPD1L	ATP1A3	CUL3		AHNAK	RC3H1	LASP1	UBE2L3			APAF1		TMEM132C	ADGRE1	SESN3		ALKBH1	FAM89A	CAMTA1	DENND2C	SFRP4		ANGPT4	DNAJC16	PCDHAC2	FBXL4	ANO1		ANKLE1	DNAJC16	MOB1B	PTER			AMMECR1L	TXLNA	SLC13A5	ZNF667			ALX1	AL109811.4	PPTC7	ZNF43	PCDHA9
ANK1	CDCA8	MAST4	ATP1A3	FAM49B		AHR	RC3H1	OCRL	UBE2L3			APBA1		PCDHAC2	ADGRE1	OIP5		ALKBH4	C1orf131	ERBB4	DENND2C	SLC1A3		ANGPTL3	DDI2	PCDHA13	TSPAN6	MEMO1		ANKMY1	DDI2	PCDHAC2	PTER			AMN	HDAC1	FBXL18	ACSS3			ALX4	TARDBP	SLU7	FAM193A	PCDHA10
ANK2	MACF1	U2SURP	PGAP2	ECE1		AHRR	ABL2	SUCO	UBE2L3			APCDD1		PCDHA13	ADGRE1	LRRC14		ALOX5AP	EXOC8	RNF150	LRRC42	RNF219		ANK1	FBLIM1	GRIN2A	TSPAN6	ACSL4		ANKMY2	FBLIM1	PCDHA13	CDS1			AMOTL2	KIAA1522	MEOX2	TMF1			AMACR	CLCN6	CCDC198	FAM193A	PCDHA12
ANK3	CAP1	GTF2E2	PGAP2	SCN4B		AICDA	ABL2	RAP2C	CCR9			APCDD1L		PCDHA10	ADGRE1	SRSF7		ALPK3	EXOC8	MYH2	RAB18	KIAA1737		ANK3	SPEN	LOC110117498-PIK3R3	RNF130	TRIM23		ANKRD10	SPEN	GRIN2A	CDSN			AMPD2	KIAA1522	GLRX	KCNMA1			AMBN	TNFRSF8	TMEM200A	FAM193A	PCDHA7
ANKEF1	PTPRF	DLG5	PGAP2	TMCC1		AIDA	ABL2	ACSL4	E2F8			APEX2		PCDHA5	ADGRE1	OXA1L		ALS2	SIPA1L2	SIPA1L1	RAB18	MEF2A		ANKEF1	SZRD1	ABHD5	PPIP5K2	PRKAA1		ANKRD12	SZRD1	LOC110117498-PIK3R3	FAM13A			AMPH	AGO1	TRAPPC3L	KCNMA1			AMD1	PDPN	A1CF	STOML1	PCDHA6
ANKFY1	PTPRF	MOB1B	PGAP2	TMEM200C		AIFM1	ABL2	SUSD6	E2F8			APLP2		PCDHA6	ADGRE1	MLLT6		ALS2CL	IRF2BP2	PTPN4	GNAI1	BMP2K		ANKFY1	SZRD1	OTUD1	CEP85	BTG1		ANKRD13C	SZRD1	ABHD5	URM1			AMT	AGO1	MBTPS2	KCNMA1			AMELX	PRDM2	AGMAT	STOML1	PCDHA5
ANKH	KDM4A	PSPH	PGAP2	DVL1		AIFM2	ABL2	SRCIN1	MCMBP			APOB		PAIP2	ADGRE1	SOCS7		ALX1	TOMM20	HTR2A	GNAI1	MFHAS1		ANKH	SZRD1	EBF2	CEP85	G3BP2		ANKRD16	SZRD1	OTUD1	RPP38			AMZ1	AGO1	SIAH3	KCNMA1			AMER2	DNAJC16	FST	PRORP	PCDHAC1
ANKIB1	IPO13	PTPRS	PGAP2	TET2		AIG1	ABL2	BRWD1	LRRC39			APOBEC1		XIRP2	ADGRE1	STX1B		ALX4	ERO1B	CAMK2G	GNAI1	CHL1		ANKIB1	OTUD3	DNAJB1	MCM8	NAV3		ANKRD17	OTUD3	EBF2	TRAK1			ANG	AGO1	SINHCAF	ACSS3			AMER3	DDI2	USP32	PRORP	PCDHA8
ANKRD10	NASP	TOP2A	PGAP2	ATXN1		AIPL1	ABL2	ELK3	LRRC39			APOBEC3C		FBXO47	ADGRE1	PTPMT1		AMACR	ERO1B	WHAMM	RAB18	KIAA1432		ANKLE1	OTUD3	BTF3L4	MCM8	ZDHHC18		ANKRD28	OTUD3	DNAJB1	TRAK1			ANGEL1	AGO1	ABCA5	TMF1			AMFR	RSC1A1	RAPH1	PRORP	PCDHA13
ANKRD12	TMEM69	NUFIP2	PGAP2	CBFA2T2		AIRE	STX6	CEP120	NOL8			APOBEC3F		PCDHA11	ADGRE1	TCF3		AMBRA1	GREM2	DTNA	NBPF3	EGLN2		ANKMY1	CDC42	F3	MCM8	TSC1		ANKRD29	CDC42	BTF3L4	CES1			ANGEL2	MAP7D1	SEH1L	ZBTB38			AMIGO1	DDI2	PIBF1	PRORP	PCDHA11
ANKRD13A	CMPK1	CDCA7L	ADGRE1	TCF12		AJAP1	STX6	RAPH1	BCO2			APOC3		PCDHA3	ADGRE1	DBNL		AMD1	GREM2	CPEB2	NBPF3	EOMES		ANKMY2	ZBTB40	PCDHA10	NCAPH	PRKACB		ANKRD33B	ZBTB40	PCDHA10	ARMC8			ANGPT2	SH3D21	TEX261	ZBTB38			AMMECR1	RSC1A1	LAP3	PRORP	PCDHA1
ANKRD13C	RNF11	LYPLA1	ADGRE1	ELP4		AJUBA	RNASEL	SEMA4B	BCO2			APOL2		ZNF704	ADGRE1	GPR22		AMER2	CHML	TXLNG	MAPRE2	KIAA1958		ANKRD10	ELOA	WDR26	CSMD2	PDE5A		ANKRD34B	ELOA	WDR26	ARMC8			ANGPT4	MACF1	NUAK1	ZBTB38			AMN	DDI2	AIDA	PRORP	PCDHA3
ANKRD16	RNF11	ARID4A	ADGRE1	ARID4A		AK1	RNASEL	PPP1R3B	ELOVL1			APOL3		DCUN1D4	FLII	LRRC34		AMFR	CEP170	NIPSNAP2	GPAT3	SNX27		ANKRD12	NIPAL3	PCDHA5	TMEM150B	TXLNA		ANKRD34C	NIPAL3	PCDHA5	PSME3			ANGPTL3	PPIE	FAM57A	KCNMA1			AMOT	DDI2	TSC22D2	PRORP	PCDHA2
ANKRD18B	BTF3L4	NANOS1	ADGRE1	PRKCA		AK2	EDEM3	NTN4	ELOVL1			APOL4		PCDHA4	FLII	VTI1A		AMIGO2	HNRNPU	MTF1	GPAT3	ZSCAN29		ANKRD13A	CLIC4	FBXO32	NLRX1	PTPRG		ANKRD42	CLIC4	FBXO32	FRMD6			ANK1	PPIE	DCAF10	RCC2			AMPD3	OTUD3	TENT5A	PRORP	CPEB2
ANKRD22	ZYG11B	YTHDF1	ADGRE1	TPM3		AK3	EDEM3	BTBD10	BCO2			APOL6		C11orf87	FLII	LLPH		AMMECR1	HNRNPU	CCM2	ARHGAP19	PROSC		ANKRD13C	CLIC4	SMARCA2	NLRX1	GOLGA8A		ANKRD44	CLIC4	SMARCA2	FRMD6			ANK2	PPIE	AFF4	TNFSF14			AMT	PINK1	CPED1	MELK	TARDBP
ANKRD27	PRKAA2	NAPG	ADGRE1	KLC2		AK4	FAM129A	PCDHA8	ELOVL1			APOLD1		PCDHA1	FLII			AMMECR1L	HNRNPU	GNRHR	GUCY1A2	FOXB1		ANKRD16	MACO1	HDLBP	ETF1	HIPK3		ANKRD49	MACO1	HDLBP	PLEKHB2			ANKDD1A	EXO5	IER3IP1	TNFSF14			AMZ1	CDC42	RSPRY1	CSNK2A3	CHN2
ANKRD28	PRKAA2	KCNA5	ADGRE1	EYA4		AK5	FAM129A	PCDHAC1	ELOVL1			APOOL		CBFB	FLII			AMOT	AHCTF1	TET3	GUCY1A2	CEP350		ANKRD17	MACO1	TXLNA	ATP7A	FAM104A		ANKRD50	MACO1	TXLNA	PLEKHB2			ANKEF1	CTPS1	LMBR1	HDGF			ANAPC16	CDC42	STRN	MELK	RGS17
ANKRD29	NFIA	LCOR	ADGRE1	MAP2		AK6	FAM129A	RB1CC1	PRELID3B			APP		PCDHA7	LMNTD1			AMPH	ZNF695	PNRC1	PDLIM5	GPRC5B		ANKRD22	MAN1C1	LGALSL	JAKMIP2	FAM177B		ANKRD52	MAN1C1	LGALSL	PLEKHB2			ANKFY1	SZT2	SDC1	MXRA8			ANAPC2	CDC42	PDPK1	MELK	GABRB2
ANKRD33B	NFIA	AXL	ADGRE1	MCFD2		AK7	FAM129A	ARHGAP1	DENND2C			APPBP2		PCDHA2	LMNTD1			AMT	ZNF695	ZNF652	PDLIM5	AUTS2		ANKRD28	PDIK1L	PCDHA6	ABCB8	MYBL1		ANKRD63	PDIK1L	PCDHA6	PLEKHB2			ANKH	PTPRF	TLN2	CAD			ANAPC7	C1QB	TSHZ2	MELK	PCDHAC2
ANKRD34C	NFIA	44262	ADGRE1	CACNA2D1		AK9	IVNS1ABP	TET1	KDM2A			APPL1		C6orf120	MYPN			AMTN	ZNF695	RAD21	PDLIM5	FOPNL		ANKRD29	DHDDS	EPHX4	STK25	NRBP1		ANKRD66	DHDDS	EPHX4	PLEKHB2			ANKLE1	KDM4A	ADCY2	PGAP3			ANG	PNRC2	TRAF3	MELK	GDNF
ANKRD35	LEPROT	TRIM9	FLII	AFF3		AKAP10	PTGS2	TM2D2	KDM2A			APTX		GBX2	MYPN			AMZ1	ZNF695	SSBP2	PDLIM5	ZBTB2		ANKRD33B	DHDDS	PCDHA11	EXOC7	PHTF2		ANKS1A	DHDDS	PCDHA11	PLEKHB2			ANKMY1	RNF220	TPMT	DEGS2			ANGEL1	CLIC4	SOX9	MELK	SLITRK3
ANKRD44	LEPROT	COL11A1	FLII	MYLK		AKAP11	B3GALT2	PCDHAC2	LRRC42			AQP12A		PCDHA12	MYPN			ANAPC1	ZNF695	LAMP1	STON2	PPP1R16B		ANKRD34C	ARID1A	BNC2	ADAMTS10	TMEM196		ANKS4B	ARID1A	BNC2	PLEKHB2			ANKRD13A	RNF220	ADGRG2	NSD1			ANGEL2	CLIC4	SNX9	PRDM11	WNT10B
ANKRD46	CTH	MAP2	FLII	KIF26B		AKAP12	ZBTB41	PCDHA13	RAB18			AQP12B		SRD5A3	MYPN			ANAPC10	ZNF695	ZNRF2	PCYT2	OTUB1		ANKRD40	ZDHHC18	ITGA6	NLRX1	PCGF5		ANO1	ZDHHC18	ITGA6	PLEKHB2			ANKRD13B	RNF220	KRT2	MAP1LC3B			ANGPT2	LDLRAP1	ESCO1	PRDM11	PSME3
ANKRD49	ACADM	CNTN1	LMNTD1	PLXNC1		AKAP13	ZBTB41	CSRNP3	RAB18			AQP3		VGLL4	RAB34			ANAPC13	ZNF669	BLCAP	PCYT2	TMEM64		ANKRD42	STX12	SRSF6	EPC1	RBMS1		ANO3	STX12	SRSF6	PLEKHB2			ANKRD16	PLK3	SAMD8	PTPRH			ANGPTL1	PDIK1L	MAP3K7	PRDM11	PDPK1
ANKRD50	ACADM	ADGRG1	LMNTD1	ZNF367		AKAP17A	ZBTB41	MAPRE3	GNAI1			AQP4		SCD5	RAB34			ANAPC7	ZNF669	ABHD18	PCYT2	GNG10		ANKRD44	STX12	PCDHA3	IL1RL1	ATG16L1		ANO5	STX12	PCDHA3	PLEKHB2			ANKRD20A2	MAST2	PPP1R14D	NSD1			ANGPTL2	SH3BGRL3	KCNMB2	STPG3	PIK3R3
ANKRD55	DNAJB4	CAND1	MYPN	ESRRG		AKAP2	KIF14	CD69	RAB18			AQR		MPZL1	RAB34			ANG	ZNF669	NDFIP2	PCYT2	PKDCC		ANKRD49	XKR8	DPYSL5	GVQW3	CPD		ANOS1	XKR8	DPYSL5	TTN			ANKRD20A4	RAD54L	SIRT3	FBXL22			ANGPTL3	DHDDS	ADAM23	STPG3	RORB
ANKS4B	PRKACB	HIVEP3	MYPN	LANCL3		AKAP5	KIF14	ULK1	ATPAF1			AR		RORB	KRT8			ANGEL1	ZNF669	EPSTI1	CABLES1	DNAJC30		ANKRD50	XKR8	IGF1	GOLGA8M	ZFPM2		ANP32B	XKR8	IGF1	TOR1AIP1			ANKRD23	ZFYVE9	RAB14	THY1			ANGPTL5	HMGN2	PAM	STPG3	TERF2
ANKUB1	PRKACB	PCDH7	VSX1	TRAF3		AKAP6	KIF14	PCDHA10	ATPAF1			ARAF		RALGAPA1	HPGD			ANGEL2	ZNF124	TMEM245	C19orf47	CHUK		ANKRD52	SESN2	SLC9A6	GOLGA8J	GDA		ANTXR1	SESN2	SLC9A6	FBXW10			ANKRD29	PRPF38A	STK24	C20orf194			ANK2	TRNP1	CRTAM	USP3	UBR5
ANLN	PRKACB	UBE2F	KRT8	PCF11		AKAP8	KIF21B	PCDHA5	ARHGAP19			ARAP2		ABHD3	HPGD			ANGPT1	ZNF124	NLGN4Y	C19orf47	PDXDC1		ANKRD63	PHACTR4	SEC11A	GOLGA8R	CCDC126		ANTXR2	PHACTR4	SEC11A	FBXW10			ANKRD30BL	SCP2	IL17RD	PCMTD2			ANK3	FAM76A	TBC1D12	GABRR1	TBC1D15
ANO1	PRKACB	ANKRD13C	KRT8	STXBP5L		AKAP9	ARL8A	RUNX3	GUCY1A2			AREL1		MRPS7	ETF1			ANGPT4	CPTP	C12orf76	C19orf47	FAM73A		ANKRD66	PHACTR4	CNKSR2	GOLGA8H	FAM76B		ANXA1	PHACTR4	DIPK1A	FBXW10			ANKRD33B	SCP2	CCDC113	GABRA2			ANKEF1	STX12	ZBTB10	GABRR1	KCNJ13
ANO10	SH3GLB1	MAP3K7	KRT8	ROCK1		AKIRIN1	KDM5B	PCDHA6	GUCY1A2			ARF1		SPART	ETF1			ANGPTL1	PHF13	ASXL3	GUCY1A1	FOXL2		ANKS1A	YTHDF2	TNPO2	GOLGA8K	ULK2		ANXA10	YTHDF2	CNKSR2	FBXW10			ANKRD35	MRPL37	B3GNT9	CHID1			ANKFY1	YTHDF2	GPX7	GABRR1	ONECUT2
ANO3	SH3GLB1	GOLGA8B	HPGD	U2SURP		AKR1C1	KDM5B	PCDHA11	PDLIM5			ARF3		PTBP3	HPGD			ANGPTL2	PHF13	POM121	GUCY1A1	RAI14		ANKS4B	KPNA6	PCDHA4	GOLGA8N	GOLGA6A		ANXA11	KPNA6	TNPO2	SENP1			ANKRD37	PCSK9	CENPO	PTPRH			ANKH	EPB41	ARSK	GABRR1	ZSWIM6
ANOS1	HS2ST1	GOLGA6L4	ETF1	SPRED1		AKR1C2	KDM5B	FAM102A	PDLIM5			ARF4		WSB2	HPGD			ANGPTL3	CAMTA1	KCNK5	ZBTB7B	RNF43		ANKUB1	KPNA6	SCUBE3	PPFIA2	RAPGEF2		ANXA4	KPNA6	PCDHA4	SENP1			ANKRD40	NFIA	RC3H1	FAM219A			ANKIB1	TXLNA	RAP2C	DNAAF3	KMT2E
ANP32B	HS2ST1	LMO4	ETF1	GRM1		AKR1D1	RABIF	PCDHA3	PDLIM5			ARF5		ARAP2	HPGD			ANGPTL7	CAMTA1	LPAR1	INTS11	MPHOSPH9		ANO1	TXLNA	ZNF521	PPFIA2	ATXN7		ANXA5	TXLNA	ZNF521	SENP1			ANKRD45	NFIA	SLC6A11	FAM219A			ANKMY1	ZBTB8A	MTRF1L	DNAAF3	NLGN1
ANTXR2	LMO4	SIK2	STK3	EIF1		AKR7A2	KLHL12	DAB2	PDLIM5			ARF6		CLDND1	GLS			ANK3	H6PD	RBM47	INTS11	SETD2		ANO3	TXLNA	PCDHA1	PTGES3	IL1R1		ANXA7	TXLNA	PCDHA1	SENP1			ANKRD46	NFIA	AMIGO1	GADD45A			ANKMY2	RBBP4	ETS1	DNAAF3	FGF14
ANXA11	PKN2	ADCYAP1R1	STK3	EDC3		AKTIP	ADIPOR1	USP28	PDLIM5			ARFGEF1		TGOLN2	SLC5A1			ANKDD1B	KIF1B	TGFBR2	INTS11	RTCB		ANO5	EIF3I	ARMC8	PTGES3	ZNF516		AP1G1	EIF3I	ARMC8	GPR161			ANKRD49	AK4	AP5M1	TGOLN2			ANKRD1	S100PBP	CD1A	DNAAF3	DST
ANXA2	PKN2	SOCS2	SLC5A1	TMEM107		ALAD	ADIPOR1	CROT	PDLIM5			ARFGEF3		SYCE2	SLC5A1			ANKEF1	KIF1B	ENTPD5	SLC12A2	DIP2C		ANOS1	S100PBP	FZD6	PTGES3	CREBRF		AP1S1	S100PBP	FZD6	GPR161			ANKRD50	AK4	TBCB	EDARADD			ANKRD12	S100PBP	SETD7	SSBP2	PDE8A
ANXA4	MTF2	AK3	SLC5A1	DPY19L1		ALDH1A3	PLEKHA6	ERAP1	STON2			ARFIP1		ZNF93	SLC5A1			ANKFY1	KIF1B	UBE2R2	PLEKHA5	TLK1		ANP32B	ZMYM1	CCND2	PTGES3	SEC61A2		AP2B1	ZMYM1	CCND2	GPR161			ANKRD52	SRSF11	ARMC5	EDARADD			ANKRD13A	ZMYM1	ASAP1	SSBP2	TRPC4
ANXA5	MTF2	KCNQ5	CHST9	ARRDC3		ALDH1L2	PPP1R15B	TNKS2	STON2			ARGLU1		ABCA8	SLC5A1			ANKH	TARDBP	ANKHD1	CMPK2	LHX4		ANTXR1	ZMYM4	NPTN	DFFB	AGO1		AP2M1	ZMYM4	NPTN	GPR161			ANKRD63	ACADM	ASB5	TP53INP1			ANKRD13C	ZMYM4	C17orf58	SSBP2	SAMD8
ANXA6	DR1	SDAD1	CHST9	XPO4		ALDH2	PPP1R15B	CENPQ	PCYT2			ARHGAP11A		SGIP1	CHST9			ANKHD1	TARDBP	CLDN12	EPHX2	PIK3R3		ANTXR2	AGO4	PCDH10	GAPVD1	ABCB7		AP3M1	AGO4	PCDH10	GPR161			ANKS1B	MIGA1	KCNQ3	SRSF12			ANKRD16	AGO4	PIK3CG	SSBP2	TET2
AOC3	FNBP1L	SC5D	TMPRSS3	SMARCA4		ALDH3A2	PPP1R15B	RAB11FIP1	CABLES1			ARHGAP12		FANCD2	TMPRSS3			ANKHD1-EIF4EBP3	UBIAD1	SEC14L1	GOLGB1	PHF21B		ANXA1	AGO4	NAALADL2	GAPVD1	TNPO2		AP3S2	AGO4	NAALADL2	GPR161			ANKS6	SH3GLB1	SLC9A1	DNAJA4			ANKRD17	AGO4	OPA1	SSBP2	VCL
AOPEP	PLPPR4	MYCBP	THTPA	NCOA2		ALDH5A1	PPP1R15B	SESN3	CABLES1			ARHGAP19		KLC1	TMPRSS3			ANKIB1	CLCN6	PLXNC1	GOLGB1	GGNBP2		ANXA10	AGO1	PCDHA7	MTA3	CAMSAP1		AP5B1	AGO1	PCDHA7	ARPP21			ANLN	PKN2	LOC101927503	GPC6			ANKRD22	AGO4	DMRT3	SSBP2	ADCYAP1
AP1AR	CDC14A	ORAI3	THTPA	ZNF804B		ALDH6A1	RBBP5	WDFY3	C19orf47			ARHGAP20		YWHAG	THTPA			ANKMY1	PRDM2	ZNF257	ZNF74	PTGFR		ANXA11	AGO1	PCDHA2	CDV3	GFPT1		AP5M1	AGO1	PCDHA2	ARPP21			ANO10	PKN2	PRDM2	TTC39A			ANKRD27	AGO1	EIF5A2	SSBP2	ABHD13
AP1B1	SLC30A7	ZNF559-ZNF177	CACNA1G	FBXL16		ALDH7A1	RBBP5	PCDHA4	C19orf47			ARHGAP28		PDIK1L	THTPA			ANKMY2	PRDM2	CA2	ZNF74	CIB2		ANXA4	AGO1	RHOB	CDV3	SMOC2		APAF1	AGO1	RHOB	ARPP21			ANO5	PKN2	PTEN	CELF3			ANKRD28	AGO1	EMSY	SSBP2	EDNRB
AP1G1	SLC30A7	ZNF177	CACNA1G	GLI2		ALDH8A1	DSTYK	AMER2	PRRT2			ARHGAP31		TBXT	CACNA1G			ANKRD12	NECAP2	FGD4	TMEM250	STK35		ANXA5	AGO1	ERBB4	CDV3	CREBL2		APBA1	AGO1	ERBB4	ARPP21			ANO7	PKN2	ZFYVE26	CELF3			ANKRD29	C1orf122	ZRANB2	SSBP2	GDI2
AP1M1	SLC30A7	PPEF2	CACNA1G	HIVEP3		ALDH9A1	DSTYK	NRIP3	PRRT2			ARHGAP40		ONECUT2	CACNA1G			ANKRD13C	KLHDC7A	NFIA	PRMT8	EIF3M		ANXA7	AGO3	ZNF385B	RGS7	GTF2A1		APBB2	AGO3	ZNF385B	IL3RA			ANO9	FNBP1L	FRAS1	MTO1			ANKRD33B	MACF1	GSPT2	SSBP2	ERBB2IP
AP1S1	PRMT6	FLT1	CACNA1G	EIF4B		ALG1	DSTYK	TIAM1	ZBTB7B			ARHGAP42		NOVA1	CACNA1G			ANKRD17	OTUD3	ADCY1	LIMS2	HNRNPU		AP1G1	AGO3	ID2	RGS7	KLHL20		APCDD1	AGO3	ID2	SRP72			ANOS1	TMEM56	CAMK2D	NME9			ANKRD34C	MACF1	ZNF615	GDAP1L1	RPGRIP1L
AP1S2	FAM102B	GNB1	CACNA1G	TSPAN5		ALG10B	DSTYK	SLAIN2	SLC12A2			ARHGAP5		ZNF74	CACNA1G			ANKRD20A2	OTUD3	RFX3	DNASE1L3	MATN1		AP1S1	MACF1	KIAA2013	RGS7	CPEB1		APEX2	MACF1	KIAA2013	SLC12A9			ANP32E	TMEM56	PDLIM4	MTO1			ANKRD40	ZMPSTE24	ADAM12	GDAP1L1	EVI5
AP1S3	FAM102B	THBS1	CACNA1G	SRSF1		ALG12	DSTYK	PCDHA1	INTS11			ARHGEF10		TLNRD1	CACNA1G			ANKRD20A4	CDC42	MED12L	PPFIBP2	ADRA2B		AP2M1	MFSD2A	PCDHA12	R3HDM1	GIGYF1		API5	MFSD2A	PCDHA12	OSTC			ANXA11	SLC35A3	NR1H4	AWAT2			ANKRD44	SMAP2	NUTF2	GDAP1L1	ADD3
AP2M1	FAM102B	SNTB1	CACNA1G	MFSD6		ALG13	ELK4	HAUS8	KAT6B			ARHGEF12		PDS5A	CACNA1G			ANKRD28	ZBTB40	ZMYM2	RXRG	STAU2		AP3B2	CAP1	PARPBP	XRN1	HSPA2		APLF	CAP1	PARPBP	ZMYND15			ANXA6	CDC14A	ALG9	MTO1			ANKRD45	NFYC	APPBP2	CNOT10	ANK3
AP3B2	PRPF38B	CEP19	CACNA1G	NFIB		ALG14	ELK4	LDLR	KAT6B			ARHGEF17		EVI2A	CACNA1G			ANKRD29	ELOA	MARCKSL1	MGLL	DLD		AP3M1	CAP1	PLXNC1	MARCHF8	KATNAL1		APLN	CAP1	PLXNC1	ZNF839			ANXA9	S1PR1	ZNF488	BID			ANKRD50	NFYC	SMAD7	CNOT10	HAS2
AP3M1	GNAI3	AJAP1	CACNA1G	USP13		ALG2	ELK4	PCDH15	KAT6B			ARHGEF18		CAMTA1	CACNA1G			ANKRD33B	PNRC2	SMIM9	SLC39A2	CCAR1		AP3S2	ZNF684	GULP1	MAP3K19	NPAS2		APLNR	ZNF684	GULP1	ZNF839			AOC3	TMEM167B	STUM	CACUL1			ANKRD52	PTPRF	PPP1R9A	PEX5L	ESRRG
AP3S2	GNAI3	EIF3M	CACNA1G	ANK2		ALG6	ELK4	LRRC55	KAT6B			ARHGEF37		AGPS	CACNA1G			ANKRD34B	PNRC2	RETREG3	SLC39A2	HOXC11		AP5M1	RIMKLA	WAC	POLR3H	IGSF3		APMAP	RIMKLA	WAC	CLOCK			AOPEP	TMEM167B	OAS2	TNIP1			ANKRD53	CMPK1	LYRM7	PEX5L	PDIK1L
AP4E1	AHCYL1	FGA	CACNA1G	ZNF470		ALG9	ELK4	SMOC1	KAT6B			ARHGEF38		GTF2E1	CACNA1G			ANKRD34C	PNRC2	UBE2D1	PPDPFL	PDPK1		APAF1	RNF220	MAB21L2	TRPS1	THBS1		APOA1	RNF220	MAB21L2	CLOCK			AP1AR	CELSR2	SHISA2	TNIP1			ANKRD54	RNF11	BEND7	PEX5L	SAMD4A
AP4S1	CTTNBP2NL	DCLK1	CACNA1G	PTPRJ		ALKBH1	ELK4	PCDHA7	THEGL			ARHGEF39		MAN2A1	CACNA1G			ANKRD39	PNRC2	STON2	PPDPFL	CBLN1		APBA1	UROD	RAB18	CARF	MSMO1		APOB	UROD	RAB18	HSD11B1L			AP1B1	CELSR2	XK	RHNO1			ANKRD6	PRPF38A	CCL18	PEX5L	S1PR1
AP5B1	WNT2B	GOLGA6L9	CACNA1G	KCTD12		ALKBH4	ELK4	FAM189A1	WDR92			ARHGEF4		DYNC1LI2	CACNA1G			ANKRD42	TMEM50A	SSH2	TRIM46	STAT5A		APBB2	MAST2	STK26	CARF	VAMP3		APOBEC3F	MAST2	STK26	RCBTB2			AP1G1	CELSR2	MYCBP	CHL1			ANKRD63	GPX7	NSF	RNF165	MAP3K1
AP5M1	MAGI3	ZNF302	PTGES2	GLCCI1		ALKBH5	ELK4	PCDHA2	CMPK2			ARHGEF7		PLSCR4	CACNA1G			ANKRD44	TMEM50A	CNN2	TRIM46	TOPBP1		APCDD1	CMPK1	PGM2L1	RALGAPB	SLC6A11		APOL6	CMPK1	PGM2L1	CTCFL			AP1M1	CYB561D1	ALDH5A1	TBC1D1			ANKS1A	GPX7	HCN1	HTR2C	SH3KBP1
APAF1	MAGI3	SEC63	SEMA5B	RAB18		ALKBH8	NUCKS1	LRCH1	EPHX2			ARID1A		SERPINB2	CACNA1G			ANKRD45	PDIK1L	FREM1	GLMP	TSPYL4		APEX2	CMPK1	DNAJC16	RALGAPB	SMARCA2		APOLD1	CMPK1	DNAJC16	CTCFL			AP1S3	AMPD2	ARHGAP42	TBC1D1			ANKS1B	MRPL37	VPS13A	HTR2C	LDLRAD4
APBA1	HIPK1	ARL15	SEMA5B	PTPN4		ALOX15B	NUCKS1	PCDHA12	EPHX2			ARID2		GAB1	CACNA1G			ANKRD50	PDIK1L	UBE2O	GLMP	RIPK4		API5	RNF11	ANO1	PRDM15	SPG20		APOOL	RNF11	ANO1	CTCFL			AP2A2	GSTM4	KIAA1958	SPECC1L			ANKS4B	TTC4	SELENOF	CYRIB	SETD7
APBB2	VANGL1	MREG	SEMA5B	SPCS3		ALOX5AP	NUCKS1	CTSK	EPHX2			ARID3A		NIPBL	CACNA1G			ANKRD52	PDIK1L	MYCT1	TUBGCP2	ACTN2		APLF	RNF11	MAP4K3	STIL	CRCP		APPBP2	RNF11	MAP4K3	CTCFL			AP2M1	GSTM1	SH3PXD2B	RGS5			ANO3	MROH7-TTC4	ADGRB3	IL15RA	DENND5B
APC2	VANGL1	KLC2	SEMA5B	ATRX		ALPK2	NUCKS1	MAP3K9	EPHX2			ARIH2		DBT	CACNA1G			ANKRD63	HMGN2	REEP1	TUBGCP2	LRCH1		APLN	OSBPL9	NFIB	STIL	SULF1		APPL1	OSBPL9	NFIB	CTCFL			AP3M1	CSF1	MAP3K3	TRDN			ANO4	PRKAA2	KALRN	PLEKHA5	KLF7
APCDD1	PTGFRN	IGFBP5	SEMA5B	STT3B		ALPK3	RAB29	SLC33A1	GOLGB1			ARL1		ZNF25	CACNA1G			ANKRD65	TRNP1	NOL4	NR1H2	POM121C		APLNR	BTF3L4	ARC	STIL	FOXF2		AQP2	BTF3L4	ARC	CTCFL			AP3S1	STRIP1	MDGA1	CD48			ANO5	NFIA	ARL5B	PLEKHA5	NFIX
APCDD1L	FAM46C	OTUD1	SEMA5B	LONRF3		ALPP	SLC41A1	S1PR1	GOLGB1			ARL10		ARHGEF7	CACNA1G			ANKRD66	STX12	HAS2	ZNF43	USP46		APMAP	ZFYVE9	PHF14	STIL	GOLGA8G		AQP4	ZFYVE9	PHF14	CTCFL			AP3S2	KCNC4	LRRK2	ATF2			ANO6	NFIA	WDR20	BMPR1B	HIPK2
APEX2	PHGDH	EFCAB14	UBE2L3	JAKMIP2		ALS2CL	SLC41A1	GNB5	GOLGB1			ARL11		RBM24	CACNA1G			ANKS4B	STX12	IGSF10	ZNF43	USP5		APOA1	ZFYVE9	MED13	STIL	ATP2C1		AQP5	ZFYVE9	MED13	ANKRD46			AP4S1	KCNC4	DUOX2	TMCO1			ANO7	NFIA	NAALADL2	BMPR1B	KIAA1024
APH1B	SEC22B	PCDH10	UBE2L3	CACNA2D2		ALX1	YOD1	CCDC71L	CYP3A7-CYP3A51P			ARL13B		CYLD	CACNA1G			ANO1	STX12	ZCCHC2	ZNF43	ELL2		APOB	ZYG11B	CPD	STIL	AFF1		AQP9	ZYG11B	CPD	ENKUR			AP5B1	KCNC4	FAM135B	SNX12			ANO8	NFIA	GPATCH2L	BMPR1B	CPEB3
APLF	SEC22B	HRNR	PTK6	STX7		ALX4	YOD1	ETV1	TBC1D10C			ARL14EP		PDLIM2	CACNA1G			ANO3	XKR8	ELOVL3	ZNF43	KIAA1109		APOBEC3F	ZYG11B	PTEN	TLE3	RICTOR		AQR	ZYG11B	PTEN	GLIPR1L2			AP5M1	KCNC4	CD3G	SNX12			ANOS1	NFIA	CCDC91	BMPR1B	LARP4B
APLNR	RBM8A	GOLGA6C	CCR9	RUNX1		AMACR	YOD1	SCN1A	SSBP1			ARL14EPL		CREBZF	NKX3-1			ANO4	ATP5IF1	HMGB2	ZNF43	SPOCK1		APOL6	DIO1	SEPT7	TLE3	NEUROG1		AR	DIO1	SEPT7	PTK7			AP5S1	RAP1A	CHD7	RAB34			ANP32B	NFIA	NCOA3	P2RX4	NCOA1
APLP2	PIAS3	C5orf52	CCR9	CSNK1G1		AMBN	YOD1	TRPV6	SSBP1			ARL17A		CDKN2AIP	SEMA5B			ANO5	SESN2	GLS	ZNF43	MORC4		APOLD1	PRKAA2	VPS4B	TRIB1	TNRC6B		ARAP2	PRKAA2	VPS4B	JAM2			APAF1	WNT2B	ZNF662	CHST9			ANP32E	PATJ	JMY	RIT1	ADRA2A
APOB	BCL9	ZNF664	E2F8	MLLT10		AMBRA1	YOD1	EGR2	SSBP1			ARL17B		KIAA0586	SEMA5B			ANO6	SESN2	TRPM7	ZNF43	WASL		APOOL	PRKAA2	ARFGEF1	ZNF133	MBNL2		ARC	PRKAA2	ARFGEF1	MAP4K3			APBA1	HIPK1	RNF150	TMPRSS3			ANTXR1	PATJ	MEIOC	RIT1	LIN28A
APOBEC1	NBPF15	ANKRD50	E2F8	DAB1		AMD1	SLC30A1	AP2B1	SSBP1			ARL2BP		ITPR2	SEMA5B			ANO7	EPB41	ZNF765	ZNF43	NLGN4X		APPL1	HOOK1	CBX6	NUDT13	RAP2B		ARF1	HOOK1	CBX6	PSMD5			APBB2	HIPK1	CHSY3	RAB18			ANXA11	PATJ	WDR72	ZNF382	USP6
APOBEC2	PRPF3	ATP7A	MCMBP	ZNF385D		AMDHD1	LPGAT1	C7orf43	TMEM250			ARL3		KPNA2	SEMA5B			ANOS1	EPB41	SMS	CHRND	CASK		AQP2	NFIA	RAP1B	NUDT13	ARC		ARF3	NFIA	RAP1B	PSMD5			APC2	HIPK1	EYA3	RAB18			ANXA5	ALG6	CDH8	ZNF382	RNF19B
APOBEC3C	PRUNE1	TIA1	MCMBP	PTPRD		AMELX	LPGAT1	MAPK1	LIMS2			ARL4A		LRRCC1	SEMA5B			ANP32A	TMEM39B	TCF24	STOML1	ISL1		AQP4	NFIA	EOGT	NUDT13	SLC25A12		ARF4	NFIA	EOGT	CDK2AP1			APCDD1L	OLFML3	SEMA4C	GNAI1			AOPEP	PGM1	GOPC	ABR	MRS2
APOBEC3D	CGN	CLDND1	BCO2	DDX3X		AMELY	LPGAT1	MTMR3	MEGF10			ARL4D		ENAH	SEMA5B			ANP32B	LCK	CUL3	STOML1	PAPD5		AQP5	NFIA	GOLGA6A	NUDT13	UBXN2B		ARF5	NFIA	GOLGA6A	CDK2AP1			APEX1	VANGL1	PARVA	RAB18			AP1AR	ROR1	MTHFD2	TTN	DGKH
APOBEC3F	TUFT1	GPSM2	BCO2	FUBP3		AMER2	TMEM206	NBEA	MEGF10			ARL5A		HNRNPA0	UBE2L3			ANP32E	ZBTB8A	EXOC3L4	STOML1	EPAS1		AQR	ROR1	TNKS	USP8	STAM2		ARF6	ROR1	TNKS	UBE3B			APEX2	PTGFRN	SLC16A7	ATPAF1			AP1S1	LEPROT	VPS26C	USP17L10	AGMAT
APOC3	SNX27	LAPTM4B	BCO2	ITGB8		AMER3	TMEM206	CREB1	PCGF5			ARL6		LRRTM2	PTK6			ANTXR1	AL033529.1	ZIC1	PRORP	RCOR1		AR	CACHD1	ATP10A	USP8	TUB		ARFGAP1	CACHD1	ATP10A	UBE3B			APH1A	FAM46C	ST6GALNAC5	ARHGAP19			AP1S2	LEPR	UBE2V2	USP17L12	MEIS1
APOL1	IL6R	RBMS3	BCO2	KCNB1		AMIGO1	NSL1	CAPRIN2	PCGF5			ARL6IP1		CLIC2	CCR9			ANTXR2	S100PBP	ZNF680	PRORP	ISM1		ARAP2	AK4	NUP54	AP3S1	DBN1		ARFGAP3	AK4	NUP54	UBE3B			APH1B	FAM46C		PCYT2			AP1S3	PDE4B	CFAP58	USP17L11	DCAF8
APOL3	IL6R	CDC42	ELOVL1	MBD1		AMIGO2	ANGEL2	NACC2	MPP5			ARL6IP5		SEC24B	SAMSN1			ANXA10	ZMYM4	TOX3	PRORP	FAM46A		ARC	AK4	TMEM45A	KIF20B	KIAA0907		ARFGEF1	AK4	DOCK3	MCM3			APLNR	ANKRD34A		PCYT2			AP3B1	MIER1	STATH	USP17L13	CDR2L
APOL4	HCN3	SHC3	ELOVL1	GALNT13		AMMECR1	ANGEL2	TGM2	DNASE1L3			ARMC1		CYREN	E2F8			ANXA11	AGO1	ASAH2B	PRORP	FBXL14		ARF1	AK4	IVNS1ABP	AMZ1	CNOT7		ARFGEF2	AK4	TMEM45A	OTX2			APLP2	PDZK1		GUCY1A1			AP3B2	SRSF11	HMGN1	BTRC	SCN8A
APOL6	SYT11	TMCC3	BCO2	SCN3A		AMMECR1L	GPATCH2	CMKLR1	F2RL2			ARMC10		SEMA6D	E2F8			ANXA2	AGO1	CXCL12	PRORP	STAT1		ARF3	PDE4B	CCDC6	AMZ1	PIK3CA		ARFGEF3	PDE4B	IVNS1ABP	RNF111			APMAP	NBPF15		TBC1D10C			AP3S2	MIGA1	KCND1	USP17L17	RBPMS2
APOLD1	KIRREL1	CEP85L	BCO2	PURB		AMN	GPATCH2	APCDD1	CHRNB4			ARMC3		PRKAB2	E2F8			ANXA6	AGO3	TCP11L1	PRORP	PRDM1		ARF4	MIER1	DIPK1A	UBE2Q2	PLXNA4		ARFIP1	MIER1	CCDC6	RNF111			APOA1	NBPF15		TMEM250			AP4E1	MIGA1	CDR2L	RNF34	ZDHHC3
APOOL	LY9	C12orf66	ELOVL1	DCAF12		AMOT	SLC30A10	FAM219B	CHRNB4			ARMC6		NAP1L1	MCMBP			AOC3	MAP7D1	INTS6	PRDM11	INO80D		ARF5	MIER1	ADCY1	THOC7	VTI1A		ARGLU1	MIER1	SCUBE3	RNF111			APOA2	SETDB1		BRSK2			AP4S1	IFI44	TSPAN9	USP17L18	SEL1L3
APP	C1orf226	GAS2	ELOVL1	RAP1B		AMPD2	EPRS	KPNA2	PPFIBP2			ARMC7		IL17RB	MCMBP			AOPEP	THRAP3	SLC7A1	STPG3	SRPK2		ARF6	MIER1	TET3	RICTOR	RASA1		ARHGAP1	MIER1	ADCY1	RNF111			APOB	MLLT11		BRSK2			AP5B1	CYR61	ABHD10	USP17L19	PHF12
APPBP2	UHMK1	TNIK	DENND2C	GNAL		AMPD3	DUSP10	RGMB	PPFIBP2			ARMCX3		TOX	LRRC39			AOX1	SH3D21	NAA50	STPG3	EIF4E3		ARFGAP1	MIER1	ZNF367	ZDBF2	KIF13A		ARHGAP11A	MIER1	TET3	SLC16A7			APOBEC3B	PIP5K1A		BRSK2			AP5M1	SH3GLB1	CSNK1D	USP17L20	PLD5
APPL1	UHMK1	ERMN	DENND2C	PROSER1		AMPH	AIDA	HECTD2	ENC1			ARMH3		TRPS1	LRRC39			AP1AR	AKIRIN1	BTAF1	STPG3	KCNK3		ARFGAP3	GADD45A	NRK	RBM7	WNT3		ARHGAP12	GADD45A	ZNF367	SLC16A7			APOBEC3C	ZNF687		CHRND			AP5S1	PKN2	FOXP1	USP17L21	EPC2
APTX	UHMK1	RUNX1	DENND2C	FOXO1		AMZ1	WDR26	PRR15	ENC1			ARMT1		GJC3	NOL8			AP1M1	AKIRIN1	BBX	GABRR1	TIA1		ARFGEF1	MIGA1	ST3GAL5	RBM7	PRR5L		ARHGAP18	MIGA1	NRK	MED4			APOBEC3F	TUFT1		TEAD2			APBB2	LRRC8B	SOCS5	USP17L22	NOMO2
AQP1	UHMK1	FRMD4A	KDM2A	MYOCD		ANAPC11	WDR26	SSH2	RPL10			ARNT		NSMCE4A	NOL8			AP1S1	MACF1	FYB1	ANAPC10	FAM126B		ARFGEF2	MIGA1	PDIK1L	FAM168A	ZNF367		ARHGAP19	MIGA1	ST3GAL5	NRM			APOBEC4	SNX27		STOML1			APC2	LRRC8D	ADD1	DNAJC6	PDE4D
AQP12A	PBX1	HOXA9	RAB18	KIAA1549		ANAPC16	WDR26	MEX3D	RPL10			ARNTL2		SOCS3	ELOVL1			AP1S2	ZMPSTE24	CNOT4	SSBP2	ACTBL2		ARFGEF3	MIGA1	ARFIP1	ZNF595	DIRC2		ARHGAP21	MIGA1	PDIK1L	CHST15			APOC3	IL6R		STOML1			APCDD1	RPL5	CD93	DNAJC6	ENC1
AQP12B	PBX1	ANKRD33B	RAB18	PCSK5		ANAPC7	WDR26	ARHGEF11	MGLL			ARPC2		NLK	ELOVL1			AP1S3	CTPS1	PCMT1	SSBP2	DNAJC25-GNG10		ARFIP1	ADGRL2	LIN9	C11orf54	LCLAT1		ARHGAP24	ADGRL2	ARFIP1	CHST15			APOL3	ZBTB7B		STOML1			APEX2	CCDC18	SCAI	USP17L30	PURB
AQP6	POU2F1	SPTBN1	GNAI1	SLC23A2		ANG	LBR	SLMAP	PPDPFL			ARPC4-TTLL3		CHD7	DENND2C			AP3B1	RIMKLA	MPP5	SSBP2	FAS		ARGLU1	ADGRL2	DDX3Y	C11orf54	KALRN		ARHGAP25	ADGRL2	LIN9	CRIP2			APOL6	ZBTB7B		PRORP			APH1B	ABCD3	EBF3	KANK1	TFDP2
AQR	POU2F1	PDPR	RAB18	FOXP1		ANGEL1	ENAH	BEST3	PPDPFL			ARPIN		UGT2B15	DENND2C			AP3B2	ERMAP	SESN2	SSBP2	ZNF471		ARHGAP1	PRKACB	MAP3K2	C11orf54	WNT10A		ARHGAP27	PRKACB	DDX3Y	CRIP2			APOLD1	MSTO1		PRORP			API5	TMEM56	ZNF426	USP17L15	NOMO1
AR	POU2F1	RNF2	ATPAF1	CHD9		ANGEL2	ENAH	LRP8	TRIM46			ARPP19		IGF2BP2	DENND2C			AP3S1	KDM4A	KIAA1109	SSBP2	FRAT2		ARHGAP10	PRKACB	SLC4A7	C11orf54	HPRT1		ARHGAP31	PRKACB	MAP3K2	MEAF6			APOOL	SLC25A44		PRORP			APLF	TMEM56	ITFG1	DOK7	PPP6C
AREL1	POU2F1	QKI	MAPRE2	GTF2A1		ANGPT1	ENAH	SIKE1	TRIM46			ARRDC2		MEX3A	RAB18			AP3S2	ST3GAL3	CCDC71L	SSBP2	GPSM1		ARHGAP11A	SH3GLB1	ABHD17C	C11orf54	RASSF2		ARHGAP40	SH3GLB1	SLC4A7	MEAF6			APPBP2	PMF1		ANAPC10			APLN	AGL	RNF180	CLCN4	SH2B3
ARF1	POU2F1	SPOCK1	ARHGAP19	NYAP2		ANGPT2	ENAH	CALD1	TRIM46			ARRDC3		YTHDF3	RAB18			AP4E1	AL451062.3	MED4	SSBP2	PLEKHA3		ARHGAP12	HS2ST1	CCND1	CETP	CCNT2		ARHGAP45	HS2ST1	ABHD17C	GNPDA2			APTX	PMF1-BGLAP		ANAPC10			APOB	AGL	ZNF570	FAAP20	HECW1
ARF3	POU2F1	CXADR	ARHGAP19	ATP7A		ANGPT4	SDE2	SSX2IP	TRIM46			ARRDC4		KPNA1	GNAI1			AP4S1	PLK3	RBPMS2	SSBP2	MYCBP		ARHGAP18	LMO4	FAM76B	TMEM9B	ADNP		ARHGAP5	HS2ST1	CCND1	GNPDA2			AQP1	NAXE		ANAPC10			APOBEC2	MFSD14A	BRIP1	FAAP20	TRPM3
ARF5	POU2F1	TMEM123	GUCY1A2	ICK		ANGPTL3	PARP1	AGFG1	TRIM46			ARSB		ANKRD10	GNAI1			AP5B1	MAST2	FMR1	SSBP2	TNRC6B		ARHGAP19	LRRC8B	DOCK10	TMEM9B	PPP1R15B		ARHGDIG	LMO4	FAM76B	JAKMIP2			AQP2	PRCC		USP39			APOBEC3B	AC118553.2	SLC16A1	CCDC51	NR4A2
ARF6	POU2F1	SRSF1	GUCY1A2	UBE2N		ANGPTL4	ITPKB	DPYSL2	TRIM46			ARSD		IFIT2	GNAI1			AP5M1	FOXD2	PKNOX1	GDAP1L1	ANKFY1		ARHGAP20	LRRC8B	SLC25A6	MARK1	MBNL1		ARHGEF12	LRRC8B	DOCK10	JAKMIP2			AQP5	KIRREL1		USP39			APOBEC3C	CDC14A	OSBPL6	CCDC51	FRS2
ARFGAP1	MPZL1	ASCL1	GUCY1A2	JHDM1D		ANGPTL5	ITPKB	STRIP2	HTR3E			ARSE		HLTF	RAB18			AP5S1	ZYG11B	SERINC1	GDAP1L1	SLC12A2		ARHGAP21	EPHX4	RNF111	MARK1	ADIPOR2		ARHGEF15	LRRC8B	SLC25A6	TNFRSF11A			AQP6	NCSTN		BMPR1B			APOBEC3G	VCAM1	NDUFA10	CCDC51	MAP4K4
ARFGAP2	MPZL1	GLI2	PDLIM5	PPARGC1A		ANGPTL7	TRIM11	UBE3C	TUBGCP2			ARSG		ANKS1B	NBPF3			APAF1	MRPL37	DOCK3	GDAP1L1	SOX11		ARHGAP24	MTF2	DNAI1	MARK1	FRK		ARHGEF18	EPHX4	RNF111	TNFRSF11A			AQP7	NHLH1		BMPR1B			APOBEC4	VCAM1	ROCK2	CCDC51	C2orf69
ARFGEF1	TIPRL	CYCS	PDLIM5	LHX1		ANK2	CCSAP	OSTM1	TUBGCP2			ARSK		CYP4X1	ATPAF1			APBA1	MRPL37	AMBRA1	GDAP1L1	PNMAL1		ARHGAP27	ABCD3	PLCB1	SCAF8	CCND2		ARHGEF26	MTF2	DNAI1	TNFRSF11A			AQP9	NHLH1		BMPR1B			APOH	S1PR1	MRTFB	CDH13	PDGFRA
ARFGEF3	SUCO	PIAS2	PDLIM5	HIPK2		ANK3	CCSAP	DERL2	TUBGCP2			ASAH2		MASTL	MAPRE2			APBA2	MROH7	PRELID2	GDAP1L1	RAD17		ARHGAP31	TMEM56	CNOT6L	SCAF8	LHX9		ARHGEF28	ABCD3	PLCB1	HYDIN			AQR	SDHC		NOL4L			APOL1	FAM102B	RBM41	PAX1	CSRNP3
ARFIP1	SUCO	PCSK5	PDLIM5	HS2ST1		ANKEF1	CCSAP	APP	R3HCC1L			ASB4		COBLL1	ARHGAP19			APBB1IP	PRKAA2	CALCRL	GDAP1L1	TTC33		ARHGAP40	AGL	ITSN1	SLC2A14	SMARCD2		ARHGEF3	TMEM56	CNOT6L	HYDIN			AR	ATF6		GRM4			APOL2	GNAI3	CDH7	CASP1	MSRB3
ARFIP2	CACYBP	SMARCA4	PDLIM5	KCTD15		ANKFY1	CCSAP	CYBRD1	BRSK2			ASB5		NGRN	GUCY1A2			APBB2	NFIA	DDX47	GDAP1L1	C4orf29		ARHGAP45	SLC35A3	PHF12	KLHL32	RP11-676J12.7		ARHGEF4	AGL	ITSN1	HYDIN			ARAF	NOS1AP		GRM4			APOL3	GNAI3	PLAC8	CASP1	NFYB
ARGFX	RASAL2	PTAR1	STON2	PRDM10		ANKH	TAF5L	ABL2	BRSK2			ASB6		FAT2	GUCY1A2			APCDD1	NFIA	ANO4	GDAP1L1	FOXO4		ARHGAP5	RTCA	ARRDC4	KIRREL1	BMP3		ARHGEF5	SLC35A3	PHF12	EPGN			ARAP3	RGS4		CLRN1			APOL4	AHCYL1	RASSF8	ITCH	RFX3
ARHGAP11A	FAM20B	PRDM10	STON2	PSME4		ANKHD1	TAF5L	SLC4A8	BRSK2			ASB7		FAM160B1	PDLIM5			APH1B	NFIA	CHST7	CNOT10	FAM222B		ARHGDIG	SLC30A7	LSM12	DACT2	FOXP1		ARHGEF7	RTCA	ARRDC4	EPGN			ARC	RGS4		QTRT2			APOL5	CD53	RGMA	ITCH	AFF3
ARHGAP18	CEP350	ASF1A	CABLES1	DNM3		ANKIB1	PGBD5	IRF1	ZNF43			ASB9		RUNX2	PDLIM5			APLF	PATJ	PCDH19	CNOT10	CAPN6		ARHGEF12	SLC30A7	ABCB7	FAM120B	HAVCR1		ARID1A	SLC30A7	LSM12	EPGN			ARF3	POGK		QTRT2			APOL6	CAPZA1	ST8SIA1	ITCH	SYDE2
ARHGAP19	CEP350	TAOK1	C19orf47	AGO3		ANKK1	C1orf198	KIAA1191	ZNF43			ASCC3		ZNF652	PDLIM5			APLNR	ALG6	MAP3K5	CNOT10	ZBTB43		ARHGEF15	SLC30A7	CCDC88A	FAM120B	MID1		ARID2	SLC30A7	ABCB7	EPGN			ARF5	POGK		ZNF382			APOLD1	HIPK1	GUCY1A2	ITCH	ERC1
ARHGAP20	CEP350	TFEC	C19orf47	SCN1A		ANKLE1	C1orf198	YOD1	CHRND			ASCL4		ASB4	STON2			APLP2	ALG6	CCNH	GRIA3	CSNK2A1		ARHGEF18	SLC30A7	HECW2	RNF217	DDX6		ARID3B	SLC30A7	CCDC88A	EPGN			ARF6	ATP1B1		CALHM4			APOOL	HIPK1	AMER2	DDX11	ZNF24
ARHGAP21	CEP350	BCL2	C19orf47	KAL1		ANKMY1	EGLN1	OLFM3	SLC47A2			ASPA		TRABD2B	STON2			APMAP	CACHD1	ZNF107	SSUH2	NACC1		ARHGEF26	S1PR1	DOCK3	SUMO3	MID1IP1		ARID4B	SLC30A7	HECW2	EPGN			ARFGAP2	C1orf112		CALHM4			APP	HIPK1	SLC1A6	DDX11	CREBBP
ARHGAP29	QSOX1	RICTOR	C19orf47	IGF1R		ANKRA2	SIPA1L2	ZFAND4	DPP3			ASPH		PDCD10	PCYT2			APOBEC3F	AK4	VTI1B	PEX5L	DIO2		ARHGEF3	S1PR1	CNOT6	USP7	HIC1		ARID5B	S1PR1	CNOT6	EPGN			ARFGAP3	PRRX1		CALHM4			APPBP2	VANGL1	DISC1	CEP41	SOCS5
ARHGAP30	SMG7	PRR23B	PRRT2	FBXL7		ANKRD1	TARBP1	TMEM64	DPP3			ASTN1		CEP41	C19orf47			APOBEC4	DNAJC6	ODF2	PEX5L	JHDM1D		ARHGEF4	TMEM167B	SCN3A	USP7	EOGT		ARIH1	S1PR1	SCN3A	EPGN			ARFGEF3	FAM20B		DOK7			APPL1	VANGL1	KIAA2026	CEP41	LPPR4
ARHGAP32	C1orf21	OSR2	PRRT2	KIAA2022		ANKRD10	IRF2BP2	ZBTB18	STOML1			ASTN2		KANK4	PRRT2			APOC3	DNAJC6	SLC38A2	PEX5L	GLYCTK		ARHGEF5	TMEM167B	FLNC	RAD9B	SLC35D1		ARIH2	TMEM167B	FLNC	EPGN			ARFIP2	QSOX1		CLCN6			APPL2	PTGFRN	CREBBP	CEP41	PRKAA1
ARHGAP40	RNF2	RASSF3	BCAP31	AAK1		ANKRD11	TOMM20	CHP2	STOML1			ASXL2		PTPRZ1	PRRT2			APOL1	DNAJC6	ADNP	PEX5L	FAM178B		ARHGEF7	CYB561D1	PHF13	RAD9B	TGM3		ARL10	TMEM167B	PHF13	EPGN			ARGLU1	QSOX1		LIF			APTX	PTGFRN	ZMAT3	CEP41	FAM46C
ARHGAP5	RNF2	RO60	BCAP31	HIPK1		ANKRD12	TOMM20	NIPA1	STOML1			ASXL3		GNB1	BCAP31			APOL2	PDE4B	TXNRD1	PEX5L	TADA2A		ARID1A	CSF1	PCDH15	RAD9B	FZD6		ARL13B	CYB561D1	PCDH15	CDH19			ARHGAP1	QSOX1		ELK1			AQP3	FAM46C	EEF1AKMT2	CEP41	EPHA4
ARHGEF1	TROVE2	TRIM37	BCAP31	IGFBP5		ANKRD13A	TOMM20	LHX6	STOML1			ASZ1		NRG1	BCAP31			APOL4	PDE4B	PRRG1	PEX5L	ATMIN		ARID2	RAP1A	TUB	RAD9B	PHAX		ARL14EP	CSF1	TUB	CFAP221			ARHGAP10	QSOX1		KLHL3			AQP4	FAM46C	GRIN2A	DDX19B	GRID2
ARHGEF10	TROVE2	NEXMIF	GUCY1A1	RBMS3		ANKRD13C	ARID4B	CHD5	STOML1			ATAD2B		KHDRBS2	GUCY1A1			APOL6	PDE4B	CCNG1	PEX5L	COL11A2		ARID3B	RAP1A	CFL2	GRAMD1B	CCDC6		ARL14EPL	RAP1A	CFL2	ZFP41			ARHGAP17	QSOX1		CUL3			AQP5	WDR3	FOXP4	DDX19B	SMG1
ARHGEF11	CDC73	RPRD1A	GUCY1A1	USP49		ANKRD16	RBM34	SLC16A6	STOML1			ATAT1		CCSAP	ZBTB7B			APOLD1	MIER1	GSK3B	PEX5L	PLA2R1		ARID4B	DDX20	SERPINE1	PHRF1	TMEM64		ARL16	RAP1A	SERPINE1	ZFP41			ARHGAP19	QSOX1		ATP5F1A			AQP7	WDR3	METTL9	DDX56	CNOT2
ARHGEF12	CAMSAP2	TRIQK	SLC12A2	BBX		ANKRD17	ARID4B	ZBTB33	PRORP			ATF2		ACVR2B	INTS11			APOOL	ACADM	CPSF4	PEX5L	FRK		ARID5B	WNT2B	SOX5	PHRF1	FAM155A		ARL17A	DDX20	SOX5	PCED1A			ARHGAP20	QSOX1		SEC14L3			AQP9	NOTCH2NL	LNPK	DDX6	BAG2
ARHGEF15	TMEM183A	EEF1AKMT2	KAT6B	CDS2		ANKRD18B	ARID4B	IL1RAP	PRORP			ATF3		CEP70	INTS11			APP	ST6GALNAC3	GGNBP2	PEX5L	STRIP2		ARIH1	WNT2B	NPAS2	PHRF1	IREB2		ARL17B	WNT2B	NPAS2	CLEC18A			ARHGAP22	SMG7		IKZF3			AQR	NOTCH2NL	ITGA4	DDX6	CREBRF
ARHGEF38	BTG2	EPM2AIP1	KAT6B	NOTCH1		ANKRD22	B3GALNT2	RPS6KA4	PRORP			ATF4		RASSF8	KAT6B			APPBP2	MIGA1	MEIS1	PEX5L	MRC2		ARIH2	HIPK1	HNRNPUL2	ANO4	FAM46B		ARL2BP	WNT2B	HNRNPUL2	NEB			ARHGAP24	SMG7		ZCWPW1			ARF6	PRUNE1	SNAI2	CUL3	ZNF207
ARHGEF5	ATP2B4	ZNF507	KAT6B	DMD		ANKRD27	B3GALNT2	CC2D1A	PRORP			ATF6		ERCC4	KAT6B			APPL1	DNAJB4	SDHD	PEX5L	AEBP2		ARL10	HIPK1	MBD6	RNPS1	S100PBP		ARL5A	HIPK1	MBD6	NEB			ARHGAP27	SWT1		TMEM218			ARFGAP2	UBAP2L	FAT3	CUL3	CACNA1D
ARHGEF6	ZC3H11A	SPICE1	KAT6B	ATP11A		ANKRD28	LYST	SRGAP1	PRORP			ATF7		CD164	PLEKHA5			APTX	ADGRL2	SNRPG	PEX5L	GRAP2		ARL13B	VANGL1	ARHGAP21	RNPS1	MKL2		ARL5B	HIPK1	ARHGAP21	OBSCN			ARHGAP29	OCLM		TMEM218			ARFGEF1	SYT11	RAB33B	CUL3	SNRK
ARHGEF7	ZBED6	DYNC1LI2	KAT6B	AGPS		ANKRD29	NID1	LYST	PRDM11			ATF7IP2		BCL2L14	WDR92			AQP10	PRKACB	GPR22	PEX5L	FRAT1		ARL14EP	VANGL1	TMEM64	RNPS1	YTHDF2		ARL5C	VANGL1	TMEM64	DICER1			ARHGAP31	CDC73		TMEM218			ARFGEF3	SYT11	OGG1	FGF1	KCNS2
ARHGEF9	ZC3H11A	MAPK9	KAT6B	SIAE		ANKRD31	ERO1B	CERCAM	PRDM11			ATG12		SPTBN1	EPHX2			AQP11	SH3GLB1	RAD51AP1	PEX5L	RIMKLA		ARL14EPL	VANGL1	AUH	RBM26	PSD		ARL6	VANGL1	AUH	KCNMA1			ARHGAP32	CFH		NFATC2			ARFIP1	NHLH1	OXTR	FGF1	QKI
ARID1A	ZBED6	CNIH1	PLEKHA5	ADCYAP1R1		ANKRD33B	ERO1B	PLXDC2	PRDM11			ATG16L1		ZNF3	EPHX2			AQP2	SH3GLB1	GABRG1	PEX5L	SLC36A2		ARL16	SLC22A15	WDR1	RBM26	MAP4K3		ARL6IP1	VANGL1	WDR1	DNAJC10			ARHGAP39	NAV1		PGBD5			ARFIP2	SLAMF7	GPR158	FGF1	SNTB2
ARID2	MDM4	PLXNC1	PLEKHA5	FRMD4A		ANKRD34C	OPN3	UNC80	PRDM11			ATG2B		RNF20	EPHX2			AQP4	HS2ST1	PRR14L	PEX5L	SH2B3		ARL17A	PTGFRN	NBEAL2	RBM26	C9orf69		ARL6IP5	SLC22A15	NBEAL2	SESN3			ARHGAP42	NAV1		ECT2			ARGLU1	UHMK1	AXL	FGF1	ST18
ARID3A	MDM4	RP2	THEGL	CNOT1		ANKRD39	CHML	KLHL15	USP3			ATG3		ALDH16A1	EPHX2			AQP7	HS2ST1	ATP11B	PEX5L	MITF		ARL17B	TTF2	MIGA2	RBM26	HNRNPUL1		ARL8A	PTGFRN	MIGA2	ZNF423			ARHGAP44	NAV1		ECT2			ARHGAP11A	PBX1	ITGB1	FGF1	FAM179B
ARID4B	MDM4	SOD1	WDR92	LLGL1		ANKRD40	CHML	MAP10	ANAPC10			ATG4A		SLC4A4	GOLGB1			AQP9	PKN2	MAP4	PEX5L	WASF3		ARL2BP	FAM46C	MOSMO	ZDHHC20	SLC6A6		ARMC10	TTF2	MOSMO	ZNF423			ARHGAP45	NAV1		TP53I11			ARHGAP15	PBX1	SLC2A12	ALG13	BCL11B
ARID5A	PFKFB2	HOXA13	CMPK2	HNRNPU		ANKRD42	CEP170	ST6GALNAC6	ANAPC10			ATG7		FBXO28	GOLGB1			AQR	ZNF326	WNK3	PEX5L	TBC1D15		ARL5A	SEC22B	PPARA	MTERF3	KIAA1598		ARMC5	FAM46C	PPARA	MEF2D			ARHGAP5	IPO9		TP53I11			ARHGAP18	PBX1	ZNF208	ALG13	NUFIP2
ARID5B	CD46	FCHO2	EPHX2	MEX3A		ANKRD44	CEP170	PITPNA	ANAPC10			ATIC		CARF	GOLGB1			AR	ZNF326	CAPRIN1	PEX5L	ANXA2		ARL5B	SEC22B	RIMKLA	MTERF3	PHF20		ARMC8	SEC22B	RIMKLA	MEF2D			ARHGEF12	IPO9		CCDC103			ARHGAP19	PBX1	LPCAT2	ALG13	HMX3
ARIH1	CD46	TSPAN14	EPHX2	EYA3		ANKRD45	AKT3	PANX2	ANAPC10			ATL2		ANTXR2	GOLGB1			ARAP2	MTF2	POU2F1	PEX5L	TBC1D9		ARL5C	NOTCH2NL	G3BP2	SLC45A4	ELK3		ARMCX2	SEC22B	G3BP2	SEMA4F			ARHGEF15	ELF3		BLNK			ARHGAP20	DCAF6	AHRR	ALG13	RIMBP2
ARIH2	PPP2R5A	GOLGA8O	GOLGB1	RORB		ANKRD46	AKT3	PGBD5	ANAPC10			ATL3		ETS1	GOLGB1			ARC	FNBP1L	FASTKD3	PEX5L	CD163		ARL6IP1	TXNIP	CCDC126	SLC45A4	ABCA1		ARMCX4	NOTCH2NL	CCDC126	PYCR2			ARHGEF18	BTG2		BLNK			ARHGAP22	ATP1B1	UMAD1	ZNF451	CAMK2G
ARL1	FLVCR1	LHX1	GOLGB1	TAOK1		ANKRD49	AKT3	KLF11	DNAAF3			ATM		DLD	GOLGB1			ARF6	FNBP1L	KDM5A	PEX5L	EIF4ENIF1		ARL6IP5	ANKRD34A	SOCS1	TBC1D4	TOR1B		ARMH4	TXNIP	SOCS1	SLC35A3			ARHGEF19	ATP2B4		BLNK			ARHGAP24	DARS2	IL12B	SLC9A7	PIP4K2C
ARL10	PROX1	CHFR	GOLGB1	CAND1		ANKRD50	HNRNPU	PXK	DNAAF3			ATOH8		USP6NL	MAN2C1			ARFGAP2	FNBP1L	TRIM63	HTR2C	RAD51L3-RFFL		ARL8A	BCL9	MTMR6	POSTN	SPATA2		ARMT1	ANKRD34A	MAPK6	SLC35A3			ARHGEF26	ATP2B4		BLNK			ARHGAP28	RABGAP1L	MAPRE1	SLC9A7	CERK
ARL11	CENPF	PARD3B	GOLGB1	C20orf194		ANKRD52	AHCTF1	ERC1	CLEC19A			ATP10D		CALM1	MAN2C1			ARFGAP3	FNBP1L	WNK1	HTR2C	C11orf30		ARMC10	HIST2H4A	SLC26A7	POSTN	TBC1D8		ARNT	BCL9	MTMR6	MKRN2			ARHGEF3	ZC3H11A		BLNK			ARHGAP29	RABGAP1L	MAP4K3	DCSTAMP	GRIN3A
ARL14EPL	RRP15	GOLGA8R	GOLGB1	PTPRF		ANKRD6	AHCTF1	OSM	USP39			ATP11A		STN1	MAN2C1			ARFGEF2	PALMD	ZNF267	TMEM161A	ABL2		ARMC5	BOLA1	RALGPS1	SLC44A1	PHF17		ARNTL2	HIST2H4A	SLC26A7	SLC2A8			ARHGEF38	ZBED6		BLNK			ARHGAP31	CACYBP	BCL10	APBB1	NFIA
ARL17A	RRP15	ZNF844	GOLGB1	KCTD16		ANKRD63	ZNF695	FNBP1L	USP39			ATP11B		ZC3H13	MAN2C1			ARFGEF3	AGL	NRXN3	PLEKHA5	TMEM178B		ARMC8	RPRD2	MAPK14	GRTP1	EPN2		ARPC2	BOLA1	RALGPS1	SLC2A8			ARHGEF39	NFASC		RDX			ARHGAP32	BRINP2	SH2B3	APBB1	FAM126B
ARL17B	LYPLAL1	GOLGA8J	MAN2C1	ASH1L		ANKRD66	ZNF695	CXCL6	USP39			ATP13A2		TYMSOS	MAN2C1			ARFIP1	MFSD14A	NAA16	CACNA1F	EIF3A		ARMCX4	RPRD2	STK32B	TBCCD1	PRRT3		ARPIN	RPRD2	MAPK14	YIPF5			ARHGEF4	CDK18		RDX			ARHGAP40	CEP350	EEF1A1	APBB1	MAP3K3
ARL2BP	MARK1	GOLGA8H	MAN2C1	RLIM		ANKS1A	ZNF670	HTR2A	USP39			ATP1A1		ANKHD1	MAN2C1			ARG1	AC118553.2	CHSY3	CACNA1F	AKAP12		ARMH4	GABPB2	BAG5	ANAPC4	MTMR10		ARPIN-AP3S2	RPRD2	STK32B	AP3B1			ARHGEF40	CDK18		RDX			ARHGAP5	CEP350	HECW1	APBB1	TTBK2
ARL4A	MARK1	CEBPZOS	MAN2C1	TNR		ANKS1B	B3GALT6	SMAD5	USP39			ATP1B2		MON2	MAN2C1			ARGLU1	CDC14A	RTF1	CACNA1F	PAK6		ARMT1	CGN	VSTM2B	TNFAIP8	EMX2		ARPP19	GABPB2	BAG5	DYNC1I2			ARHGEF6	SRGAP2		RPS3			ARHGEF10	CEP350	ATP1B1	APBB1	SCN10A
ARL4C	FBXO28	GOLGA8K	MAN2C1	LSAMP		ANKS4B	MMP23B	TRIM3	USP39			ATP1B4		FAM222B	MAN2C1			ARHGAP11A	PRMT6	CBLN1	CACNA1F	SIX2		ARNT	CGN	UBE2A	GRID2	C16orf52		ARPP21	CGN	VSTM2B	DYNC1I2			ARHGEF7	IKBKE		CALCOCO2			ARHGEF11	QSOX1	CTLA4	APBB1	REEP3
ARL4D	FBXO28	GOLGA8M	MAN2C1	ANK1		ANKS6	PRKCZ	PIK3R1	USP39			ATP2A2		C22orf39	MAN2C1			ARHGAP17	PRMT6	PCDH18	BMPR1B	PPM1D		ARNT2	SNX27	BLCAP	ST6GALNAC6	CNKSR2		ARRDC2	CGN	UBE2A	DYNC1I2			ARHGEF9	RASSF5		EIF2B3			ARHGEF15	XPR1	TOM1L1	APBB1	HCN1
ARL5B	CNIH4	LSM1	MAN2C1	TXLNG		ANKUB1	SKI	CRYBG3	SSBP2			ATP2A3		GOLGA1	CYP3A7-CYP3A51P			ARHGAP18	FAM102B	IPPK	BMPR1B	TAB3		ARNTL2	SNAPIN	GPR137B	ST6GALNAC6	DGKE		ARRDC3	SNX27	CAMSAP2	DYNC1I2			ARID2	PFKFB2		AP3D1			ARHGEF17	XPR1	WIPF2	ARRB2	ATXN7L1
ARL5C	CNIH4	NUBP2	MAN2C1	HCN4		ANLN	SKI	SFMBT1	SSBP2			ATP2B3		STK24	CYP3A7-CYP3A51P			ARHGAP19	FAM102B	TENT5A	BMPR1B	PDE8B		ARPC2	UBAP2L	IFI44L	ST6GALNAC6	DCAF8		ARRDC4	SNAPIN	BLCAP	DYNC1I2			ARID3A	CENPF		CDS1			ARHGEF3	IER5	FGL2	ARRB2	CDK16
ARL6IP5	SRP9	GFRA1	MAN2C1	SLC25A16		ANO1	TPRG1L	WNK3	SSBP2			ATP2B4		TMEM132B	CYP3A7-CYP3A51P			ARHGAP20	FAM102B	ARNT2	BMPR1B	DCP2		ARPIN	ZBTB7B	BAMBI	ST6GALNAC6	ARRDC4		ARRDC5	UBAP2L	GPR137B	PUS7L			ARID3B	MARC1		URM1			ARHGEF37	DHX9	CDYL2	ARRB2	ST8SIA3
ARL6IP6	ZNF678	ATAD1	CYP3A7-CYP3A51P	HCN1		ANO10	TPRG1L	WDR37	SSBP2			ATP4A		CCT5	TBC1D10C			ARHGAP27	CYB561D1	ACSL6	P2RX4	GABRB3		ARPIN-AP3S2	SYT11	RHEBL1	VEGFA	RAPGEF4		ARSA	ZBTB7B	IFI44L	PUS7L			ARIH1	CNIH4		URM1			ARHGEF38	LAMC1	C18orf21	ATP5F1A	TCF4
ARL9	GALNT2	KCTD15	ZNF74	SIK2		ANO3	CAMTA1	SLC16A9	SSBP2			ATP5MC1		ZFHX3	TBC1D10C			ARHGAP29	GNAI3	CBFA2T3	NOL4L	PHF17		ARPP19	SLC25A44	SBF2	CDK14	ATP6V1B2		ARSB	SYT11	BAMBI	RCN2			ARIH2	COQ8A		PLEKHG5			ARHGEF39	LAMC1	IKZF1	ATP5F1A	NAP1L4
ARMC2	GALNT2	TCEANC	ZNF74	NOL7		ANO5	CAMTA1	RLIM	SSUH2			ATP5MC3		TCF7L2	SSBP1			ARHGAP31	GNAI3	RBM25	GAPDH	CREG2		ARPP21	SLC25A44	NPEPL1	CDK14	BCL3		ARSD	SLC25A44	RHEBL1	IKZF5			ARL10	GJC2		SLC7A8			ARHGEF5	RNF2	CKS2	ATP5F1A	CTBP2
ARMC5	COG2	THBD	TSPO	MRPS25		ANO6	NMNAT1	NAA30	PEX5L			ATP5PB		PPP4R2	SSBP1			ARHGAP32	GNAI3	SPOCK1	GRM4	RFFL		ARRDC2	PEA15	UBL3	CDK14	ID4		ARSE	SLC25A44	SBF2	CEP57L1			ARL14	URB2		CASP7			ARHGEF6	TROVE2	ANO7	ATP5F1A	PLEKHA8
ARMC8	COG2	FOXP1	TSPO	SV2A		ANOS1	NMNAT1	OSR1	PEX5L			ATP6AP1		KSR1	SSBP1			ARHGAP36	CSF1	PKDCC	RIT1	PTPN4		ARRDC3	PEA15	SOCS3	CDK14	PIK3R3		ARSG	PEA15	NPEPL1	CEP57L1			ARL14EP	GALNT2		PRC1			ARHGEF7	CDC73	PANK3	BCS1L	SIM2
ARMH3	GGPS1	CEP128	PRMT8	CTTNBP2NL		ANP32B	KIF1B	STK38	PEX5L			ATP6V0A2		CACNB4	SSBP1			ARHGAP5	STRIP1	ZDBF2	RIT1	JARID2		ARRDC4	UHMK1	SERINC3	CDK14	PHIP		ARSJ	PEA15	UBL3	CEP57L1			ARL17A	EDARADD		ZNF248			ARID2	CFHR2	CLEC3A	BCS1L	VCAN
ARMH4	MTR	TRAK1	PRMT8	MSH6		ANP32E	KIF1B	SLC22A23	PEX5L			ATP6V0E1		PDCD6IP	SSBP1			ARHGEF10	CEPT1	CEP350	ZNF195	PTK2B		ARRDC5	UHMK1	RTN1	CDK14	KIAA1468		ARX	UHMK1	SOCS3	CEP57L1			ARL17B	LARP4B		GPR161			ARID4B	BX248415.1	USF1	BCS1L	DESI1
ARMT1	RYR2	GOLGA8N	C20orf141	BAZ2A		ANTXR1	KIF1B	CNRIP1	PEX5L			ATP6V1E1		CDON	SSBP1			ARHGEF12	RAP1A	PLEKHH2	ZNF195	ZNF319		ARSA	POU2F1	CAND1	AMD1	DLX3		AS3MT	UHMK1	SERINC3	GPR176			ARL2	IDI1		CLOCK			ARID5B	NR5A2	MRPL49	RAB44	DDX46
ARNT	SDCCAG8	IGF1R	NOP16	KDM3B		ANTXR2	CLCN6	OXR1	PEX5L			ATP6V1G2		NUFIP2	SSBP1			ARHGEF18	RAP1A	PRPH2	ZNF195	NETO1		ARSB	MPZL1	KRTAP3-1	AMD1	GOLGA8F		ASAH2	POU2F1	MDFIC	GPR176			ARL3	ASB13		SHOC2			ARIH1	CAMSAP2	GPCPD1	AMPD2	CLPX
ARNT2	DESI2	GMNC	NOP16	SOX5		ANXA11	CLCN6	SNX8	PEX5L			ATP7A		DGKH	SSBP1			ARHGEF26	RAP1A	FRMD5	SMG6	REPS2		ARSD	MPZL1	MBNL3	TET3	EHBP1		ASAH2B	MPZL1	RTN1	GPR176			ARL4D	SEPHS1		CTCFL			ARL1	IPO9	IBSP	EME2	DAB2IP
ARNTL2	COX20	KIAA0319	TMEM204	CDH8		ANXA13	PLOD1	FAM13A	PEX5L			ATP8A1		AGFG1	ZNF74			ARHGEF37	RAP1A	SHROOM2	SMG6	NUAK1		ARSE	TBX19	ZFYVE9	TMEM168	EXOC5		ASAP1	MPZL1	CAND1	GPR176			ARL5A	FRMD4A		CTCFL			ARL10	IPO9	ANKRD28	SCFD1	TNRC6C
ARPC2	KIF26B	SDR16C5	TMEM204	B3GAT2		ANXA2	MFN2	ENTPD4	PEX5L			ATP8A2		CAMK1D	ZNF74			ARHGEF38	CTTNBP2NL	GJA1	SMG6	PBRM1		ARSG	BLZF1	ARRDC3	STK32A	MED12L		ASAP2	TBX19	KRTAP3-1	SRGAP2B			ARL5B	FAM107B		DYDC2			ARL11	TIMM17A	FMNL2	SCFD1	PDE3B
ARPC4-TTLL3	DIP2C	MLLT10	MEGF10	PRDM15		ANXA4	MFN2	AKAP11	PEX5L			ATP8B4		CDV3	PRMT8			ARHGEF39	MAGI3	COL4A5	ASIC1	CADM3		ARSJ	C1orf112	CAB39	TRAF3IP3	SEPT7		ASB1	BLZF1	MBNL3	KHDRBS1			ARL5C	FAM107B		ANKRD46			ARL13B	ELF3	NRXN1	SEC14L3	DLGAP2
ARPC5	LARP4B	CISD1	MEGF10	KDM6B		ANXA5	MFN2	STAT3	PEX5L			ATPAF2		CDKN2B	PRMT8			ARHGEF5	MAGI3	SYNJ1	QTRT2	RBPMS2		ARX	C1orf112	POSTN	ZWILCH	BTAF1		ASB15	C1orf112	ZFYVE9	TARS2			ARL6	ABI1		XRRA1			ARL14EP	LGR6	PALM2-AKAP2	ABCG2	GHR
ARPIN	LARP4B	HM13	PCGF5	ATXN1L		ANXA6	TNFRSF1B	SERF1B	PEX5L			ATRN		PTPRR	PRMT8			ARHGEF6	MAGI3	AKAP12	QTRT2	CPEB3		AS3MT	DNM3	MAPK1	ZWILCH	CNOT6		ASB16	C1orf112	ARRDC3	TARS2			ARL6IP6	CXCL12		XRRA1			ARL17A	ATP2B4	POLR3B	IL4R	KAT6B
ARPIN-AP3S2	KLF6	PCDHB14	MPP5	SHROOM4		ANXA7	TNFRSF1B	GOLGA1	PEX5L			ATRX		IGDCC4	C20orf141			ARHGEF7	MAGI3	FBN2	QTRT2	YTHDF3		ASAH2	SUCO	SH3D19	ZWILCH	ARHGAP1		ASB4	DNM3	CAB39	GSKIP			ARMC5	CXCL12		XRRA1			ARL17B	MDM4	HNMT	IL4R	NAV3
ARPP19	ASB13	LY9	MPP5	CCND2		AOPEP	VPS13D	ARHGEF10	RNF165			ATXN1		CRHBP	MEGF10			ARHGEF9	MAGI3	UBN2	QTRT2	ZEB1		ASAH2B	SUCO	PSG1	FAM222B	AKAP1		ASB7	SUCO	POSTN	SEC11A			ARMC6	CXCL12		XRRA1			ARL3	MDM4	AKAP2	IKZF3	GSE1
ARPP21	PRKCQ	ROBO2	F2RL2	ANKRD50		AP1AR	VPS13D	ZNF202	RNF165			ATXN1L		HDLBP	MEGF10			ARID3B	DCLRE1B	SOX6	QTRT2	ZNF329		ASAP1	KLHL20	SIX4	CLTC	LRRC16A		ASB8	SUCO	MAPK1	KIF27			ARMC7	44263		G6PC			ARL4A	SRGAP2	RABGAP1L	IKZF3	IRS2
ARRB1	SFMBT2	SYT14	CHRNB4	OTUD7B		AP1B1	PRDM2	PHIP	RNF165			ATXN7		URI1	PCGF5			ARL1	HIPK1	PDPK1	QTRT2	EML4		ASAP2	KLHL20	TIA1	CLTC	FRMPD2		ASCL1	KLHL20	SH3D19	KIF27			ARMC8	CCDC6		KCNE1			ARL4C	DYRK3	MAP3K2	IKZF3	SLC35E1
ARRDC3	USP6NL	TMEM68	PPFIBP2	WDR26		AP1G1	PRDM2	ISM2	CYRIB			ATXN7L1		CD4	MPP5			ARL10	HIPK1	RNF168	ZNF382	SLC30A1		ASB1	RALGPS2	ZFYVE26	MARCHF10	SEC24D		ASH2L	KLHL20	PSG1	SLIT3			ARMH3	ANK3		KCNE1			ARL5A	PFKFB2	TXNRD2	IKZF3	SREBF1
ARRDC4	USP6NL	TP63	PPFIBP2	FAM168A		AP1M1	KAZN	CREB5	CYRIB			ATXN7L3		PRDM11	MPP5			ARL11	HIPK1	HSPA12A	ZNF382	CPEB2		ASB15	FAM20B	IL26	MARCHF10	ARAP2		ASIC1	RALGPS2	TIA1	PPP2R2B			ARMS2	JMJD1C		DHRS12			ARL5B	CD55	SLC1A2	IKZF3	SIK1
ARSA	USP6NL	BACH2	PPFIBP2	STRBP		AP1S1	DNAJC16	FNDC3B	PLEKHA5			ATXN7L3B		CD47	F2RL2			ARL13B	HIPK1	MAPRE1	ABR	GCNT4		ASB4	FAM20B	AGPAT5	HEPACAM2	SIRT5		ASIC4	FAM20B	ZFYVE26	TPGS2			ARMT1	HERC4		ARPC5			ARL6IP1	DTL	EDNRB	IKZF3	KIAA1432
ARSD	FRMD4A	MRPL42	PPFIBP2	ZIC1		AP1S2	DDI2	RACGAP1	CACNA1F			AUTS2		TMEM25	PPFIBP2			ARL14EP	PTGFRN	NEDD4L	TTN	TET3		ASB7	CEP350	LRIG1	HEPACAM2	RRAGD		ASNA1	FAM20B	IL26	TPGS2			ARNT2	RUFY2		WWP2			ARL6IP5	DTL	TSHZ1	IKZF3	ASXL2
ARSE	ACBD5	ZNF367	ENC1	SESN3		AP1S3	RSC1A1	DNAL1	CACNA1F			AVL9		LRRC19	PPFIBP2			ARL2BP	MAN1A2	ANXA10	TTN	PFKFB4		ASB8	CEP350	RABGAP1	OLFM3	ZNF711		ASPA	CEP350	AGPAT5	TPGS2			ARPC2	AIFM2		WWP2			ARL6IP6	TATDN3	RGS8	IKZF3	SCN1A
ARSG	MTPAP	44261	ENC1	PAX2		AP3B2	DDI2	CD274	CACNA1F			AXIN2		SPPL3	PPFIBP2			ARL4A	MAN1A2	HDAC7	TTN	PCDHA4		ASB9	CEP350	NDFIP2	TRIP10	WAC		ASPH	CEP350	LRIG1	TPGS2			ARPC4	PSAP		PSMD11			ARMC1	FLVCR1	USP6	IKZF3	ONECUT3
ARSJ	NRP1	XIRP1	ENC1	GLG1		AP3M1	DDI2	BTN3A1	CACNA1F			AZI2		EMX2	RXRG			ARL4C	MAN1A2	ASF1A	USP17L10	KSR1		ASCL1	CEP350	JAZF1	TRIP10	AMMECR1L		ASRGL1	CEP350	RABGAP1	TPGS2			ARPC4-TTLL3	PSAP		PSMD11			ARMC10	FLVCR1	EXOC1	IKZF3	LINGO1
ART1	NRP1	STX16	RPL10	CTNNB1		AP3S2	DDI2	BTBD7	CACNA1F			AZIN1		CFAP161	ENC1			ARL5A	FAM46C	TBR1	USP17L10	WDFY1		ASH2L	QSOX1	PGR	C18orf54	KCNK10		ASTN1	CEP350	NDFIP2	TPGS2			ARPIN	SPOCK2		TNFAIP3			ARMC2	PROX1	MRVI1	IKZF3	PTBP3
ART4	NRP1	ATXN7	RPL10	SLC24A4		AP4B1	FBLIM1	ORMDL3	BMPR1B			B2M		SHANK2	ENC1			ARL5B	FAM46C	CNKSR2	USP17L13	EPN2		ASIC1	QSOX1	MAPK8	C18orf54	CEP55		ASTN2	QSOX1	JAZF1	STK25			ARPIN-AP3S2	P4HA1		TNFAIP3			ARMC4	CENPF	DEPTOR	IKZF3	SGCD
ARTN	HNRNPF	GPRIN3	GYPC	BICD2		AP4E1	PQLC2	EREG	BMPR1B			B3GALNT1		STYX	ENC1			ARL6IP1	SEC22B	ZNF469	BTRC	CPEB4		ASIC4	XPR1	CNGA3	SLCO6A1	RAB1A		ASXL2	QSOX1	PGR	EPC1			ARPP19	CAMK2G		WTAP			ARMC8	RRP15	SEPT7	IKZF3	MT1A
ARX	CXCL12	MAEA	TRIM46	KMT2D		AP4S1	NBL1	MIDN	BMPR1B			B3GALNT2		HIPK2	RPL10			ARL6IP5	NOTCH2NL	DCBLD2	USP17L17	PICALM		ASNA1	NPL	CCPG1	SLCO6A1	C20orf194		ASXL3	XPR1	MAPK8	OTOP3			ARPP21	AP3M1		CSNK1G3			ARMCX3	TGFB2	PPP4R1	PDLIM3	SYT14
AS3MT	CXCL12	ZNF570	TRIM46	MIER3		AP5B1	OTUD3	CNOT7	BMPR1B			B3GALT5		REV3L	RPL10			ARL6IP6	TXNIP	NIN	RNF34	MEFV		ASPA	LAMC1	ENC1	FAM177A1	FAM43A		ATAD1	NPL	CNGA3	ITPRIP			ARRB1	DLG5		CSNK1G3			ARMCX4	TGFB2	PPP4R2	PDLIM3	RLIM
ASAP1	DEPP1	RAP2C	TRIM46	TM9SF4		AP5M1	OTUD3	FEM1C	BMPR1B			B3GAT2		SEPT14	GYPC			ARMC1	HIST2H4A	MAGOHB	RNF34	ADRBK1		ASPH	LAMC1	ASAP2	CPNE4	UBAP2L		ATAD2	LAMC1	CCPG1	ITPRIP			ARRDC1	ZCCHC24		CSNK1G3			ARMCX5	MARK1	KCNAB1	CRB1	DCP1A
ASAP2	44263	MFAP3L	TRIM46	SSPN		AP5S1	OTUD3	SERF1A	BMPR1B			B3GLCT		NBPF3	GYPC			ARMC4	RPRD2	MEF2A	USP17L1	FIGN		ASRGL1	RGL1	FAM168A	BTBD7	CYLD		ATAD2B	LAMC1	ENC1	LRRC14			ARRDC2	ZCCHC24		MEAF6			ARMCX6	MARK1	EGLN3	CARD14	CAPZB
ASB1	44263	CLPX	GLMP	KIF5C		APAF1	EPHB2	SH3PXD2A	BMPR1B			B3GNT3		CRKL	SLC39A2			ARMC8	RPRD2	ZNF189	USP17L4	KLHL5		ASTN1	RGL1	SMURF1	TC2N	PLAA		ATAD3A	RGL1	ASAP2	CDK5RAP2			ARSA	MAT1A		MPC1			ARMH3	CAPN2	RAB5A	CIZ1	PCDH7
ASB13	44263	TMTC1	GLMP	NFAT5		APBA1	ELOA	BAHD1	BMPR1B			B3GNT4		MGAT4A	SLC39A2			ARMCX1	RPRD2	PARD6B	KANK1	ARNT2		ASTN2	RNF2	KLF13	SLIT2	BRWD3		ATAD3C	RGL1	FAM168A	TK2			ARSB	CPEB3		GNPDA2			ARMH4	CAPN2	ATP8B1	CIZ1	USP32
ASB14	CSTF2T	SRPK1	R3HCC1L	HOXD12		APBB2	ELOA	ST3GAL1	NOL4L			B3GNT5		GPD2	PPDPFL			ARMH4	RPRD2	BACH2	KANK1	PYGO1		ASXL2	TROVE2	ZNF716	SLIT2	BICD1		ATCAY	RNF2	SMURF1	C16orf91			ARSD	CYP2C8		GNPDA2			ARMT1	CAPN2	DPP10	CIZ1	TRPS1
ASB15	FAM13C	TPD52	R3HCC1L	TNIK		APBB3	CLIC4	GOSR1	GAPDH			B3GNT7		HOXC10	GLMP			ARMS2	RPRD2	VCPKMT	POLD2	RYBP		ASXL3	CDC73	FRMD4A	MPI	NCALD		ATE1	TROVE2	KLF13	USP10			ARSE	ARHGAP19		SLC25A10			ARPC1B	FBXO28	FRS2	TYMP	RNF165
ASB16	FAM13C	TNFSF10	R3HCC1L	CECR2		APC2	CLIC4	USP32	RPS3			B4GALNT4		ST8SIA1	GLMP			ARNT	ADAMTSL4	ANKMY2	SRI	CELF1		ATAD1	CAMSAP2	ADSS	MPI	PFN1		ATF1	CDC73	ZNF716	MMP19			ARSG	FRAT2		TNFRSF11A			ARPC2	FBXO28	KCND2	TYMP	CREBZF
ASB3	SLC16A9	STXBP5L	BRSK2	CLYBL		APCDD1	CLIC4	THRA	GRM4			B4GALT2		ZFP90	GLMP			ARNT2	PRUNE1	MAP3K20	CYBRD1	HIPK2		ATAD2	CAMSAP2	ZNF827	MPI	PHF14		ATF2	CAMSAP2	FRMD4A	CHD4			ARSJ	MMS19		TNFRSF11A			ARPIN	DEGS1	RPE	VPS50	CDYL2
ASB5	CCDC6	CYP4A22	BRSK2	MPND		APEH	LDLRAP1	ZNF148	GRM4			B4GALT7		ERMN	GLMP			ARNTL2	PIP5K1A	RAP2B	MS4A2	CTTNBP2NL		ATAD2B	NAV1	FOXP2	MPI	DIRAS2		ATF7	CAMSAP2	ADSS	MBD4			ARSK	DNMBP		TNFRSF11A			ARPIN-AP3S2	CNIH3	CPEB3	VPS50	ATP1B1
ASB6	RTKN2	DTWD1	BRSK2	ZBTB20		APEX1	LDLRAP1	FBXO31	GRM4			BAALC		RPS3	GLMP			ARPC2	SNX27	BNIP2	FAAP20	RP11-766F14.2		ATAD3A	IPO9	LRRTM2	MPI	EVI5L		ATF7IP	NAV1	ZNF827	MBD4			ART4	DNMBP		IST1			ARPP21	SRP9	ESRP1	ANKFY1	MYPN
ASB7	TYSND1	RTF1	LTA4H	SOCS7		APEX2	MAN1C1	OTUD4	GRM4			BAALC-AS2		CCP110	HTR3E			ARPC4-TTLL3	SNX27	LGR4	CCDC51	TCEB3		ATAD3C	MDM4	PAK6	IL17RA	MAN1C1		ATF7IP2	IPO9	FOXP2	MBD4			AS3MT	CWF19L1		IST1			ARRB1	H3F3A	STT3B	FDXR	LAMC1
ASCC1	SAR1A	MACC1	NR1H2	CADM1		APH1A	PDIK1L	ANKRD50	GRM4			BACE2		SOD2	HTR3E			ARPIN	SNX27	FOSB	CCDC51	ELAVL4		ATCAY	MDM4	SYT11	IL17RA	NACC1		ATG10	MDM4	LRRTM2	MBD4			ASAP2	FBXW4		IST1			ARRDC2	RAB4A	CXCL17	GRIA1	SLC16A7
ASCC3	DNAJB12	HDX	ZNF43	RTF1		APH1B	PDIK1L	ZNF236	GRM4			BACH1		STOX2	HTR3E			ARPIN-AP3S2	OAZ3	LRIG1	CCDC51	MMS19		ATE1	MDM4	DICER1	CD36	PDIK1L		ATG101	MDM4	PAK6	MBD4			ASB1	LDB1		IST1			ARRDC4	URB2	PVR	TKT	HNRNPA2B1
ASCL1	AP3M1	TMX4	ZNF43	RBFOX2		API5	CNKSR1	PPP1R21	GRM4			BACH2		ZNF83	HTR3E			ARPP19	ATP8B2	ZNF195	CCDC51	GJA9		ATF1	CDK18	SOX4	CD36	FOXD4L2		ATG12	MDM4	SYT11	MBD4			ASB13	ACTR1A		IST1			ARSB	DISC1	FUT4	POLR3E	PTGFRN
ASF1A	AP3M1	THAP2	ZNF43	GABRB1		APLF	DHDDS	CEP170	GRM4			BAG2		GLMN	TUBGCP2			ARPP21	IL6R	DIPK2A	CDH13	RSBN1		ATF2	SRGAP2	CLTC	CD36	LRIG1		ATG14	CDK18	DICER1	PPIP5K2			ASB15	SH3PXD2A		PGR			ARSD	MAP3K21	KCNH1	POLR3E	SLC24A4
ASGR2	ZNF503	B3GNTL1	ZNF43	TCF3		APLN	DHDDS	TGFB1I1	ZNF195			BAG3		PSAP	TUBGCP2			ARRB1	IL6R	CBFA2T2	PAX1	POP1		ATF7	SRGAP2	WBP4	CECR2	NFIC		ATG16L1	SRGAP2	SOX4	ATRNL1			ASB16	SH3PXD2A		ANTKMT			ARSE	KCNK1	TTC4	POLR3E	CACNA1E
ASH2L	DLG5	HNRNPU	ZNF43	TSC22D2		APOA1	RPS6KA1	TFAM	ZNF195			BAG5		DLG2	R3HCC1L			ARRDC2	CADM3	PPP2R5E	PAX1	CLK4		ATF7IP	RASSF5	RAB1A	CECR2	KLHL3		ATG2B	SRGAP2	CLTC	BBX			ASB5	ABLIM1		CFAP410			ARSG	KCNK1	C8orf88	POLR3E	GIGYF1
ASIC1	POLR3A	TOLLIP	ZNF43	DCC		APOBEC3C	TRNP1	BICC1	ZNF195			BAHD1		C18orf54	R3HCC1L			ARRDC3	FCRLB	NLK	CASP1	RUNX2		ATF7IP2	MAPKAPK2	GIGYF1	DCP1A	TRPC3		ATG3	RASSF5	WBP4	PPP1R3E			ASB6	ABLIM1		DNAJC10			ARSJ	FMN2	AFF3	SPRY1	RUNX1T1
ASPA	ATAD1	LYSMD3	ZNF43	PCDH9		APOBEC3F	TRNP1	MFAP3L	ZNF195			BAIAP2		DIRAS2	R3HCC1L			ARRDC4	ATF6	ZNF793	CASP1	ERBB4		ATG10	IL24	MED26	TPTE	SEC11A		ATG4D	MAPKAPK2	RAB1A	AGAP4			ASB8	CHST15		SEMA4F			ARSK	EXO1	IL2RB	HARS1	PACSIN1
ASPH	ATAD1	LLGL1	ZNF43	GRIN2A		APOBEC3H	GPR3	SEPT2	ZNF195			BAMBI		PRDM2	BRSK2			ARSA	C1orf226	ENC1	CASP1	SLC25A53		ATG101	CD55	PRKAA1	CDIN1	NUDT13		ATG5	IL24	GIGYF1	LDLRAD1			ASCC3	CHST15		SEMA4F			ART4	ZBTB18	CHRNA1	HARS1	NOVA1
ASPHD2	SLC16A12	PURB	ZNF43	SHC3		APOBEC4	PPP1R8	PLXNA1	PAF1			BARD1		C2CD4A	LTA4H			ARSB	UHMK1	IL12B	LIF	SEPT3		ATG12	CR1L	EHBP1	CDIN1	THSD7A		ATG9A	CD55	MED26	LDLRAD1			ASCL1	FAM53B		PYCR2			ARV1	ZBTB18	HMGCLL1	HARS1	CNNM1
ASRGL1	PPP1R3C	TSPYL1	ZNF43			APOH	XKR8	KIF23	PAF1			BAZ1A		CCDC126	LTA4H			ARSD	UHMK1	RXFP1	LIF	MKX		ATG14	CD46	SEC61A2	DPP6	GTF2H1		ATIC	CR1L	PRKAA1	LDLRAD1			ASGR2	MKI67		SLC35A3			ARX	DESI2	RNF34	HMBS	CCDC144A
ASTN1	IDE	CPXCR1	ZNF43			APOL1	SESN2	ROCK2	PAF1			BAZ2B		CRX	LTA4H			ARSE	PBX1	CDK17	ITCH	FRMD5		ATG16L1	G0S2	PRRT3	DOCK10	INHBB		ATL2	CD46	EHBP1	KCNJ15			ASH2L	MKI67		SLC35A3			ASAH2	LARP4B	SLC30A4	HMBS	CASC3
ASTN2	MYOF	DNAJC5	TEAD2			APOL3	PHACTR4	SOX4	SMG6			BBC3		SLC26A3	LTA4H			ARSG	POU2F1	ANKRD50	ITCH	PPP6C		ATG2B	RCOR3	TBK1	DLG1	MTMR6		ATL3	G0S2	SEC61A2	KCNJ15			ASIC1	ZMYND11		ANXA8			ASAP1	LARP4B	FAR1	HMBS	KCNC3
ASXL1	ARHGAP19	OGA	TEAD2			APOL6	PHACTR4	RAB10	SMG6			BBS12		KBTBD11	LTA4H			ARSJ	POU2F1	NCOA6	ITCH	MSI1		ATG3	RCOR3	SMAD5	TEX13A	RAB2B		ATM	RCOR3	PRRT3	KPNB1			ASIC4	WDR37		ANXA8			ASAP2	LARP4B	FBXO34	HMBS	MTDH
ASXL2	RRP12	KIF3A	TEAD2			APOLD1	PHACTR4	CRY2	SMG6			BBS4		PLEKHA2	ZNF43			ARSK	POU2F1	ORMDL1	ITCH	CTNND2		ATG4D	PPP2R5A	LRP2BP	CSPP1	LBH		ATMIN	RCOR3	TBK1	CALHM6			ASPA	PFKFB3		MKRN2			ASB1	GDI2	ZNF326	IL12RB2	CPEB4
ASXL3	EXOSC1	DHRS3	SLC47A2			APOOL	TRNAU1AP	P2RX4	TMEM265			BBS7		LGI2	ZNF43			ART4	POU2F1	ECHDC1	ITCH	TIGIT		ATG5	PROX1	UHMK1	CSPP1	VSTM2B		ATOH1	PPP2R5A	SMAD5	SDHD			ASPH	PFKFB3		COPZ1			ASB10	GDI2	SYNCRIP	IL12RB2	CTDSPL2
ATAD1	MORN4	CD209	FAM193A			APP	GMEB1	ATP12A	ASIC1			BBX		CAVIN3	ZNF43			ART5	POU2F1	HRASLS5	ITCH	ATP11B		ATG9A	SMYD2	RFX4	PRAMEF13	STK38		ATP10A	PROX1	LRP2BP	TP53			ASPRV1	KIAA1217		COPZ1			ASB14	ITIH5	RP2	IL12RB2	PNMA2
ATAD2	AVPI1	UHMK1	FAM193A			APPBP2	GMEB1	ANKRD13C	AURKB			BCAS2		STK38L	ZNF43			AS3MT	TIPRL	ESRRG	CLCNKA	ATXN1		ATIC	SMYD2	RBMS3	PRAMEF33	NPTN		ATP11A	SMYD2	UHMK1	TP53			ASS1	RAB18		COPZ1			ASB17	NUDT5	TRAM2	MIS12	KIF1B
ATAD2B	CWF19L1	RREB1	FAM193A			APPL1	GMEB1	ZNF264	ZNF382			BCAS3		GLS	ZNF43			ASAH1	ATP1B1	ROBO1	DDX11	EPS15		ATL2	SMYD2	RUNX2	SMC1B	ATF2		ATP11B	SMYD2	RFX4	TP53			ASTN1	WAC		PRELID1			ASB3	BEND7	EFCAB1	MIS12	CNTN4
ATAT1	BLOC1S2	CCT8	DPP3			APTX	ZCCHC17	TSG101	ZNF382			BCAT1		KCNQ3	ZNF43			ASAH2	METTL13	N4BP1	DDX11	NXF1		ATL3	SMYD2	WBP1L	PCK2	PRC1		ATP12A	SMYD2	RBMS3	TP53			ASTN2	ZNF22		RSRC1			ASB4	FAM107B	CREBRF	UTY	AP5M1
ATCAY	MGEA5	ZNF704	STOML1			AQP1	KHDRBS1	FAT4	ABR			BCHE		UBE2V1	ZNF43			ASAH2B	DNM3	RCN1	DDX11	HDAC7		ATM	RRP15	PCDHA9	REL	HECTD3		ATP1A2	SMYD2	RUNX2	TP53			ASXL1	NCOA4		KHDRBS1			ASB7	FAM171A1	CACNA1E	UTY	TMEM65
ATE1	MGEA5	PGR	STOML1			AQP2	KPNA6	PDGFRA	ABR			BCL10		SLC10A7	ZNF43			ASAP1	DNM3	AKR1C2	DDX11	QSER1		ATMIN	MARC1	ZNF469	REL	ZBTB10		ATP1A3	RRP15	WBP1L	TP53			ASXL2	TET1		AAGAB			ASB8	ST8SIA6	ABCE1	UTY	ZFHX4
ATF4	MGEA5	CANX	STOML1			AQP3	KPNA6	ARHGEF18	TTN			BCL11A		ADIPOR1	CHRND			ASB1	SUCO	MTSS1	CEP41	NFIA		ATP10A	BROX	WDFY3	NHS	SNIP1		ATP2B1	MARC1	PCDHA9	HOMER1			ASXL3	DDX21		CIB2			ASB9	NEBL	CDH19	UTY	NPAT
ATF5	ACTR1A	TMED7	STOML1			AQP4	TXLNA	TANC1	TTN			BCL11B		TMEM167A	CHRND			ASB14	SUCO	ADGRL2	CEP41	MUC19		ATP11A	FBXO28	GTDC1	NHS	NKX6-1		ATP2B3	BROX	ZNF469	HOMER1			ATAD1	EIF4EBP2		CIB2			ASCC1	NEBL	COLGALT2	UTY	ATP8A1
ATF6	SH3PXD2A	MAPK8	STOML1			AQP7	TXLNA	MINK1	USP17L10			BCL2L11		MBD2	CHRND			ASB15	PRDX6	PITPNC1	CEP41	SFXN5		ATP11B	FBXO28	SLC49A4	IGF2BP2	RNF111		ATP2B4	FBXO28	WDFY3	RBM46			ATAD2B	SGPL1		SLIT3			ASCL1	NEBL	PRDM11	UTY	ZCCHC14
ATF7	ZDHHC6	ZNF430	PRORP			AQP8	EIF3I	RBM12B	USP17L12			BCL2L13		PCDHA9	TEAD2			ASB16	ZBTB37	DENND4A	CEP41	NDC1		ATP12A	FBXO28	CD164	SYT1	CLIP1		ATP2C1	FBXO28	GTDC1	RBM46			ATAD3A	SGPL1		PPP2R2B			ASCL4	NEBL	FAM120A	UTY	DDX3X
ATF7IP	GFRA1	NEDD4L	PRORP			AQP9	ZBTB8B	DOCK4	USP17L11			BCL2L14		THBS1	STOML1			ASB2	CACYBP	GRK5	ELK1	UBN2		ATP1A2	CNIH4	CAMSAP2	GUCY1B1	WRNIP1		ATP5F1A	FBXO28	SLC49A4	EFS			ATCAY	DDIT4		TPGS2			ASGR2	SKIDA1	SH2D4B	UTY	PJA2
ATF7IP2	GFRA1	FAM133B	PRORP			AQR	ZBTB8A	GPATCH2	USP17L13			BCL2L15		PLPP3	STOML1			ASB4	SOAT1	LONRF3	DDX19B	RAPGEF2		ATP1A3	CNIH4	UBE2D3	GUCY1B1	RIC3		ATP5MC1	CNIH4	CD164	P2RY6			ATF3	MCU		TPGS2			ASIC3	SKIDA1	SLC9A7	UTY	KIAA0907
ATG10	GFRA1	TEX2	PRORP			AR	RBBP4	AGFG2	USP17L17			BCL2L2		PROM2	STOML1			ASB5	CEP350	HOXB5	DDX19B	SNX30		ATP2B1	H3F3A	PCDH7	GUCY1B1	POU3F2		ATP5MC3	CNIH4	UBE2D3	P2RY6			ATF6	SAMD8		DOCK7			ASNSD1	PIP4K2A	SMU1	SAMD3	AKAP12
ATG13	GFRA1	KIF1B	MELK			ARAP2	KIAA1522	SQSTM1	USP17L18			BCL2L2-PABPN1		CCDC148	STOML1			ASB6	CEP350	PLCXD3	DDX19B	TXLNG		ATP2B3	ZNF678	ZNF516	GUCY1B1	SKIL		ATP5MF-PTCD1	H3F3A	PCDH7	P2RY6			ATF6B	SAMD8		EPC1			ASPA	ABI1	BCL11B	TMEM200A	FOXP1
ATG16L1	SHTN1	CEP83	MELK			ARCN1	ZNF362	RBBP7	USP17L19			BCL6		SLITRK5	STOML1			ASB7	CEP350	MIA2	DDX19B	ARL6IP1		ATP2B4	SNAP47	ANKRD29	GUCY1B1	KLHL28		ATP6V0A2	ZNF678	ZNF516	P2RY6			ATF7	PPIF		PPIP5K2			ASPH	ACBD5	MAP3K3	TMEM200A	XBP1
ATG2B	PDZD8	DCAF12	CSNK2A3			AREG	ZNF362	AFG1L	USP17L20			BCL7B		MSL2	STOML1			ASB9	LAMC2	ST20-MTHFS	DDX19B	C1QL3		ATP2C1	RAB4A	PARP8	MAN2B2	USP12		ATP6V0D1	SNAP47	ANKRD29	ZNF891			ATF7IP2	PPIF		BBX			ASPHD2	ACBD5	HAND1	MSH2	C18orf25
ATG4A	RAB11FIP2	RHD	MELK			AREL1	ZSCAN20	LMO3	USP17L21			BCL7C		TMEM237	STOML1			ASCC1	C1orf21	ZNF287	DDX19B	NKAP		ATP5F1A	MAP3K21	PITPNM2	RAB5A	PPP6R1		ATP6V0E1	RAB4A	PARP8	GOLGA8O			ATG10	PPIF		NISCH			ASPN	JCAD	RPGRIP1L	OR2L5	TNS4
ATG4D	CACUL1	ZNF714	MELK			ARF1	AGO4	TNFAIP1	USP17L22			BCL9		MAPK10	PRORP			ASCC3	RNF2	SOWAHC	DDX19B	HSPA12A		ATP5MC1	MAP3K21	ZBTB46	AZIN2	HS3ST5		ATP6V1A	MAP3K21	PITPNM2	FMN1			ATG101	TSPAN14		YOD1			ASTN1	EPC1	GABRA4	NFATC2	MLLT3
ATG7	TIAL1	UBE2D1	MELK			ARF3	AGO4	SGTB	USP17L30			BCLAF1		RECK	PRORP			ASF1A	SWT1	MTHFS	DDX19B	POU6F2		ATP5MC3	SLC35F3	DESI2	WASHC4	HNRNPF		ATP6V1B2	MAP3K21	ZBTB46	FMN1			ATG12	TSPAN14		KCNJ15			ASTN2	ITGB1	UBE2D3	NFATC2	TANC2
ATG9A	MCMBP	RSBN1L	MELK			ARF5	AGO1	ABCG4	USP17L7			BCLAF3		MRE11	PRORP			ASH2L	SWT1	KDM4A	DDX19B	ATXN7		ATP5MF-PTCD1	SLC35F3	ZNF831	ELAVL4	LGALSL		ATP6V1C1	SLC35F3	DESI2	RASA4B			ATG13	SNCG		KCNJ15			ASXL1	CXCL12	KLHL15	NFATC2	PDPN
ATL2	MCMBP	CREBRF	MELK			ARF6	AGO1	FAM210A	POLD4			BDNF		DCAF7	PRORP			ASNS	TROVE2	CIPC	SLC20A2	THSD7A		ATP5MG	GPR137B	SMCR8	UPF1	PAPD4		ATP7A	SLC35F3	ZNF831	ATG12			ATG16L1	SNCG		DRGX			ASXL2	DEPP1	SH3GL1	NFATC2	SEMA7A
ATL3	ADAM12	MCMBP	MELK			ARFGAP2	AGO1	PARD6B	USP17L8			BDP1		ECPAS	PRORP			ASPA	TROVE2	KIAA1107	SLC20A2	CEBPA		ATP6V0A2	EDARADD	MACF1	TRERF1	SOS2		ATP8A1	GPR137B	SMCR8	CASP9			ATG16L2	PTEN		PSG4			ASXL3	ZFAND4	DAAM1	NFATC2	STRN
ATOH1	WDR37	MEX3B	MELK			ARFGEF3	AGO3	RAB8B	USP17L1			BEAN1		GRM1	MELK			ASPH	CDC73	NSRP1	DDX56	SPCS2		ATP6V0D1	EDARADD	ATP6V0E1	MIER3	AL590483.1		ATP8A2	EDARADD	MACF1	GRM1			ATG2B	IFIT5		TP53			ATAD1	ZFAND4	PLEKHM3	NFATC2	CHD1
ATP11A	RBM17	RASGEF1B	PRDM11			ARFIP1	AGO3	IL6ST	USP17L4			BECN1		LDHAL6B	CSNK2A3			ASPHD2	NEK7	STRN4	POM121	CADM2		ATP6V0E1	MTR	MSI2	MIER3	B4GALT5		ATP8B3	EDARADD	ATP6V0E1	GRM1			ATG3	PCGF5		TP53			ATAD2	PARG	RNF6	SHTN1	SRGAP1
ATP11B	PFKFB3	PTK2	PRDM11			ARFIP2	AGO3	TNKS1BP1	KANK1			BEGAIN		TMSB15B	MELK			ASPN	NEK7	IPO5	DDX6	IPO5		ATP6V1A	ZBTB18	ST8SIA3	SPATA18	GOLGA6C		ATPAF1	MTR	MSI2	GRM1			ATG4B	TNKS2		TP53			ATAD2B	SGMS1	MBNL3	SHTN1	KPNA3
ATP1A2	TAF3	ZFP90	PRDM11			ARGFX	UTP11	TPRG1L	KANK1			BEND4		TBC1D22B	MELK			ASTN1	NEK7	GAS2L3	DDX6	GNG2		ATP6V1B2	ZBTB18	GSKIP	C1RL	MLLT10		ATPAF2	ZBTB18	ST8SIA3	GRM1			ATG4C	44260		PAK6			ATAT1	SGMS1	ERC1	NOP2	ADD1
ATP1B2	CELF2	ICK	STPG3			ARGLU1	AKIRIN1	WEE1	POLD2			BEND6		FBN2	PRDM11			ASTN2	CAMSAP2	UBE2K	DDX6	CCNL2		ATP7A	ZBTB18	VAMP3	ARNTL	BOD1L2		ATRAID	ZBTB18	GSKIP	ADAM29			ATG7	CYP2C18		ZBTB10			ATCAY	IPMK	FCF1	NOP2	BRWD3
ATP1B3	DHTKD1	HSF5	STPG3			ARHGAP1	MACF1	MCL1	CALHM4			BEST3		CSTF2T	PRDM11			ASXL1	CAMSAP2	SCN2A	KLHL3	RAB35		ATP7B	ZBTB18	SH3KBP1	ARNTL	FAM160A1		ATRN	ZBTB18	VAMP3	HIPK3			ATG9A	AL583836.1		ZNF891			ATF2	IPMK	RMDN1	PDE1A	ZBTB46
ATP1B4	MCM10	SHC1	STPG3			ARHGAP10	MACF1	FBXL3	CALHM4			BFSP2		SH3PXD2B	PRDM11			ASXL2	CAMSAP2	KLHL7	KLHL3	BCL9L		ATP8A1	DESI2	HNRNPUL1	BTBD10	GOLGA6D		ATRNL1	ZBTB18	SH3KBP1	HIPK3			ATIC	CCNJ		ZNF891			ATF3	SLC16A9	COLCA1	PDE1A	SUV39H1
ATP2A3	STAM	TENT4B	USP3			ARHGAP11A	ZMPSTE24	GNS	CALHM4			BHLHE40		SLC25A37	PRDM11			ASXL3	CAMSAP2	ADAMTS6	KLHL3	TGFB2		ATP8A2	DESI2	CHD2	BTBD10	ABR		ATRX	DESI2	HNRNPUL1	ZNF33A			ATL2	ZNF518A		FMN1			ATF6	CCDC6	ROCK1	TP53I11	FAM120A
ATP2B3	PLXDC2	DCC	GABRR1			ARHGAP12	ERMAP	FAM199X	SRI			BHLHE41		MYO10	PRDM11			ASZ1	PKP1	SLC16A6	KLHL3	PRR14L		ATP8B3	DIP2C	BEND3	CNGA3	AGPAT5		ATXN1	DESI2	CHD2	SDHC			ATM	ZNF518A		POTEI			ATF7	CCDC6	RNF19B	SFI1	PAQR3
ATP2B4	MLLT10	MCHR2	GABRR1			ARHGAP18	SZT2	C14orf28	USP17L15			BICD1		ZNF547	STPG3			ATAD1	NAV1	DENND1B	KLHL3	KPNA3		ATPAF1	KLF6	MID1	DDB2	REST		ATXN10	DIP2C	BEND3	ZNF33A			ATMIN	PGAM1		AOC3			ATF7IP	CCDC6	TPMT	SFI1	GPCPD1
ATP4A	MLLT10	SEPT6	GABRR1			ARHGAP19	PTPRF	SCAMP5	CYBRD1			BICD2		BRD1	STPG3			ATAD5	NAV1	RAI14	CUL3	PWWP2A		ATPAF2	FRMD4A	LONRF3	TSEN15	LLGL2		ATXN1L	KLF6	MID1	ZNF33A			ATN1	HIF1AN		AOC3			ATF7IP2	ANK3	TRAPPC13	SFI1	ALPK3
ATP5F1A	MLLT10	RNF11	GABRR1			ARHGAP20	ATP6V0B	PLAG1	CYBRD1			BICDL1		ANKIB1	STPG3			ATAT1	IPO9	DOK6	CUL3	PPP1R13B		ATRAID	FAM107B	ZNRF3	TSEN15	SLC30A7		ATXN7	FRMD4A	LONRF3	SNX2			ATOH8	HIF1AN		STIM1			ATG10	ANK3	APOBEC3G	SFI1	RFX7
ATP5F1E	BMI1	LPAR4	CLEC19A			ARHGAP24	B4GALT2	PSG3	FAAP20			BLOC1S4		GPM6A	USP3			ATE1	BTG2	CNTLN	FGF1	MAT2A		ATRN	FAM107B	FAM160A1	KIF3A	PLCL2		ATXN7L1	FAM107B	ZNRF3	SNX2			ATP11A	HIF1AN		NBL1			ATG12	RHOBTB1		SFI1	RIMS2
ATP5IF1	OTUD1	HIPK2	GDAP1L1			ARHGAP28	PLK3	TSPAN9	CDH13			BLOC1S5		IFRD1	USP3			ATF2	ATP2B4	SPHKAP	FGF1	GRM5		ATRNL1	NMT2	BTG1	PITPNM2	BARHL2		AUH	FAM107B	FAM160A1	CLCC1			ATP12A	SEMA4G		NBL1			ATG13	RTKN2		SFI1	YTHDF3
ATP5MC1	RAB18	DDIT4	GDAP1L1			ARHGAP29	MMACHC	RNF6	FBXW7			BLVRA		PRUNE1	USP3			ATF3	ATP2B4	HDX	FGF1	SYNGAP1		ATRX	SKIDA1	RACGAP1	RPS6KA4	PCDHA7		AUTS2	NMT2	BTG1	CLCC1			ATP1B2	TWNK		GSE1			ATG14	HERC4		EPB41L1	SCIN
ATP5MC3	ZEB1	GABRA1	CNOT10			ARHGAP31	NASP	CORO2B	ODAPH			BMERB1		PALM2	GABRR1			ATF6	SNRPE	EPAS1	FGF1	TARDBP		ATXN1	SKIDA1	RAP1A	TEX38	PCDHA5		AVL9	SKIDA1	RACGAP1	CLCC1			ATP2B1	TWNK		GANAB			ATG2B	RUFY2		EPB41L1	KMT2D
ATP5MF-PTCD1	ZEB1	FKBP14	CNOT10			ARHGAP32	MAST2	REV3L	PAX1			BMF		MRAP	GABRR1			ATF7	SRGAP2	LIPH	FGF1	HELZ		ATXN10	ACBD5	SLC6A6	MYO6	PCDHA12		AVPR1A	SKIDA1	RAP1A	CLCC1			ATP2B3	BTRC		CLCC1			ATG3	DNA2		EPB41L1	MYT1L
ATP5MPL	CCNY	DIS3	PEX5L			ARHGAP35	MAST2	NR2C1	PAX1			BMI1		MAGEL2	ANAPC10			ATF7IP	RASSF5	GPSM1	FGF1	DAB2IP		ATXN1L	ACBD5	ENPP5	MYO6	B4GALT2		AXIN2	ACBD5	SLC6A6	NUP153			ATP2B4	SUFU		CLCC1			ATG4C	AIFM2		SLC44A3	AXL
ATP5PB	ZNF37A	COLEC10	PEX5L			ARHGAP44	NSUN4	FBXO21	PAX1			BMP10		ACTC1	DNAAF3			ATG10	C4BPA	ZBTB2	ALG13	ZC3H6		ATXN7	ACBD5	FAM102A	MYOT	LMLN		AZIN1	ACBD5	ENPP5	NUP153			ATP2C2	SFXN2		DMC1			ATG5	SAR1A		SLC44A3	TTLL7
ATP6V0A1	ZNF487	EEA1	PEX5L			ARHGAP5	NSUN4	ABHD5	PCGF5			BMP2K		CNPY2	DNAAF3			ATG12	CD55	ZNF292	ALG13	JAM3		ATXN7L1	MPP7	MBD2	PGPEP1	PCDHA6		B2M	ACBD5	FAM102A	ZNF189			ATP5F1A	SFXN2		RUSC1			ATG7	LRRC20		SLC44A3	SPPL3
ATP6V0A2	MAPK8	CTNNA3	PEX5L			ARHGAP6	CMPK1	MYLIP	PCGF5			BMP3		CDK8	DNAAF3			ATG13	CD55	CAMSAP2	ALG13	PITPNA		AUH	JCAD	APPL1	EMSY	PCDHA8		B3GALNT1	MPP7	MBD2	LMCD1			ATP5F1D	SFXN2		LMCD1			ATIC	DNAJB12		SLC44A3	CD302
ATP6V1A	MAPK8	GALNT3	PEX5L			ARHGAP8	CDKN2C	UXS1	COX14			BMP6		ACADM	USP39			ATG14	CD55	LPGAT1	ALG13	EBF1		AUTS2	ARHGAP12	CCNA2	EMSY	PCDHA10		B3GALNT2	JCAD	APPL1	LMCD1			ATP5ME	AS3MT		PTPN5			ATL1	PLA2G12B		SLC44A3	CDH6
ATP6V1E1	MAPK8	FZD3	PEX5L			ARHGEF10	RNF11	UNK	COX14			BMP8A		C16orf45	USP39			ATG16L1	SERTAD4	CCDC158	ALG13	NR2C1		AVL9	EPC1	ATP2C1	EMSY	PCDHA11		B3GALT1	ARHGAP12	CCNA2	ZNF189			ATP5MF-PTCD1	BORCS7-ASMT		RPE			ATL2	MRPS16		SLC44A3	PLEKHA3
ATP6V1G1	MAPK8	FBXO28	PEX5L			ARHGEF11	ZFYVE9	ZBTB8A	LIF			BMP8B		HLA-F	USP39			ATG2B	SERTAD4	PNMA2	ALG13	LMOD3		AVPR1A	EPC1	EREG	SRGAP2	PCDHA1		B3GALT5	EPC1	ATP2C1	RWDD3			ATP5PB	CNNM2		RPE			ATL3	MRPS16		PACRGL	ST3GAL6
ATP7A	NCOA4	TAF5L	PEX5L			ARHGEF12	ZYG11B	GUCY1A1	ITCH			BMPER		SKP1	USP39			ATG3	TRAF5	CLEC1A	ALG13	COX15		AXIN2	EPC1	EFNB2	CSRP2	PCDHA3		B3GALT5-AS1	EPC1	EREG	SRPK2			ATP6AP1	NEURL1		RPE			ATM	PPP3CB		PACRGL	PPP1R9A
ATP7B	CISD1	TAP2	PEX5L			ARHGEF15	ZYG11B	MOSMO	ITCH			BMPR1A		RETREG1	USP39			ATG4A	DTL	TNRC6B	ALG13	TNFSF13B		AZIN1	NRP1	SUZ12	PTBP2	PCDHA2		B3GAT2	EPC1	EFNB2	ACTN2			ATP6V0A1	NEURL1		RPE			ATMIN	PPP3CB		PACRGL	KCTD16
ATP8A1	UBE2D1	PPAT	PEX5L			ARHGEF18	ZYG11B	WDFY2	ITCH			BMPR2		PTPRM	USP39			ATG4C	ATF3	KLHL28	ALG13	MYO9A		B2M	PARD3	SEL1L	PTBP2	PCDHA4		B3GLCT	NRP1	SUZ12	ACTN2			ATP6V0D1	SMC3		RPE			ATOH1	PPP3CB		PACRGL	TULP4
ATP8A2	UBE2D1	ABL2	PEX5L			ARHGEF19	DIO1	MAPK4	ITCH			BMT2		CFHR5	SSBP2			ATG7	FLVCR1	NTS	ZNF451	RPTOR		B3GALNT1	FZD8	ADNP	PTBP2	PCDHA9		B3GNT5	PARD3	SEL1L	MPP2			ATP6V0E1	ADRA2A		SLC38A1			ATP10A	PPP3CB		PACRGL	PDE3A
ATP8B2	UBE2D1	GFOD1	PEX5L			ARHGEF26	TCEANC2	LYPD6	CLCNKA			BNC2		TMEM165	SSBP2			ATL1	FLVCR1	FRAT2	DIS3L2	EEA1		B3GALNT2	FZD8	SLC6A11	ZNF570	PCDHA13		B4GALNT1	FZD8	ADNP	MPP2			ATP6V0E2	NHLRC2		ANXA11			ATP10D	CAMK2G		GZMM	UNC5D
ATRN	ARID5B	AASDHPPT	PEX5L			ARHGEF3	TTC4	TMEM100	CEP41			BNIP2		AADAC	SSBP2			ATL3	FLVCR1	MEX3C	DIS3L2	RPRD2		B3GALT1	ZNF25	ERBB3	AMOTL1	EXOC6B		B4GALNT2	FZD8	SLC6A11	MPP2			ATP6V1A	FAM160B1		ANXA11			ATP11A	WAPL		HPCAL1	PSMG1
ATRX	HNRNPH3	PFKFB2	PEX5L			ARHGEF38	MROH7-TTC4	CMPK1	CEP41			BNIP3		NDFIP1	SSBP2			ATMIN	FLVCR1	GAP43	SLC9A7	SLC6A2		B3GALT5	ZNF25	KCNC4	NUDT4	C7orf60		B4GALNT3	ZNF25	ERBB3	MPP2			ATP6V1E1	TRUB1		PKD1L2			ATP11B	WAPL		DIAPH3	FGF12
ATXN1	CCAR1	USP49	HTR2C			ARHGEF39	PRKAA2	RGMA	CEP41			BNIP3L		NDUFA1	SSBP2			ATP10B	KCTD3	PLAU	SLC9A7	PDCD4		B3GALT5-AS1	HNRNPF	SYN1	NUDT4	GRB10		B4GALT1	ZNF25	KCNC4	MPP2			ATP6V1F	NANOS1		LILRB4			ATP11C	WAPL		DIAPH3	WDFY3
ATXN1L	DDX21	PPP2R1B	HTR2C			ARHGEF4	PRKAA2	PSD	CEP41			BOD1		PLXDC2	SSBP2			ATP11A	RRP15	LYPLA1	DCSTAMP	WAC		B3GAT2	CXCL12	DUSP7	NUDT4	PRKAR2A		B4GALT4	HNRNPF	SYN1	MPP2			ATP7A	SEC23IP		LILRB4			ATP12A	GLUD1		DIAPH3	PDZD8
ATXN3L	EIF4EBP2	LDB2	HTR2C			ARHGEF40	PRKAA2	CNOT6	ELK1			BORCS5		CTTN	SSBP2			ATP11B	RRP15	SLC38A1	DCSTAMP	PIP4K2B		B3GLCT	CXCL12	DBN1	USP28	MAPK1		B4GALT5	CXCL12	DUSP7	MPP2			ATP7B	BCCIP		WSB2			ATP13A5	SLC16A12		DIAPH3	PLEKHM3
ATXN7	SGPL1	DRAM1	HTR2C			ARHGEF5	C8A	SMOC2	DDX19B			BORCS6		ENTPD7	SSBP2			ATP11C	RRP15	GLCE	APBB1	STRN		B3GNT5	SYT15	HIPK3	TMCC3	C16orf70		B4GALT6	CXCL12	DBN1	MPP2			ATP8A1	DOCK1		ACVR2A			ATP1B2	ANKRD1		DIAPH3	TIMM9
ATXN7L1	SGPL1	P2RY12	CYRIB			ARHGEF6	HOOK1	MMP24	DDX19B			BORCS8		OSBPL3	GDAP1L1			ATP1A4	TGFB2	ZBTB43	APBB1	TET2		B4GALNT1	FO681492.1	RAPGEF4	ABHD11	RNF165		B4GALT7	SYT15	HIPK3	SLC38A1			ATRN	PWWP2B		ACVR2A			ATP1B4	ANKRD1		DIAPH3	SDC3
ATXN7L3B	SGPL1	ZNF280B	TMEM161A			ARHGEF7	NFIA	NUP35	DDX19B			BPNT1		KLF3	GDAP1L1			ATP1B3	MIA3	CDH1	APBB1	ZBTB44		B4GALNT2	TIMM23	CDC42BPA	MAP3K4	RFX4		BAAT	FO681492.1	RAPGEF4	SLC38A1			ATRNL1	INPP5A		C9orf43			ATP2A2	PPP1R3C		ACTN3	TBCEL
AUTS2	SGPL1	MYOCD	SEPTIN4			ARHGEF9	ALG6	REPS2	SLC20A2			BRAP		IPO5	GDAP1L1			ATP1B4	FBXO28	FBXO25	APBB1	MED13L		B4GALNT3	TIMM23	SLC2A13	PPCDC	PCDHAC1		BABAM2	TIMM23	CDC42BPA	SLC38A1			ATRX	SIRT3		IRX4			ATP2B1	PPP1R3C		SPATA20	SESTD1
AVL9	CHST3	TEDC2	SEPTIN4			ARID3A	RAVER2	LCOR	SLC20A2			BRCA1		CTCF	CNOT10			ATP23	FBXO28	ZNF461	APBB1	GMPS		B4GALT1	SGMS1	ADCY7	POLR2F	KLHL17		BACE1	TIMM23	SLC2A13	SLC38A1			ATXN1	SIRT3		IRX4			ATP2B4	CPEB3		SPATA20	ZNF324
AVPI1	ANAPC16	EIF4B	SEPTIN4			ARID3B	RAVER2	PBX3	SLC20A2			BRD1		HEXIM1	CNOT10			ATP2B1	CNIH4	MCM4	APBB1	HEPHL1		B4GALT4	IPMK	NLK	GANC	PPM1A		BACE2	SGMS1	ADCY7	SLC38A1			ATXN1L	SIGIRR		RANGAP1			ATP2C1	CPEB3		EPS15L1	SHANK2
AVPR1A	DDIT4	RNASE11	PLEKHA5			ARID4B	LEPROT	EPS15L1	SLC20A2			BRD8		OLA1	SSUH2			ATP2B4	COQ8A	NPY5R	ATP5F1A	TANGO2		B4GALT5	IPMK	MDFIC	ABCC4	FUT4		BACH1	IPMK	NLK	RAB3IP			ATXN2L	GATD1		PELATON			ATP4B	CPEB3		SLC4A7	SBNO1
AXL	MCU	MRPL50	PLEKHA5			ARID5B	LEPROT	PLAGL2	SLC20A2			BRINP3		KCNK2	PEX5L			ATP2C1	ZNF678	TBC1D15	ATP5F1A	PRPF4B		B4GALT6	IPMK	ARSD	MEMO1	PPP6R3		BACH2	IPMK	EIF4G2	ANXA11			ATXN7	SLC25A22		NFATC1			ATP5F1A	TM9SF3		SLC4A7	STXBP5
AZGP1	SEC24C	PCDHGB7	CACNA1F			ARIH1	LEPROT	WFS1	POM121			BRIX1		LRRN1	PEX5L			ATP5F1A	ZNF678	GIMAP7	ATP5F1A	DLG2		B4GALT7	CCDC6	KIAA1211	DHX8	IGF1		BAG4	IPMK	ARSD	ANKLE1			ATXN7L1	IGF2		GPR132			ATP5MC1	TM9SF3		IDH3B	TFCP2L1
AZI2	KAT6B	NSMCE3	CACNA1F			ARIH2	LEPROT	TMX3	POM121			BRK1		FKTN	PEX5L			ATP5F1E	ZNF678	ANKRD33B	RAB44	FAM117B		BAAT	CCDC6	FNDC3A	LYRM1	STAMBPL1		BAG5	CCDC6	KIAA1211	ANKLE1			ATXN7L3	IGF2		RFC2			ATP5MC3	PIK3AP1		IDH3B	NDUFB9
AZIN1	KAT6B	PCDHGA10	CACNA1F			ARL1	PDE4B	FOXK2	DDX6			BRMS1L		SLC40A1	PEX5L			ATP5IF1	ZNF678	HS3ST3A1	RAB44	SLC4A4		BABAM2	HERC4	AQP5	LYRM1	CACNA1C		BAHD1	CCDC6	FNDC3A	ANKLE1			ATXN7L3B	IGF2		ANXA8L1			ATP5ME	ARHGAP19		ATPSCKMT	EHD4
AZIN2	KAT6B	PCDHGC4	CACNA1F			ARL10	MIER1	ATXN7L1	KLHL3			BRS3		HTT	PEX5L			ATP5MC1	ZNF678	MAML2	SAMD14	XYLT1		BACE1	PBLD	EPN2	TRNT1	LSM12		BAIAP2	HERC4	AQP5	ANKLE1			AVPR1A	IGF2		ANXA8L1			ATP5MF-PTCD1	FRAT2		CLPB	RND2
B3GALNT1	SAMD8	SLC1A2	BMPR1B			ARL11	SRSF11	ATXN1	KLHL3			BRSK2		SPATS2L	PEX5L			ATP5MC3	ZNF678	PAK6	LOC100288966	TENM1		BACE2	PBLD	EYA1	COX10	CLTC		BAK1	PBLD	EPN2	DNM1L			AVPR2	IGF2		ANXA8L1			ATP5PB	DNMBP		CLPB	DNAJC15
B3GALNT2	SAMD8	PCDHGB3	BMPR1B			ARL13B	TYW3	UNKL	KLHL3			BRWD1		SATB1	PEX5L			ATP5MD	ZNF678	NDUFA2	LMNA	FZD4		BACH1	SAR1A	MGAT5	MYT1L	APPL1		BAMBI	PBLD	EYA1	DNM1L			AXIN2	IGF2		ANXA8L1			ATP6V0A2	PCGF6		CLPB	STAU2
B3GALT5	ZMIZ1	FAM117B	BMPR1B			ARL14EP	ACADM	LRPAP1	KLHL3			BRWD3		SLC25A46	PEX5L			ATP5MF-PTCD1	ZNF678	TGIF1	LMNA	EPN1		BACH2	PSAP	MLLT6	SLC25A46	SPTSSA		BARD1	SAR1A	MGAT5	DNM1L			B3GALNT1	IGF2		REXO4			ATP6V0D2	SH3PXD2A		CLPB	LY75-CD302
B3GAT2	FAM213A	C9orf72	BMPR1B			ARL14EPL	ST6GALNAC3	MFN2	KLHL3			BSDC1		SOX11	PEX5L			ATP5MG	SPRTN	FZD5	SEC14L3	CLCN3		BAG2	ANXA7	ZFP91	RPRD1A	TET3		BARHL2	PSAP	MLLT6	DNM1L			B3GALT4	IGF2		EDF1			ATP6V0E1	SH3PXD2A		CLPB	GBX2
B3GNT2	TSPAN14	PCDHGC5	BMPR1B			ARL16	ST6GALNAC5	TMEM265	KLHL3			BSN		DEPDC4	PEX5L			ATP5MPL	TSNAX	CEMIP2	SEC14L3	NUDT3		BAG4	AP3M1	VPS37A	TTI1	ITPRIPL2		BATF2	ANXA7	ZFP91	MDM4			B3GALT5	CARS		ZNHIT3			ATP6V0E2	SH3PXD2A		CLPB	CYB5R4
B3GNT3	TSPAN14	PCDHGB1	BMPR1B			ARL17A	MIGA1	HIF1A	CUL3			BSPRY		RREB1	PEX5L			ATP5PB	TSNAX	PGRMC2	SEC14L3	VCPIP1		BAG5	DLG5	WNT3	PDZD4	TRERF1		BAZ2A	AP3M1	VPS37A	MDM4			B3GAT1	OSBPL5		MBD3			ATP6V1E1	ITPRIP		SLC4A8	ABI2
B4GALNT4	TSPAN14	PCDHGB2	BMPR1B			ARL17B	MIGA1	TBC1D8B	GPD1			BTBD7		SLITRK6	PEX5L			ATP6V0C	MAP3K21	WEE1	SEC14L3	BTBD7		BAHD1	DLG5	ATXN7	PDZD4	NCKAP5		BBS4	DLG5	WNT3	MDM4			B3GAT2	NUP98		MBD3			ATP6V1G1	GPAM		SLC4A8	HUNK
B4GALT1	CCSER2	STEAP2	P2RX4			ARL3	GIPC2	TMEM167A	GPD1			BTD		GALC	PEX5L			ATP6V0E2	MAP3K21	INPP5A	ABCG2	TNRC6C		BAIAP2	ZCCHC24	ZBTB10	USP6	PCDHAC2		BBS7	DLG5	ATXN7	MDM4			B3GNT3	RHOG		SLC35C2			ATP6V1H	GPAM		SLC4A8	RAB41
B4GALT3	CCSER2	PCDHGA3	RPS3			ARL4A	GIPC2	TENM1	FGF1			BTF3L4		BBS4	PEX5L			ATP6V1A	KCNK1	ZIC5	CD63	YIPF6		BAIAP2L1	ZCCHC24	VTI1A	SLMAP	CSF2RB		BBX	ZCCHC24	SIX4	ERMARD			B3GNT4	TRIM66		PPIP5K2			ATP7B	GPAM		ACOD1	LRRC4C
B4GALT4	BMPR1A	PCDHGB4	GRM4			ARL4C	PTGFR	RETREG3	FGF1			BTLA		FIGNL2	PEX5L			ATP6V1B2	KCNK1	C15orf32	CD63	CNNM2		BAK1	KLLN	DCUN1D3	SLMAP	FUT9		BCAP29	ZCCHC24	ZBTB10	ERMARD			B3GNT7	ST5		PHB			ATP8A1	GPAM		SLC5A11	ABCB11
B4GALT5	PTEN	PCDHGA9	GRM4			ARL4D	IFI44L	BHLHE41	FGF1			BTN3A1		MCMDC2	RNF165			ATP6V1C2	KCNK1	EOMES	CD63	C20orf112		BAMBI	LIPA	POU4F1	TMEM132E	CLCN2		BCAR3	KLLN	VTI1A	ERMARD			B3GNT9	RNF141		PHB			ATP8A2	GPAM		SLC5A11	NCKAP1
B4GALT6	PTEN	PCDHGA7	GRM4			ARL5A	ADGRL2	PTPN21	FGF1			BTN3A2		PGGT1B	HTR2C			ATP6V1E1	SLC35F3	TSNAX	CD63	VMP1		BARD1	PPP1R3C	ETV5	TMEM132E	SERINC3		BCAS1	LIPA	DCUN1D3	PDK1			B4GALNT1	DKK3		PHB			ATP8B4	ZDHHC6		SLC5A11	FTO
B4GALT7	FAS	PCDHGA8	GRM4			ARL5B	PRKACB	BICD2	FGF1			BTN3A3		MAPK8	HTR2C			ATP6V1G1	LGALS8	TYMSOS	UBE2V1	ANTXR2		BARHL2	CPEB3	MDM1	PRKAG2	SAMD4A		BCAS2	PPP1R3C	POU4F1	CORIN			B4GALNT3	PLEKHA7		FADS2			ATR	CCDC186		SLC5A11	POFUT2
BACE1	BTAF1	RASA3	GRM4			ARL5C	PRKACB	SYTL4	FGF1			BTNL8		PRKAA2	HTR2C			ATP6V1G3	MTR	NCOA1	UBE2V1	FAM134A		BATF2	TM9SF3	GABARAPL1	PRKAG2	PGM2L1		BCAS4	CPEB3	ETV5	ANO2			B4GALT3	PIK3C2A		FADS2			ATRN	CCDC186		ARHGAP20	PPL
BACH2	44260	TET2	GRM4			ARL6	SH3GLB1	AKAP13	ZNF451			BTRC		TDRKH	HTR2C			ATP7B	CHRM3	IFIT5	UBE2V1	ARSB		BAZ1A	DNMBP	TRIM23	SLK	MLEC		BCAT1	TM9SF3	MDM1	ANO2			B4GALT4	KCNJ11		SLITRK1			ATRNL1	HSPA12A		ARHGAP20	MORF4L1
BAG2	CCNJ	PCDHGA11	GRM4			ARL6IP1	SH3GLB1	DUSP8	ZNF451			BZW1		RBM18	CYRIB			ATP8A1	ZBTB18	PRKCE	CD63	ACVR2B		BAZ2A	ERLIN1	BRWD1	CRTAM	MFSD6		BCDIN3D	DNMBP	GABARAPL1	AXL			B4GAT1	HPS5		CEP85			ATXN1	SHTN1		ARHGAP20	IQSEC2
BAG5	LCOR	FLT3	CLRN1			ARL6IP5	HS2ST1	ARHGEF3	ZNF451			C10orf105		FOS	IL15RA			ATP8A2	DESI2	FAS	CD63	PHACTR2		BBS10	ERLIN1	SMG1	C12orf4	PROX1		BCL10	ERLIN1	TRIM23	PTPN1			BAALC	HPS5		CEP85			ATXN1L	PDZD8		ARHGAP20	KCNK15
BAHD1	LCOR	PCDHGB6	RIT1			ARL6IP6	PKN2	RHOC	DIS3L2			C10orf67		MAT2A	TMEM161A			ATP8B2	COX20	SRPK1	IL4R	CDKN2AIPNL		BBS4	CHUK	RAB21	LNPK	ABCD3		BCL11A	ERLIN1	BRWD1	PTPN1			BACE1	HPS5		CEP85			ATXN7	RAB11FIP2		ARHGAP20
BAIAP2	LCOR	PCDHGA4	RIT1			ARL8A	PKN2	PRR16	SLC9A7			C10orf82		COX15	TMEM161A			ATP8B4	EFCAB2	FZD3	IL4R	ZNF469		BBS7	CWF19L1	CBLB	ZNF747	WNT7B		BCL11B	CHUK	SMG1	RAD17			BACE2	CD59		PHB			ATXN7L1	RAB11FIP2		ARHGAP20
BAIAP2L1	LCOR	PCDHGA6	RIT1			ARL9	PKN2	SCAMP2	KRTAP1-4			C11orf1		KBTBD8	TMEM161A			ATP9B	CNST	GUCY1A2	IKZF3	QKI		BBX	BLOC1S2	MEX3C	RSPRY1	PTGES3		BCL2L10	CWF19L1	RAB21	GABRB3			BACH1	CD59		ENOX2			ATXN7L3	RAB11FIP2		ARHGAP20
BAMBI	LCOR	CXorf38	RIT1			ARMC1	PKN2	NEUROG1	MINAR2			C11orf21		STMN1	SEPTIN4			ATPAF2	PGBD2	SENP6	IKZF3	RNF7		BCAP29	C10orf95	NR3C2	RSPRY1	IRX4		BCL2L11	BLOC1S2	CBLB	RANBP1			BACH2	ABTB2		NCAPG2			ATXN7L3B	CACUL1		ARHGAP20
BARX2	LCOR	PPM1L	SEPTIN4			ARMC10	PKN2	PXYLP1	DCSTAMP			C11orf54		CXCL11	PLEKHA5			ATRN	DIP2C	COG3	IKZF3	SGK1		BCAR3	NT5C2	RASSF2	ZFP90	PCBD2		BCL2L13	C10orf95	MEX3C	OSBPL2			BAG1	COMMD9		SSH2			AUH	TIAL1		ZFYVE19
BASP1	PGAM1	PCDHGA12	SEPTIN4			ARMC2	RPAP2	MAP7	APBB1			C11orf74		ARID1A	CACNA1F			ATRNL1	LARP4B	MTCL1	IKZF3	NT5DC3		BCAS1	SH3PXD2A	PDE3B	ZFP90	RP1-170O19.20		BCL2L15	NT5C2	NR3C2	B3GALT5			BAG2	TP53I11		MEI4			AUTS2	FGFR2		ZFYVE19
BAZ2A	SCD	TRIM24	ZNF195			ARMC3	FNBP1L	RSRP1	APBB1			C11orf87		ZNF595	CACNA1F			ATRX	IDI1	RNF38	IKZF3	RUNX1T1		BCAS2	GPAM	C2CD5	GVQW3	SLC37A1		BCL3	SH3PXD2A	RASSF2	RANGAP1			BAHD1	PEX16		NLGN4X			AVP	FGFR2		SMS
BAZ2B	SCD	PCDHGA2	ZNF195			ARMC8	FNBP1L	PAPOLB	APBB1			C11orf98		RAB14	BMPR1B			ATXN1	PRKCQ	ZNF730	IKZF3	AMER1		BCAS3	GPAM	PI15	MBNL2	SNX27		BCL6	GPAM	PDE3B	AMOTL2			BAIAP2	PHF21A		NLGN4X			AVPI1	C10orf88		SLC4A9
BBC3	SCD	MYBL1	ZNF195			ARMCX1	FNBP1L	SCN2B	APBB1			C12orf40		DDX42	BMPR1B			ATXN10	USP6NL	SEMA4B	IKZF3	UNC13A		BCAS4	CCDC186	GRAMD1B	CFAP54	HOXA5		BCL7A	GPAM	C2CD5	POLR2H			BAIAP2L1	ARHGAP1		PPP2R5E			AVPR1A	IKZF5		SLC4A9
BBIP1	HIF1AN	PAK2	SMG6			ARMCX3	FNBP1L	TRIM37	APBB1			C12orf49		ASB7	BMPR1B			ATXN7	USP6NL	JCAD	IKZF3	ZKSCAN1		BCAT1	ABLIM1	LLGL2	CFAP54	ZFAND6		BCL7B	CCDC186	PI15	POLR2H			BAK1	ARHGAP1		SIGMAR1			AXL	IKZF5		SLC4A9
BBS10	SEMA4G	PSMD12	SMG6			ARMH3	FNBP1L	PDLIM5	APBB1			C12orf66		BCHE	BMPR1B			ATXN7L1	SEPHS1	ABRAXAS2	IKZF3	PCDH19		BCCIP	SHTN1	SF3B3	ZNF236	ARHGAP11A		BCL7C	ABLIM1	GRAMD1B	POLR2H			BAMBI	CKAP5		BRSK2			AZI2	CHST15		C20orf27
BBS12	BTRC	PCDHGC3	SMG6			ARMH4	SLC44A3	MAGI3	APBB1			C12orf74		PDZRN4	BMPR1B			ATXN7L3	FAM107B	ATXN7L3B	IKZF3	ADAM23		BCDIN3D	SHTN1	PHLDA3	FN1	RALGPS1		BCL9	SHTN1	LLGL2	SSX2B			BANF1	ARFGAP2		EXOC7			AZIN1	OAT		C20orf27
BBS7	FBXL15	PCDHGB5	SMG6			ARMT1	TMEM56	SH3BP5	APBB1			C14orf132		CASP3	BMPR1B			ATXN7L3B	FAM171A1	GLP2R	IKZF3	FREM1		BCL10	SHTN1	MMGT1	FN1	STX12		BCL9L	SHTN1	SF3B3	FXYD1			BARD1	ARFGAP2		RNF212B			AZIN2	EEF1AKMT2		C20orf27
BBX	SUFU	PCDHGA1	SMG6			ARNT	TMEM56	FAM19A1	APBB1			C15orf40		ETS2	P2RX4			AUH	TRDMT1	LMBR1	IKZF3	DMBX1		BCL11A	RAB11FIP2	EXOC6B	FN1	PTCHD4		BCLAF1	RAB11FIP2	PHLDA3	HARS2			BARX1	PACSIN3		SMG6			B2M	AC068896.1		TARS1
BCAS1	TRIM8	PCDHGA5	TMEM265			ARNT2	TMEM56	ARHGEF28	APBB1			C15orf61		NAV3	NOL4L			AUNIP	ST8SIA6	AGPAT4	IKZF3	CDK17		BCL11B	CACUL1	MTCL1	FN1	ARHGAP12		BCLAF3	CACUL1	MMGT1	ELN			BATF2	ACP2		TSEN34			B3GALNT1	MKI67		TOP1MT
BCAS2	WBP1L	RNF13	ASIC1			ARNTL2	TMEM56	DDX5	ATP5F1A			C16orf54		PAFAH1B2	RPS3			AUTS2	HACD1	HOXA1	IKZF3	STOX2		BCL2L10	CACUL1	MAPK6	SEPTIN11	DKK3		BCO1	CACUL1	EXOC6B	CYP3A43			BAZ1B	SSRP1		ARPIN			B3GALNT2	MKI67		TOP1MT
BCAS3	PDCD11	FPGT	ASIC1			ARPC2	MFSD14A	SRPK2	ATP5F1A			C16orf72		TAOK1	RPS3			AVL9	PIP4K2A	ZEB1	IKZF3	ARID3B		BCL2L11	CACUL1	RNF216	FRMD7	TNRC6A		BDH1	CACUL1	MTCL1	ELN			BAZ2A	SSRP1		ARPIN			B3GALT1	EBF3		PKD2L2
BCAS4	NEURL1	NAA50	AURKB			ARPC3	AC118553.2	DCUN1D1	RAB44			C16orf87		ADHFE1	GRM4			AVPR1A	PIP4K2A	SH3BGR	IKZF3	PPP3CA		BCL2L13	TIAL1	MKRN1	GPX8	PPP2R5A		BDP1	TIAL1	RNF216	LYPLA1			BAZ2B	MED19		EPC1			B3GALT2	ZMYND11		TNIP1
BCAT1	SLK	WNK3	AURKB			ARPC4-TTLL3	RTCA	CTSA	SAMD14			C16orf95		ATP2B3	GRM4			AWAT2	PRTFDC1	PIK3R3	IKZF3	CCDC6		BCL2L15	CPXM2	PRC1	SETD7	GPR137B		BECN1	CPXM2	MKRN1	LYPLA1			BBC3	OSBP		PIK3CG			B3GALT5	NET1		FASTK
BCDIN3D	SLK	PHF24	QTRT2			ARPIN	RTCA	RNH1	AMPD2			C17orf75		RAB3GAP2	GRM4			AXL	ABI1	ATXN1	IKZF3	EOGT		BCL3	CHST15	PYGO2	SETD7	LPGAT1		BEND3	CHST15	PRC1	LYPLA1			BBOF1	CYB561A3		PIK3CG			B3GAT2	PFKFB3		FASTK
BCL10	NHLRC2	PEAK1	QTRT2			ARPIN-AP3S2	SLC30A7	CAPN15	AMPD2			C18orf21		ARHGAP42	GRM4			AZI2	ABI1	CARD8	PDLIM3	EPG5		BCL6	FAM53B	ADCY9	THBS4	REEP1		BEND4	FAM53B	PYGO2	DPF3			BBS1	CYB561A3		EHD1			B3GLCT	CELF2		CDK8
BCL11A	NHLRC2	CACNA2D2	QTRT2			ARPP19	SLC30A7	ABI1	LOC100288966			C18orf54		LIFR	GRM4			AZIN1	ABI1	LRAT	PDLIM3	PALD1		BCL7A	FAM53B	PLS1	THBS4	TNIP1		BET1	FAM53B	ADCY9	DPF3			BBS10	CPSF7		CHRNA2			B3GNT4	CELF2		ZNF155
BCL11B	NHLRC2	ANAPC7	QTRT2			ARPP21	SLC30A7	NFIC	LMNA			C19orf12		SLC6A9	CLRN1			B2M	ANKRD26	GNG2	CRB1	SALL2		BCL7B	ADAM12	EMC7	COMMD9	LRRC8B		BET1L	ADAM12	PLS1	GLS2			BBS12	SYT7		GOLGA8R			B3GNT7	DHTKD1		ZNF155
BCL2	NHLRC2	PCDH11X	QTRT2			ARRB1	SLC30A7	ZDHHC1	SCFD1			C19orf47		MTMR6	CLRN1			B3GALNT2	MKX	NEFL	ITPRID1	CYB561D1		BCL7C	EBF3	N6AMT1	TM2D3	STK35		BEX3	EBF3	EMC7	GLS2			BBS5	TMEM258		POLR3F			B4GALT5	SUV39H2		RDX
BCL2L11	TDRD1	PRKAR2A	QTRT2			ARRDC1	S1PR1	PFKFB3	SEC14L3			C1GALT1		SLC45A3	RIT1			B3GALT1	JCAD	ATG12	ITPRID1	PTPN14		BCL9	ZMYND11	IL15	WDR74	EIF4A2		BFAR	ZMYND11	N6AMT1	TNFRSF8			BBS7	AHNAK		BARD1			B4GALT6	SUV39H2		RDX
BCL2L13	TRUB1	MMAA	ZNF382			ARRDC2	S1PR1	SMAD4	SEC14L3			C1GALT1C1		GTF2B	RIT1			B3GALT2	JCAD	B4GALT4	CIZ1	PALLD		BCL9L	ZMYND11	ZNF445	DNAJC4	ZFYVE9		BHLHE40	ZMYND11	IL15	MAP2K4			BBX	AHNAK		MXRA8			BAALC	PTER		RDX
BCL2L14	TRUB1	CSRNP3	ZNF382			ARRDC3	S1PR1	C9orf40	SEC14L3			C1orf115		KLHL18	RIT1			B3GALT5	MTPAP	NDUFA5	CIZ1	GBP1		BCLAF1	ZMYND11	CASTOR2	MEF2C	UNC13A		BHLHE41	ZMYND11	NME7	RCC1L			BCAM	AHNAK		CCDC3			BAAT	ARL5B		RDX
BCL2L15	INPP5A	ITGB8	CD300A			ARSA	S1PR1	ZSCAN20	ABCG2			C1orf116		VEZF1	RIT1			B3GAT2	MTPAP	TTC39B	TYMP	IL17RD		BCLAF3	ZMYND11	CEP55	ELMOD1	KCNQ5		BHMT2	ZMYND11	ZNF445	PPIP5K2			BCAP29	AHNAK		KCTD17			BACE2	ARL5B		RDX
BCL2L2	TOLLIP	LOC100130357	ABR			ARSB	RNPC3	ZDHHC9	ABCG2			C1orf198		PITPNM2	RIT1			B3GLCT	EPC1	WRB-SH3BGR	TYMP	ADAM19		BCO1	WDR37	ATL2	PIK3C3	RDH12		BICC1	WDR37	CASTOR2	FASTKD1			BCAS3	AHNAK		FAM107B			BACH1	ARL5B		KCNC2
BCL2L2-PABPN1	DUSP8	TOP1	POLD1			ARSD	NTNG1	GRAMD1A	UBE2V1			C1orf216		RNF44	SEPTIN4			B3GNT4	EPC1	DHX15	VPS50	CEP85L		BDH1	RBM17	TENT5A	TM2D3	GABRB2		BICD1	RBM17	CEP55	FASTKD1			BCAS4	AHNAK		FAM107B			BACH2	ARL5B		SRP68
BCL6B	NAP1L4	ZNF572	POLD1			ARSE	NTNG1	ZHX2	UBE2V1			C1orf226		CHORDC1	ZNF195			B3GNT5	ITGB1	GTDC1	CDK3	PHYHIPL		BDNF	PFKFB3	YIPF6	RBM23	LEMD3		BICD2	PFKFB3	ATL2	CTNNBL1			BCAT1	AHNAK		SUCO			BAG2	MLLT10		RPS3
BCL7B	NAP1L4	ASXL3	POLD1			ARSG	FAM102B	MYNN	UBE2V1			C1orf35		RGS8	ZNF195			B4GALT1	NRP1	YOD1	CHIA	NISCH		BDP1	PFKFB3	ATXN1L	PCK2	AEBP2		BICDL1	PFKFB3	TENT5A	PHB			BCCIP	GANAB		ANKMY1			BAG5	MLLT10		KCNJ3
BCL7C	OSBPL5	LRPPRC	TTN			ARSJ	KIAA1324	RNASEH2B	UBE2V1			C1orf43		USP49	ZNF195			B4GALT3	ZNF248	ATRN	CHIA	PARD6G		BECN1	CELF2	CCSER2	KLHL28	FAM46A		BICRAL	CELF2	YIPF6	PHB			BCDIN3D	BSCL2		POLR1B			BAHCC1	BMI1		UEVLD
BCL9	EIF4G2	PCDH11Y	TTN			ARSK	CELSR2	PAG1	UBE2V1			C1orf52		KCNH1	ZNF195			B4GALT4	ZNF248	AHCTF1	ZCWPW1	C3orf14		BEND3	SEC61A2	RAB14	PCNX1	CLCN6		BIRC3	SEC61A2	FKBP15	PHACTR3			BCKDHA	HNRNPUL2-BSCL2		POLR1B			BAHD1	OTUD1		UEVLD
BCL9L	CSTF3	TSHZ2	TTN			ART4	SYPL2	FLT1	CD63			C1QTNF1-AS1		NIPA1	ZNF195			B4GALT5	ZNF25	PTPRB	FDXR	SHROOM2		BEND4	CAMK1D	THSD7A	PLD4	BAG5		BIRC6	CAMK1D	ATXN1L	MCM8			BCKDK	BSCL2		POLR1B			BAK1	OTUD1		UEVLD
BCLAF1	CELF1	KCTD12	USP17L12			ARV1	CYB561D1	SNX16	IKZF3			C1QTNF3		RANBP2	PAF1			B4GALT6	ZNF33B	C9orf170	FDXR	PIK3C2A		BET1	PLXDC2	TNFRSF12A	NEURL1B	HOXD1		BLCAP	PLXDC2	CCSER2	MCM8			BCL11A	HNRNPUL2-BSCL2		ANKMY1			BAMBI	KIAA1217		UEVLD
BCOR	MTCH2	OSCAR	USP17L13			ARX	GNAI3	KCNJ10	IKZF3			C1RL		SLC16A6	PAF1			B4GALT7	HNRNPF	TMEM38B	GRIA1	FOXK1		BET1L	MLLT10	GPCPD1	NEURL1B	GNAQ		BLOC1S2	MLLT10	RAB14	MCM8			BCL11B	BSCL2		ANKMY1			BARD1	ZEB1		UEVLD
BCORL1	FNBP4	STK4	BTRC			AS3MT	AMPD2	C2orf69	IKZF3			C20orf194		MPRIP	SMG6			B4GAT1	HNRNPF	SYT4	GRIA1	CBFA2T2		BEX3	MLLT10	CAPRIN2	PSMA8	HGF		BLOC1S4	MLLT10	THSD7A	PHB			BCL2	HNRNPUL2-BSCL2		NFIB			BARX2	CCDC7		UEVLD
BDH1	SSRP1	CASP3	RNF34			ASAH1	CSF1	MCF2L	IKZF3			C21orf58		PRAMEF13	SMG6			B9D1	CXCL12	BNIP3L	GRIA1	THAP2		BFAR	COMMD3	ABCC3	KCNAB1	KLF6		BLOC1S6	COMMD3	TNFRSF12A	UBB			BCL2L1	NXF1		LAX1			BASP1	CCDC7		UEVLD
BDP1	TIMM10	PRRG1	USP17L18			ASAH2	AHCYL1	ZBTB21	IKZF3			C21orf91		MED1	SMG6			BAALC	CXCL12	ISCA2	GRIA1	KCNK1		BHLHE22	COMMD3-BMI1	SLC12A7	ZNF521	SUN1		BLZF1	COMMD3-BMI1	GPCPD1	UBB			BCL2L11	NXF1		GGTLC2			BATF	CREM		UEVLD
BEAN1	FADS1	CCDC57	USP17L20			ASAH2B	STRIP1	HLF	IKZF3			C2CD2		PCDH11X	SMG6			BAAT	CXCL12	STRN	GRIA1	RUNX1		BHLHE41	OTUD1	HIP1	ZZZ3	ZFP91		BMERB1	OTUD1	CAPRIN2	UBB			BCL2L13	PPP1R14B		RIMS2			BAZ2B	CREM		UEVLD
BEGAIN	AHNAK	MLIP	USP17L21			ASAP1	ATP5PB	RETREG2	IKZF3			C2CD2L		C12orf77	TMEM265			BABAM2	CXCL12	ZNF90	GRIA1	LIMK2		BHMT2	KIAA1217	DOCK4	ANKRD29	PLAG1		BMI1	KIAA1217	ABCC3	SLC26A6			BCL2L15	MEN1		EIF4E3			BBIP1	CREM		P2RX4
BEND2	MAP3K11	FBP1	DNAJC6			ASAP2	RAP1A	44263	IKZF3			C2CD4A		KIAA1549L	TMEM265			BACE2	CXCL12	SLC4A7	GRIA1	SLC9A7		BICC1	KIAA1217	JADE1	EVI5	NCKAP1		BMP10	KIAA1217	SLC12A7	SLC26A6			BCL2L2-PABPN1	EHD1		LRRTM4			BBS12	CCNY		P2RX4
BEND4	AP5B1	PAFAH1B1	DNAJC6			ASB1	DDX20	RBL1	IKZF3			C2CD4C		PRAMEF14	ASIC1			BACH1	ASAH2C	MINDY2	TKT	PCDHA7		BICD1	MASTL	SV2A	RNMT	POU4F1		BMP2	MASTL	HIP1	ETFDH			BCL7A	SYVN1		COPS7B			BBS7	ZNF33A		PSMD9
BEND6	EIF1AD	VPS54	DNAJC6			ASB13	DDX20	STK11	IKZF3			C2orf49		CD8A	QTRT2			BACH2	PARG	APAF1	POLR3E	PCDHA6		BICD2	RAB18	CNOT7	PTPN22	INHBA		BMP2K	RAB18	DOCK4	ADCY1			BCL7C	RELA		COPS7B			BBS9	ZNF33A		NFKB2
BEST1	RBM4B	PTPRJ	DNAJC6			ASB15	CTTNBP2NL	MAP3K8	IKZF3			C2orf50		COL6A5	QTRT2			BAG2	ASAH2	TTC23	POLR3E	PCDHA5		BICDL1	RAB18	NFIA	ADGRG7	SH3KBP1		BMP3	RAB18	JADE1	ZMYND8			BCL9L	RELA		COPS7B			BBX	ZNF37A		BCAR3
BEST3	ALDH3B2	ARHGEF38	USP17L30			ASB16	MAGI3	CDC23	IKZF3			C2orf68		PCDH11Y	QTRT2			BAHCC1	CSTF2T	SV2B	POLR3E	PCDHA8		BICRAL	WAC	COX8C	PGPEP1	FAS		BMP5	WAC	SV2A	ZMYND8			BCLAF1	C11orf68		COPS7B			BCAP29	ZNF37A		BCAR3
BFAR	KMT5B	TCF12	USP17L8			ASB4	MAGI3	ZFPM2	IKZF3			C2orf72		GPATCH2L	QTRT2			BAIAP2L1	IPMK	JMJD1C	POLR3E	PCDHA10		BIRC3	WAC	FAM83D	CDH11	TXLNG		BMP6	WAC	CNOT7	ZMYND8			BCORL1	C11orf68		COPS7B			BCAS4	RET		BCAR3
BFSP1	TESMIN	ATXN1	CDCA8			ASB5	MAGI3	ATG2B	IKZF3			C2orf80		CYP1B1	ZNF382			BAMBI	IPMK	CALCR	SPRY1	PCDHA11		BIRC6	WAC	NCOA4	VRK3	EFR3A		BMP7	WAC	NFIA	ZMYND8			BCR	EIF1AD		PRMT5			BCAT1	RET		SFSWAP
BFSP2	CLPB	UBR7	CDCA8			ASB6	HIPK1	RAPGEFL1	IKZF3			C3		LRP10	ZNF382			BATF2	IPMK	ELOVL2	HARS1	PCDHA1		BLCAP	WAC	MIER1	CYSLTR2	DNAJB1		BMP8B	WAC	COX8C	ZMYND8			BDH1	BRMS1		PRMT5			BCDIN3D	ZNF485		DCTN2
BHLHE40	FAM168A	PRTG	KANK1			ASB7	VANGL1	SERP1	IKZF3			C3orf67		KCNA1	ABR			BAZ2A	IPMK	NUAK1	HARS1	PCDHA3		BLOC1S2	BAMBI	CBLN2	SF3B1	SATB1		BMPER	BAMBI	FAM83D	ZMYND8			BDP1	B4GAT1		PRMT5			BCL10	MAPK8		SOX5
BHLHE41	RAB6A	PPP2R3A	KANK1			ASB8	VANGL1	CNOT6L	IKZF3			C3orf70		WDR77	ABR			BAZ2B	SLC16A9	TEX30	HARS1	PCDHA2		BLOC1S4	BAMBI	JRKL	CREBL2	NR3C2		BMPR1A	BAMBI	CBLN2	ZMYND8			BECN1	SLC29A2		CFAP77			BCL11A	NCOA4		SOX5
BICC1	PGM2L1	PRKACB	KANK1			ASB9	VANGL1	CDC37L1	IKZF3			C4orf33		SNCA	POLD1			BBOF1	CCDC6	PPP4R3B	HARS1	PCDHAC1		BLOC1S6	CREM	MYCN	TTC6	POSTN		BMPR1B	CREM	JRKL	ZMYND8			BEGAIN	POLD4		HJURP			BCL11B	DKK1		EIF2B3
BICD1	PGM2L1	TMLHE	KANK1			ASCC1	PTGFRN	USP6	IKZF3			C4orf46		IL1RAP	TTN			BBS1	CCDC6	CSE1L	HARS1	PCDHA9		BLZF1	RET	ZDHHC23	SLMAP	STRN3		BMPR2	RET	MYCN	ZMYND8			BEND3	AP003419.1		SLA			BCL2	UBE2D1		EIF2B3
BICD2	PGM2L1	C6orf222	KANK1			ASCC3	PTGFRN	PTPDC1	IKZF3			C4orf50		TAF9B	TTN			BBS10	CCDC6	TMEM68	TRPV3	PCDHA13		BMERB1	MAPK8	SAMD8	PCYT1A	SLC17A6		BMS1	MAPK8	ZDHHC23	ZMYND8			BEND4	CORO1B		NAPB			BCL2L10	ARID5B		IL1R2
BICDL1	PGM2L1	RIPOR2	KANK1			ASCL1	TTF2	NFIB	IKZF3			C4orf54		BCL11B	TTN			BBS7	RTKN2	MARCKS	TRPV3	PCDHA12		BMI1	MAPK8	GRM1	MSANTD2	ARFGEF1		BMT2	MAPK8	SAMD8	ZMYND8			BEND6	PITPNM1		NAPB			BCL2L13	ARID5B		LPIN1
BICRA	NDUFC2	PMS2	KANK1			ASF1A	MAN1A2	KATNAL1	IKZF3			C5AR2		SLAIN2	USP17L12			BBS9	JMJD1C	STK4	VAV1	CHD7		BMP10	NCOA4	C20orf194	EIF2AK3	SMCR8		BNC1	NCOA4	GRM1	ZMYND8			BEST3	ALDH3B2		NAPB			BCL2L15	ADO		LPIN1
BIRC3	RAB30	PCF11	SRI			ASGR2	MAN1A2	RRAS2	IKZF3			C5orf15		DYRK1A	USP17L11			BBX	JMJD1C	TRHDE	VAV1	TGFBR3		BMP2	UBE2D1	GIT2	AFF1	MAP3K12		BNC2	UBE2D1	C20orf194	ZMYND8			BET1	CHKA		CCDC198			BCL2L2	NRBF2		LPIN1
BIRC6	RAB30	SHOX	SRI			ASH1L	MAN1A2	PRCP	IKZF3			C5orf22		PRSS37	BTRC			BCAM	JMJD1C	TBC1D12	FBXO16	NDST1		BMP2K	BICC1	EIF4G2	AFF1	TPRG1L		BNIP1	BICC1	GIT2	ZMYND8			BET1L	CHKA		TRIP12			BCL2L2-PABPN1	NRBF2		LPIN1
BIVM	RAB30	ITGA3	DDX21			ASH2L	MAN1A2	PRR14L	PDLIM3			C5orf24		C4orf33	BTRC			BCAP29	JMJD1C	DPP10	IL12RB2	KCNB1		BMP3	ARID5B	HIPK1	DIAPH1	SRPK2		BNIP2	ARID5B	HIPK1	ZMYND8			BGLAP	TESMIN		TRIP12			BCL6B	REEP3		PTGES3L
BLOC1S2	CTSC	HARS2	LOC730183			ASIC1	FAM46C	DNAJB9	PDLIM3			C5orf30		UBN2	BTRC			BCAS2	JMJD1C	CDS2	IL12RB2	SETD1B		BMP5	ARID5B	ARIH2	PDHB	SYNM		BNIP3L	ARID5B	ARIH2	ZMYND8			BHLHE40	MRGPRF		FCRL6			BCL7C	SIRT1		ETV4
BLOC1S3	CTSC	SMAD9	CLCN4			ASIC5	FAM46C	NTNG1	PDLIM3			C5orf46		DDX58	USP17L17			BCAS3	DNAJC12	UHMK1	IL12RB2	ZFHX3		BMP6	ADO	DLX3	WDR97	DCP2		BOD1L2	ADO	DLX3	ZMYND8			BHLHE41	SHANK2		EFCAB11			BCLAF1	TET1		ETV4
BLOC1S4	SESN3	AP2M1	CLCN4			ASL	FAM46C	NANOS1	BOD1L2			C5orf51		ZBTB41	USP17L19			BCAS4	HERC4	MITF	MIS12	TECPR1		BMP7	NRBF2	DCBLD2	THSD7B	ARL8A		BOLA1	NRBF2	DCBLD2	ZMYND8			BHMT2	DHCR7		EFCAB11			BCLAF3	CCAR1		EXTL2
BLOC1S5	FAM76B	SGIP1	FAAP20			ASNS	FAM46C	MAPK8	CRB1			C5orf63		DICER1	USP17L21			BCAT1	RUFY2	ZNF280D	MIS12	ATXN7L3		BMP8B	REEP3	ASNA1	DLC1	NBEAL2		BOLL	REEP3	ASNA1	ZMYND8			BICC1	STARD10		VOPP1			BCOR	CCAR1		EXTL2
BLOC1S6	FAM76B	PGAP1	FAAP20			ASPA	NOTCH2NL	KIF26B	CRB1			C6		NCAM1	USP17L22			BCCIP	RUFY2	SH3PXD2A	KCTD1	NAA15		BMPER	REEP3	NAP1L2	TVP23B	CAPRIN2		BORCS5	REEP3	NAP1L2	ZMYND8			BICD1	FCHSD2		ADAP1			BCR	DDX21		GNAL
BLVRA	MTMR2	HDAC2	CLCN6			ASPH	NOTCH2NL	SLC49A4	ITPRID1			C6orf118		MDM2	DNAJC6			BCDIN3D	RUFY2	NRK	KCTD1	CCL22		BMPR1A	SIRT1	FOXP1	TVP23B	PLCB1		BORCS6	SIRT1	FOXP1	ZMYND8			BICD2	RAB6A		ADAP1			BDH2	ANAPC16		GNAL
BMERB1	TMEM123	KMT5B	CCDC51			ASPN	NOTCH2NL	USP24	ITPRID1			C6orf120		ESYT1	DNAJC6			BCKDHB	SLC25A16	GREM2	SP6	TRRAP		BMPR1B	PLAU	ATP12A	TVP23B	RPS6KA2		BPTF	PLAU	ATP12A	ZMYND8			BICDL1	UCP2		DBNL			BDP1	SEC24C		TXNRD1
BMF	TMEM123	PPP1R1C	CCDC51			ASS1	TXNIP	PAPOLA	CIZ1			C6orf141		MMD2	DNAJC6			BCKDK	SAR1A	PCMTD2	UTY	HOXA11		BMPR2	SAMD8	PPFIA2	GLT8D2	VPS35		BRCC3	SAMD8	PPFIA2	ZMYND8			BICRA	C2CD3		FKBP9			BEAN1	VCL		TXNRD1
BMI1	PPP2R1B	SLC35F5	CCDC51			ASTN1	TXNIP	ZNF280B	CIZ1			C6orf58		CHFR	DNAJC6			BCL11A	SAR1A	PLEKHA2	UTY	ICMT		BMS1	SAMD8	ARHGAP11A	NPY5R	MEF2A		BRD9	SAMD8	ARHGAP11A	ZMYND8			BID	C2CD3		SLC9A3			BECN1	VCL		GPM6A
BMP10	PPP2R1B	SLAIN2	CCDC51			ASTN2	TXNIP	MYO5B	FBXO7			C6orf89		KRT81	USP17L7			BCL11B	DNAJB12	GPRC5B	UTY	TRERF1		BMT2	CCSER2	SP100	PLAGL1	NMT2		BRIP1	CCSER2	SP100	ZMYND8			BIN3	ARRB1		PINX1			BEND3	ADK		GPR1
BMP3	ZPR1	GBP5	CCDC51			ASXL1	ANKRD34A	TMEM138	VPS50			C8A		SLC25A21	POLD4			BCL2	DNAJB12	TMEM33	UTY	WDR31		BNC1	CCSER2	USP12	CXXC5	CBLN2		BRK1	CCSER2	USP12	ZMYND8			BIRC5	GDPD5		PTCD2			BEND4	KAT6B		GPR1
BMP5	BACE1	CTNNA1	CCDC51			ASXL2	LIX1L	ZNF25	ANKFY1			C8orf31		MYOD1	USP17L3			BCL2L11	P4HA1	RCOR1	UTY	VCAN		BNC2	CCSER2	RAI2	HSPA4L	FOXD4		BROX	CCSER2	RAI2	ZMYND8			BIRC6	CLNS1A		PTCD2			BEND6	KAT6B		GPR1
BMP6	SCN4B	CDK6	CCDC51			ASXL3	PEX11B	NPLOC4	CHIA			C8orf33		GNB3	USP17L8			BCL2L13	PPP3CB	B4GAT1	UTY	VDR		BNIP1	FAM35A	ARPP19	HSPA4L	TNFRSF1B		BRWD1	FAM35A	ARPP19	GCSAML			BIVM	CLNS1A		LYSMD4			BEST1	SAMD8		LY9
BMPR1A	DDX6	PXYLP1	CCDC51			ATAD1	VPS45	TRDN	CHIA			C8orf34-AS1		ZBTB20	USP17L1			BCL2L15	USP54	SAFB2	UTY	SMAD3		BNIP2	PTEN	SYNM	SLC6A11	ADD3		BRWD3	PTEN	SYNM	GCSAML			BLMH	KCTD14		LYSMD4			BEST3	ZMIZ1		LY9
BMPR2	DDX6	URI1	CCDC51			ATAD2	RPRD2	EIF4A2	COPS4			C8orf37		MAP4K4	USP17L1			BCL6B	CAMK2G	RPP30	UTY	WASF2		BNIP3L	PTEN	KLHL20	SPATA5	RAB21		BSDC1	PTEN	KLHL20	GCSAML			BLOC1S3	ALG8		IKZF3			BET1	FAM213A		ZNF484
BMS1	DDX6	PLCG2	CDH13			ATAD2B	ANXA9	TMBIM6	COPS4			C8orf44-SGK3		C16orf82	USP17L4			BCL7C	POLR3A	ARNT	UTY	MOGS		BOD1L2	PTEN	INO80D	HEMK1	CCDC144A		BSN	PTEN	INO80D	GCSAML			BLOC1S4	ALG8		RCAN1			BEX3	GHITM		ZNF484
BMT2	DDX6	SLC25A4	CDH13			ATAT1	PRUNE1	MTF1	ZCWPW1			C9orf135		ITIH5	CDCA8			BCL9L	POLR3A	KCNIP4	UTY	CKAP4		BOLA1	STAMBPL1	VPS35	CDCA2	CS		BTAF1	STAMBPL1	VPS35	GCSAML			BLOC1S6	RAB30		AIPL1			BEX4	BMPR1A		NRAP
BNC2	HYOU1	ABI2	CDH13			ATCAY	PRUNE1	ABHD2	FDXR			C9orf153		PKDCC	KANK1			BCLAF1	ATAD1	APOLD1	UTY	DCUN1D3		BOLL	FAS	DLC1	BNC2	PPFIA2		BTBD10	FAS	DLC1	GCSAML			BLVRA	SYTL2		AIPL1			BFAR	FAM35A		NRAP
BNIP2	CDON	SMAD2	FBXW7			ATE1	MLLT11	ZNF597	FDXR			C9orf47		CAVIN4	KANK1			BCLAF3	ATAD1	TMED10	UTY	SLC8A1		BORCS5	IFIT2	SESN3	LARS1	MGAT5		BTBD11	IFIT2	SESN3	NCAPG2			BMERB1	SYTL2		AIPL1			BHLHE40	PTEN		NSRP1
BNIP3	SRPRA	PGAM1	PCGF5			ATF2	GABPB2	GABBR2	FDXR			C9orf64		CT45A5	KANK1			BCORL1	ATAD1	COL4A4	UTY	COL4A1		BORCS6	PCGF5	NAPB	FAM214B	DENND1A		BTBD19	PCGF5	NAPB	CSMD2			BMF	SESN3		RICTOR			BHLHE41	PTEN		PDPK1
BNIP3L	ETS1	PPP2R5C	NDUFB3			ATF3	TNFAIP8L2	KLF9	FDXR			C9orf72		CLDN12	POLD2			BDP1	LIPA	PROK2	UTY	TAOK1		BPTF	PCGF5	RBCK1	ZNF618	UCP3		BTBD3	PCGF5	RBCK1	TMEM150B			BMI1	SESN3		PDXDC1			BHMG1	FAS		TCP11
BNIPL	ETS1	AZIN1	NDUFB3			ATF5	SNX27	RCCD1	FDXR			CA12		AJAP1	CALHM4			BECN1	PPP1R3C	NAP1L3	UTY	PDE3A		BRCC3	HECTD2	OSBPL11	MAPK10	LRCH1		BTBD7	HECTD2	OSBPL11	RFX3			BMP1	MTMR2		PDXDC1			BICC1	FAS		TCP11
BOC	ARHGAP32	WDR33	CASP1			ATF6	OAZ3	SLC4A4	IL4I1			CA13		CT45A10	CALHM4			BEGAIN	PPP1R3C	TRNT1	UTY	PCDHAC2		BRD9	BTAF1	REST	AP3S1	SLC9A1		BTBD9	BTAF1	REST	NLRX1			BMP10	RDX		PDXDC1			BICD1	PCGF5		TCP11
BOD1	ARHGAP32	MAD2L1	CASP1			ATF7	SPRR1B	RPS6KA6	GRIA1			CA8		ERI2	CALHM4			BEND2	PPP1R3C	ACSS1	UTY	COL27A1		BRIP1	44260	HERC4	FRMPD2	FBXW11		BTC	44260	HERC4	NLRX1			BMP2	PPP2R1B		PDXDC1			BICD2	PCGF5		TCP11
BORCS6	ARHGAP32	NAPB	LIF			ATF7IP	CHTOP	PPP3R1	GRIA1			CABLES1		AGO4	CALHM4			BEND4	PPP1R3C	DHRS11	UTY	FZD5		BRK1	HHEX	SERPINB12	EEPD1	HOXA9		BTD	HHEX	SERPINB12	VPS29			BMP6	ALG9		PDXDC1			BID	PCGF5		AP3D1
BORCS7	PRDM10	CREM	LIF			ATF7IP2	SNAPIN	AHNAK	GRIA1			CABP1		SAR1A	USP17L15			BEND5	CPEB3	HOXA3	UTY	PSD3		BRMS1L	CEP55	TCIM	SETD7	SFMBT1		BTF3	CEP55	TCIM	NDRG2			BMP7	ALG9		PDXDC1			BIRC3	HECTD2		MS4A14
BPNT1	RIC8A	CEP290	LIF			ATG10	CKS1B	RAB30	GRIA1			CABYR		GCNT1	CYBRD1			BEND6	SLIT1	HSP90B1	UTY	SH3PXD2A		BROX	ZNF518A	KIAA1217	ATXN3	PDE7B		BTF3L4	ZNF518A	KIAA1217	NDRG2			BMP8B	BACE1		PDXDC1			BIRC5	TNKS2		MS4A14
BPTF	TUB	ZDBF2	ITCH			ATG101	EFNA3	NDEL1	TRIM60			CACNA1C		APAF1	DDX21			BEST2	ARHGAP19	PLA2R1	UTY	SLC25A16		BRWD1	ZNF518A	ACADSB	MAP2K2	ATG4D		BTG1	ZNF518A	ACADSB	NDRG2			BMPR1A	MPZL2		ZDBF2			BIRC6	BTAF1		JRKL
BRCA1	TUB	TMEM170B	ITCH			ATG12	EFNA1	ZBTB9	TRIM60			CACNB1		ITPRID1	DDX21			BEST3	FRAT2	PTP4A2	UTY	MAP3K9		BRWD3	LCOR	ZBTB11	SEC13	TRIM33		BTG2	LCOR	ZBTB11	ATP7A			BMPR1B	DDX6		CLCN6			BIVM	BTAF1		TTPAL
BRCC3	IPO7	CTDSPL2	DDX11			ATG14	SLC50A1	TP73	TKT			CACNB3		CNKSR3	IDNK			BEST4	FRAT2	TADA1	UTY	SLIT1		BSDC1	SCD	ITGA2	TUBB1	FGF10		BTLA	SCD	ITGA2	ADA2			BMS1	BCL9L		ARNT			BLACE	BTAF1		TMC5
BRD3	WEE1	KCND2	DDX11			ATG16L1	HCN3	GNPDA2	SERINC4			CACNB4		STAT2	MS4A2			BET1	MMS19	EFNA5	UTY	BBX		BSN	HIF1AN	NFIC	FBXO38	ROBO2		BTN1A1	HIF1AN	NFIC	ADA2			BMT2	BCL9L		UBXN1			BLOC1S5	BTAF1		TMC5
BRF1	WEE1	KLHL28	CEP41			ATG16L2	MSTO1	FAM13C	SERINC4			CACNG8		A4GNT	MS4A2			BET1L	ERLIN1	MTERF1	UTY	FRMPD4		BTAF1	SLF2	FASTK	PLA2G12A	ADAMTS18		BTN2A2	SLF2	FASTK	ADA2			BNC1	SLC37A4		MARK1			BLOC1S6	44260		ZNF623
BRF2	SWAP70	DYNLL2	CEP41			ATG2A	SLC25A44	NHLRC3	POLR3E			CACUL1			C16orf95			BEX3	CHUK	KLHL13	UTY	KCTD16		BTBD10	SLF2	SOCS5	PLA2G12A	VAPA		BTNL9	SLF2	SOCS5	JAKMIP2			BNC2	SLC37A4		MPZL3			BLVRA	44260		CDKN2C
BRI3BP	USP47	PSMA5	ELK1			ATG2B	PRCC	PKD1	POLR3E			CADM1			CLCN4			BEX4	BLOC1S2	TXN	UTY	NLK		BTBD11	SLF2	B4GALT5	SEMA6C	SYNPO2		BTRC	SLF2	B4GALT5	GAB3			BNIP1	HYOU1		DYNC1LI2			BLZF1	44260		CDSN
BRIP1	TEAD1	MICAL2	ELK1			ATG4B	KIRREL1	FAM3C	POLR3E			CADM2			CLCN4			BEX5	BLOC1S2	IRF2	MLH1	RAD9B		BTBD19	BTRC	TMEM47	NIPA2	NDNF		BUB1	BTRC	TMEM47	ABCB8			BNIP2	HYOU1		GTPBP2			BMERB1	44260		FAM13A
BRIX1	TEAD1	ARNT2	DDX19B			ATG4C	KIRREL1	RNF217	SPRY1			CADM3			CLCN4			BFAR	BLOC1S2	C8orf58	WDR89	ZNF226		BTBD7	WBP1L	EXOC5	TMEM163	RBMS3		BUB3	WBP1L	EXOC5	ABCB8			BNIP3	DPAGT1		TMEM132B			BMI1	EXOC6		FAM13A
BRMS1L	TEAD1	ST7L	DDX19B			ATG5	KIRREL1	STYX	SPRY1			CALB1			FAAP20			BHLHE41	SEC31B	ARL14EP	MLH1	IPMK		BTBD9	ADD3	ZER1	KAZALD1	TESK2		BZW1	ADD3	ZER1	ABCB8			BOD1	MCAM		TMEM132B			BMP10	CEP55		FAM13A
BROX	FAR1		DDX19B			ATG7	USP21	MSR1	SPRY1			CALB2			FAAP20			BICC1	AL133352.1	SRPK2	MLH1	SIM2		BTC	ADD3	ITCH	DIAPH3	HECW2		C10orf105	ADD3	ITCH	STK25			BOD1L2	C1QTNF5		GOT2			BMP2K	SLC35G1		FAM13A
BRPF1	ZDHHC13		SLC20A2			ATIC	SDHC	ZNF2	TRPV3			CALCOCO2			FAAP20			BICD1	MGEA5	LASP1	TMEM200A	USP6NL		BTD	DUSP5	YTHDF2	ADAMTS10	ARID4B		C10orf71	DUSP5	YTHDF2	STK25			BORCS5	MFRP		DTL			BMP3	TBC1D12		FAM13A
BRWD1	SLC6A5		SLC20A2			ATL1	SDHC	SLC30A7	VAV1			CALCRL			CLCN6			BICD2	ATP5MD	DUSP5	TMEM200A	NFIX		BTF3	VTI1A	ASXL2	SLCO5A1	RNF19A		C11orf45	VTI1A	ASXL2	PES1			BORCS8-MEF2B	THY1		DTL			BMP8B	TBC1D12		FAM13A
BSDC1	METTL15		SLC20A2			ATL2	HSPA6	KMT5B	VAV1			CALHM3			CLCN6			BID	SH3PXD2A	CYP4A22	TMEM200A	ASAP1		BTF3L4	VTI1A	FAM114A1	PABPC3	SMAD5		C11orf49	VTI1A	FAM114A1	PES1			BPI	NECTIN1		SPATA6			BMPER	TBC1D12		TTI2
BSN	ELP4		SLC20A2			ATL3	ATF6	ATG14	VAV1			CALHM4			CLCN6			BIK	GPAM	PPP6C	ZNF501	GGCX		BTG1	CASP7	ZNF320	TEX13A	USP33		C11orf54	CASP7	ZNF320	ARHGAP45			BPIFB2	NECTIN1		SPATA6			BMPR1A	HELLS		INSL3
BSPRY	PRRG4		POM121			ATM	UHMK1	SLC41A1	VAV1			CALHM5			CCDC51			BLCAP	DCLRE1A	MFHAS1	MSH2	SOGA3		BTG2	ADRB1	SMOC1	PUS7L	KLHL11		C11orf58	ADRB1	SMOC1	ARMC8			BRCA1	NECTIN1		DTX3			BMPR1B	CCNJ		RTN3
BTAF1	NAT10		DDX6			ATMIN	DDR2	SCN2A	TSKU			CALM1			CCDC51			BLMH	CCDC186	NPR3	MSH2	TMEM120B		BTLA	ADRB1	PKNOX1	HUWE1	STX18		C11orf74	ADRB1	PKNOX1	ITGB6			BRCC3	MSANTD2		DTX3			BMPR2	CCNJ		RTN3
BTBD1	CD44		DDX6			ATOH1	HSD17B7	MDM4	TSKU			CALML4			CCDC51			BLOC1S2	CCDC186	MEIS2	OR2L5	FTO		BTN1A1	ADRB1	SLC37A1	DNAL1	ZBTB46		C11orf96	ADRB1	MIER1	SLC26A7			BRD3	ROBO4		RALGPS2			BMS1	ZNF518A		RTN3
BTBD7	TRIM44		DDX6			ATOH7	RGS4	ARAP2	FBXO16			CALN1			CCDC51			BLOC1S4	ABLIM1	CFL2	OR2L5	PAPOLG		BTNL9	ADRB1	USP8	COG3	FOXD4L1		C11orf98	ADRB1	SLC37A1	SLC26A7			BRD4	CDON		PKNOX1			BMT2	ZNF518A		RTN3
BTD	LDLRAD3		KLHL3			ATOH8	RGS4	LZIC	FBXO16			CALR			CCDC51			BLOC1S5	GFRA1	ZNF91	SLC38A9	KMT2D		BTRC	FAM160B1	PITX1	AMMECR1L	APOLD1		C12orf4	FAM160B1	USP8	NLRX1			BRD7	CDON		TUBGCP3			BNC1	LCOR		RTN3
BTF3L4	ACCS		KLHL3			ATP10A	POGK	AKT3	PCID2			CALU			CCDC51			BLOC1S6	GFRA1	GNB4	SLC38A9	ZNRF3		BUB1	EMX2	CASP10	SH3BGRL2	ATXN1L		C12orf49	EMX2	PITX1	ZNF107			BRF1	CDON		PPIL6			BNC2	R3HCC1L		RTN3
BTG1	CRY2		KLHL3			ATP11A	POGK	TAOK1	IL12RB2			CAMK2D			CDH13			BMF	GFRA1	CLVS2	SLC38A9	SNX22		BUB3	FAM45A	SLC16A7	SH3BGRL2	ADAM12		C12orf66	FAM45A	CASP10	ZNF107			BRF2	CDON		VTA1			BNIP2	CNNM1		RTN3
BTG2	CRY2		KLHL3			ATP11B	POGK	BCL2L11	IL12RB2			CAMK4			CDH13			BMI1	HSPA12A	UBA6	SELENBP1	ZC3H12B		BZW1	GRK5	MEF2A	RIOK1	R3HDM2		C12orf74	GRK5	SLC16A7	EPC1			BRI3BP	SRPRA		VTA1			BNIP3	HIF1AN		PLEKHG5
BTG3	PTPRJ		KLHL3			ATP12A	POGK	SPTY2D1	IL12RB2			CAMKK1			CDH13			BMP10	HSPA12A	LRRC31	SELENBP1	GABRB2		C10orf105	ACADSB	TNFRSF11A	HNRNPU	NBEA		C12orf75	ACADSB	MEF2A	ZNF2			BRINP2	ETS1		TOMM40L			BOD1	TLX1		PLEKHG5
BTLA	CTNND1		KLHL3			ATP1A2	POGK	KIAA1522	KCTD1			CAMKK2			FBXW7			BMP2K	HSPA12A	SLC44A5	SELENBP1	MAP3K3		C10orf71	ACADSB	PFN2	MAP2	ITPKB		C14orf132	ACADSB	TNFRSF11A	MDH2			BRK1	ARHGAP32		TOMM40L			BOD1L1	BTRC		PLEKHG5
BTN2A1	ZFP91		CUL3			ATP1B2	POU2F1	PTGDR	TMEM218			CAMSAP2			FBXW7			BMP3	HSPA12A	SEH1L	SELENBP1	KCNJ15		C10orf88	ABRAXAS2	UCP3	PCDHAC1	FASTK		C15orf40	ABRAXAS2	PFN2	IL1RL1			BRMS1	NCAPD3		TOMM40L			BOD1L2	BTRC		PLEKHG5
BTN2A2	MYRF		CUL3			ATP1B3	POU2F1	VASP	TMEM218			CAMTA1			ODAPH			BMP5	SHTN1	HOXB4	PRSS36	MGAT3		C11orf45	ABRAXAS2	TRAK2	SH3KBP1	SYT11		C15orf61	ABRAXAS2	UCP3	ZSCAN10			BRMS1L	PGGHG		FAM120B			BOLA3	SFXN2		PLEKHG5
BTN3A1	INCENP		CUL3			ATP1B4	POU2F1	AMIGO2	TMEM218			CAND1			PAX1			BMP7	SHTN1	GPR180	PRSS36	FBXO10		C11orf49	EDRF1	GFPT1	SETDB2	KPNA3		C16orf70	EDRF1	TRAK2	ZSCAN10			BROX	RASSF7		TMEM217			BOLL	SFXN2		PLEKHG5
BTN3A2	ASRGL1		CUL3			ATP2A2	POU2F1	BAMBI	TMEM218			CANX			PAX1			BMP8B	RAB11FIP2	SPRY2	PRSS36	SRRM4		C11orf54	EDRF1	AFTPH	NARF	PLXNC1		C16orf87	EDRF1	GFPT1	ZSCAN10			BRPF3	PHRF1		HDDC3			BORCS7	WBP1L		SMC2
BTNL9	RTN3		GPD1			ATP2B1	POU2F1	TAGAP	SP6			CAP1			RHNO1			BMPER	RAB11FIP2	HIC1	PRSS36	GCC1		C11orf58	GATD1	ZNF644	NDRG3	SLC9A2		C16orf91	GATD1	AFTPH	NDUFA5			BRS3	TSPAN4		SLC22A23			BPGM	INA		CNOT1
BTRC	FRMD8		GPD1			ATP2B3	POU2F1	CBLN4	UTY			CAPN11			PCGF5			BMPR1A	RAB11FIP2	TAF9B	PRSS36	ANKRD52		C11orf74	IFITM10	CHP1	CCDC8	EPG5		C17orf107	IFITM10	ZNF644	YAE1			BRSK2	AP2A2		TMEM87A			BPY2	SLK		CNOT1
BUB1	KLC2		FGF1			ATP2B4	POU2F1	ABCD2	UTY			CAPN5			CASP1			BMPR1B	CACUL1	SHB	PRSS36	PRPF40A		C11orf98	IGF2	RCOR1	KREMEN1	WWP1		C17orf80	IGF2	CHP1	GOLGA8M			BRWD1	BRSK2		HSPH1			BPY2B	ADD3		PWWP2A
BUB1B	RBM14		FGF1			ATP4B	TIPRL	SAMD8	UTY			CAPN6			CASP1			BMPR2	PRDX3	GABRA1	NFATC2	JAG1		C12orf4	IGF2	TEK	OTP	SCN3A		C18orf21	IGF2	RCOR1	TSPY10			BSCL2	TSSC4		DNAJA3			BPY2C	ADD3		SLC7A8
BVES	RBM4		FGF1			ATP5F1A	SFT2D2	TWF1	UTY			CAPN7			COX14			BMS1	PRDX3	NLGN1	NFATC2	ALDH1L2		C12orf49	PHLDA2	TNIP1	ADGRV1	CHD5		C18orf63	PHLDA2	TEK	GRIK4			BSDC1	STIM1		GRAMD1B			BRCC3	SMC3		SLC7A8
BYSL	RBM14-RBM4		FGF1			ATP5F1B	TBX19	KPNA3	UTY			CAPN8			COX14			BMT2	TIAL1	MAGI3	NFATC2	TRIM44		C12orf66	TRIM3	EDNRB	TMEM222	ZNF445		C19orf44	TRIM3	TNIP1	GOLGA8J			BSN	TIMM10B		GRAMD1B			BRD3	PDCD4		ARMC8
BZW1	KDM2A		FGF1			ATP5F1E	XCL1	OSBPL5	UTY			CAPN9			LIF			BNC1	ATE1	CNOT8	SHTN1	USP24		C12orf74	TPP1	ZNF609	QRICH2	ITCH		C1D	TPP1	EDNRB	GRIK4			BSPRY	TUB		ZRANB3			BRD7	PDCD4		ARMC8
C10orf105	CCND1		FGF1			ATP5MC1	ATP1B1	SMIM14	UTY			CAPRIN1			LIF			BNC2	ATE1	CTCFL	SHTN1	FNIP2		C12orf75	MRPL17	TENT5B	KBTBD7	EGF		C1orf21	MRPL17	ZNF609	GOLGA8R			BST2	TUB		KCTD20			BRDT	SHOC2		AEBP2
C10orf67	CCND1		FGF1			ATP5MC3	GORAB	FASTK	UTY			CAPRIN2			ITCH			BNIP2	FAM24B	TENM1	SHTN1	PGR		C14orf132	STK33	NBEA	FBXO30	LNPEP		C1orf210	STK33	TENT5B	GOLGA8H			BTBD19	TUB		SLC45A4			BRI3BP	ADRA2A		ELAPOR1
C10orf88	CTTN		FGF1			ATP5MF-PTCD1	PRRX1	SOCS6	UTY			CAPS2			ITCH			BNIP3	C10orf88	BLOC1S6	CCDC74A	IKZF3		C15orf40	TMEM9B	SOGA1	ATP11A	CGN		C1orf216	TMEM9B	NBEA	GOLGA8K			BTBD7	TEAD1		PRMT2			BRINP2	VTI1A		GPR155
C11orf1	MRPL48		FGF1			ATP5PB	PRRX1	ZBTB47	UTY			CAPZA2			ITCH			BNIP3L	CHST15	UMAD1	CCDC74A	ARHGEF5		C15orf61	SBF2	MAP3K1	CHD6	EYA1		C1orf226	SBF2	ATP11A	GOLGA8N			BTBD9	TEAD1		PRMT2			BRIP1	VTI1A		UNC45B
C11orf45	RNF169		FGF1			ATP6V0A2	DNM3	IKZF4	UTY			CARD8			ITCH			BOC	FAM53B	CLDN14	CCDC74B	MARCH6		C16orf70	SBF2	SOS2	TMEM164	ZDHHC23		C1orf35	SBF2	SOGA1	TXNRD2			BTC	LDHA		PRMT2			BRIX1	VTI1A		RIBC1
C11orf54	SPCS2		ALG13			ATP6V0A4	SUCO	CXCL14	UTY			CARF			CLCNKA			BOD1	EEF1AKMT2	TMEM59	NOP2	LGALS8		C16orf87	SBF2	ZDHHC18	FAR1	GRIN2A		C1orf43	SBF2	MAP3K1	ZFP37			BTD	METTL15		ABLIM2			BRMS1L	NHLRC2		SNX17
C11orf87	SPCS2		ALG13			ATP6V0B	KLHL20	RAB12	UTY			CARM1			CEP41			BOD1L1	AC068896.1	CCDC62	NOP2	ITGA1		C16orf91	SBF2	ACTN1	SLITRK6	BPTF		C1orf50	SBF2	SOS2	LZTS3			BTF3	HIPK3		MRPS27			BROX	NHLRC2		PLEKHB2
C11orf98	PCF11		ALG13			ATP6V0D1	ZBTB37	PPARA	UTY			CASC4			DDX19B			BOD1L2	EEF1AKMT2	STXBP6	NOP2	MARCH9		C17orf107	EIF4G2	GOLGA6B	MEX3B	EIF4E3		C1orf52	EIF4G2	ZDHHC18	PPFIA2			BTF3L4	CD44		MRPS27			BRPF3	NHLRC2		GOLGA6L4
C12orf4	TMEM135		ALG13			ATP6V0E1	ZBTB37	MCHR2	UTY			CASD1			DDX19B			BOK	AC068896.1	PPP1R16B	NOP2	TRIM24		C17orf80	DKK3	ZBTB20	PSD2	MECOM		C1QTNF6	DKK3	ACTN1	CDRT1			BTG1	CD44		MRPS27			BRWD1	NHLRC2		GOLGA6L4
C12orf40	TMEM135		ALG13			ATP6V1B2	ZBTB37	PAFAH1B1	UTY			CASK			DDX19B			BOLL	CTBP2	MEF2C	NOP2	TNIK		C18orf21	BTBD10	WWP1	SLF1	KIAA1244		C1QTNF7	BTBD10	GOLGA6B	CDRT1			BTG2	PRR5L		MRPS27			BRWD3	FAM160B1		ARFRP1
C12orf43	FAT3		ALG13			ATP6V1C2	ZBTB37	PHLPP2	UTY			CASKIN1			DDX19B			BORCS5	CTBP2	ATF2	NOP2	STK38L		C18orf63	RRAS2	CPEB3	BTBD10	INO80		C1RL	RRAS2	ZBTB20	SYCP1			BTLA	PRR5L		ANTXR2			BSDC1	FAM160B1		TTN
C12orf49	C11orf54		ALG13			ATP6V1G1	RABGAP1L	WWP2	UTY			CASP10			DDX19B			BORCS7	MKI67	LGALS8	PGBD5	AFF1		C19orf44	SOX6	MSMO1	UTP23	CDH20		C2	SOX6	WWP1	SYCP1			BTN2A1	TTC17		TBC1D14			BSN	NANOS1		TTN
C12orf60	SRSF8		ALG13			ATP6V1H	FAM20B	MTURN	MLH1			CASP16P			DDX19B			BPTF	EBF3	NKX3-2	PGBD5	BICD2		C1D	SOX6	RNF44	DDI2	RAB34		C20orf194	SOX6	CPEB3	BARD1			BTN3A2	C11orf96		TNFAIP8			BTAF1	NANOS1		TJP3
C12orf65	SRSF8		ALG13			ATP7A	CEP350	FGL2	WDR89			CASP3			SLC20A2			BPY2	ZMYND11	KBTBD8	PDE1A	TRABD2B		C1GALT1	PLEKHA7	GOLGA6D	NIFK	MSI2		C21orf91	PLEKHA7	MSMO1	STK40			BTN3A3	SLC35C1		PTTG1IP			BTBD10	SEC23IP		TJP3
C12orf66	ARHGAP42		ALG13			ATP7B	LHX4	KLF12	WDR89			CASP9			SLC20A2			BPY2B	ZMYND11	ZNF28	TP53I11	GCA		C1orf116	PIK3C2A	MID1IP1	PCDHGC4	ACTN1		C22orf15	PIK3C2A	RNF44	MACO1			BTNL3	SLC35C1		MORN5			BTBD19	SEC23IP		TBC1D2
C12orf73	AASDHPPT		ALG13			ATP8A1	NPL	NEUROG2	WDR89			CASQ2			SLC20A2			BPY2C	GTPBP4	SERPINB7	TP53I11	TRPS1		C1orf198	PIK3C2A	NME7	ZNF528	TSHZ3		C22orf31	PIK3C2A	GOLGA6D	SLAMF7			BTRC	SLC35C1		ST6GALNAC6			BTBD2	SEC23IP		TBC1D2
C14orf119	CUL5		ALG13			ATP8A2	LAMC1	MYO1D	MLH1			CASR			SLC20A2			BRAP	WDR37	ADAM12	TP53I11	TENM4		C1orf21	TPH1	ABCD3	ZNF333	JARID2		C2CD2	SPTY2D1	MID1IP1	SLAMF7			BUB3	MAPK8IP1		CLCN7			BTBD7	TACC2		USP43
C14orf132	SIK2		ZNF451			ATP8B4	LAMC1	FEM1B	MLH1			CAST			DDX56			BRCA1	WDR37	DNAJB4	TP53I11	OSBPL8		C1orf210	SPTY2D1	LRRC8B	NEURL4	C11orf30		C2CD5	SPTY2D1	ABCD3	SLAMF7			BYSL	ATG13		CDK14			BTBD9	PLEKHA1		TOR1AIP1
C15orf40	SIK2		DIS3L2			ATRAID	LAMC1	C6orf120	MLH1			CASTOR3			POM121			BRCC3	WDR37	OLA1	SFI1	CBLB		C1orf216	SPTY2D1	ARFGEF3	FBN3	MICAL2		C2orf42	E2F8	LRRC8B	SLAMF7			C10orf105	SLC39A13		CDK14			BTD	HTRA1		TOR1AIP1
C16orf71	SIK2		SLC9A7			ATRN	LAMC1	UTP23	MLH1			CASZ1			POM121			BRD7	FAM208B	CEP85L	SFI1	KIAA1468		C1orf226	E2F8	ACSL1	FAM120B	STK39		C2orf49	KCNA4	ARFGEF3	SLAMF7			C10orf53	SLC39A13		CDK14			BTF3L4	HTRA1		GABRR1
C16orf72	DIXDC1		SLC9A7			ATRNL1	SMG7	C3orf70	SAMD3			CAV2			POM121			BRF2	FAM208B	F2R	SFI1	SETX		C1orf35	KCNA4	SLC30A7	PCDH7	WBP1L		C2orf66	MPPED2	ACSL1	SLAMF7			C10orf62	SLC39A13		ABCC8			BTK	ACADSB		GABRR1
C16orf87	SDHD		MINAR2			ATRX	SMG7	ERI1	TMEM200A			CAVIN3			DDX6			BRI3BP	TAF3	SLC35E2B	SFI1	RBM27		C1orf43	MPPED2	GABRR1	DOT1L	MB21D2		C2orf68	MPPED2	SLC30A7	SLAMF7			C10orf67	PTPRJ		AMD1			BTLA	ACADSB		FBXW10
C16orf91	ARCN1		MINAR2			ATXN1	RGL1	JAK1	TMEM200A			CAVIN4			KLHL3			BRIP1	CELF2	TDRD6	ARHGAP45	SP1		C1orf50	MPPED2	DSCAM	MCM8	INO80D		C2orf69	CD59	GABRR1	PTGES3			C10orf71	ZDHHC5		AMD1			BTNL3	BUB3		FBXW10
C17orf107	CBL		DCSTAMP			ATXN10	RGL1	PAF1	TMEM200A			CBFB			KLHL3			BRIX1	CELF2	BET1	GALT	EML5		C1orf52	CD59	KCNK2	ACRBP	DCUN1D3		C2orf72	SLC1A2	DSCAM	PTGES3			C10orf88	CTNND1		XKR9			BTRC	ZRANB1		SENP1
C17orf58	CBL		DCSTAMP			ATXN1L	RGL1	CDKN1A	TMEM200A			CBL			KLHL3			BRK1	CELF2	ZNF780B	HAL	EPC1		C1QL1	SLC1A2	EVI5L	AP1M1	LONRF3		C2orf73	CHST1	KCNK2	PTGES3			C10orf90	ZFP91		CAB39L			BUB1	EDRF1		SENP1
C17orf67	ARHGEF12		APBB1			ATXN7	RGL1	44261	TMEM200A			CBLB			CUL3			BRMS1L	ECHDC3	THAP2	HAL	PDE3B		C1QTNF6	CHST1	ZNF736	ZC3H8	SLC2A4RG		C2orf80	ARHGAP1	EVI5L	PTGES3			C11orf24	ZFP91		CAB39L			BUB3	PTPRE		ZNF248
C17orf75	ARHGEF12		APBB1			ATXN7L1	RGL1	DLGAP1	OR2L5			CBLL1			CUL3			BRS3	DHTKD1	EXOC1	SLC44A3	PKNOX1		C1QTNF7	ARHGAP1	SH3RF3	ARHGAP9	HIF1A		C2orf88	CELF1	ZNF736	PGRMC1			C11orf45	MS4A1		TAL1			BVES	PTPRE		MGST1
C18orf21	SC5D		APBB1			ATXN7L3B	TSEN15	PTGFRN	OR2L5			CBLN1			CUL3			BRWD1	OPTN	KRT12	SLC44A3	KIF1C		C1RL	CELF1	EVC2	CDIN1	CEP350		C3orf14	SLC43A3	SH3RF3	ARSL			C11orf52	TMEM109		ZSCAN26			BZW1	GLRX3		ZNF248
C18orf54	SORL1		APBB1			AUNIP	TSEN15	TENT5C	SLC38A9			CBLN2			CUL3			BRWD3	HSPA14	RPS19BP1	SLC44A3	COX16		C2	SLC43A3	TSPAN12	UNC80	GATSL3		C3orf18	PATL1	EVC2	SUSD1			C11orf54	TMEM109		CCND3			C10orf53	KNDC1		ZNF248
C1D	UBASH3B		APBB1			AVL9	C1orf21	SHTN1	SELENBP1			CBR4			CUL3			BSDC1	SUV39H2	DEPDC1	GZMM	MYO6		C20orf194	PATL1	ATP11A	UNC80	NPY2R		C3orf62	PATL1	SCN4B	SUSD1			C11orf58	TMEM109		COBL			C10orf88	VENTX		FAM189B
C1orf116	UBASH3B		APBB1			AVPR1A	RNF2	APBB2	PRSS36			CBWD1			CUL3			BTAF1	SUV39H2	SS18L2	HPCAL1	FAM46C		C21orf91	PATL1	CR2	KIAA1841	SLC24A4		C3orf70	PATL1	TSPAN12	DFFB			C11orf68	TMEM132A		PPCS			C10orf90	SLC25A22		GPR161
C1orf198	TBRG1		ATP5F1A			AWAT2	SWT1	MMP2	PRSS36			CBWD2			GPD1			BTBD1	CACNB2	N4BP2L2	HPCAL1	PURA		C22orf15	PATL1	TMEM250	PARD6G	RUNX3		C4orf19	HNRNPUL2	CR2	PEX1			C11orf86	TMEM132A		TTC26			C10orf99	DUSP8		GPR161
C1orf21	TBRG1		ATP5F1A			AXL	RGS2	UBE2D1	NFATC2			CBWD3			GPD1			BTBD19	MLLT10	TMPRSS11D	HPCAL1	CASD1		C22orf31	HNRNPUL2	ABCA5	PDZD4	SV2A		C4orf33	HNRNPUL2	TMEM250	PEX1			C12orf29	TKFC		IFT22			C11orf58	NAP1L4		GPR161
C1orf216	TIRAP		BCS1L			AZIN1	CDC73	PLEKHO2	NFATC2			CBWD5			FGF1			BTBD7	MLLT10	ZNRF3	DIAPH3	CHST15		C2CD2	HNRNPUL2	DENND1B	OSBPL6	DMXL2		C4orf36	NXF1	ABCA5	GAPVD1			C12orf49	TMEM138		HMGCLL1			C11orf65	NAP1L4		GPR161
C1orf226	BARX2		BCS1L			B2M	CFHR3	POLR3G	NFATC2			CBWD6			FGF1			BTC	BMI1	ANKIB1	DIAPH3	SIK2		C2CD5	NXF1	MTMR10	ST6GAL2	NHSL2		C4orf50	EHD1	DENND1B	GAPVD1			C12orf56	TMEM216		TRAF3IP3			C11orf74	OSBPL5		GPR161
C1orf35	BARX2		BCS1L			B3GALNT2	CAMSAP2	ST6GALNAC3	NFATC2			CBX2			FGF1			BTD	BMI1	FFAR4	DIAPH3	TRPM3		C2orf42	EHD1	KIAA2026	FNDC1	ZBTB20		C4orf54	FOSL1	MTMR10	GAPVD1			C14orf132	SDHAF2		FAM133B			C11orf87	ARFIP2		GPR161
C1orf50	APLP2		BCS1L			B3GALT1	CAMSAP2	KRT10	CCDC74A			CBX5			FGF1			BTF3L4	KIAA1217	PXDN	DIAPH3	MAGI1		C2orf49	FOSL1	KLHL17	USP38	PITX1		C5	CDK2AP2	KIAA2026	GAPVD1			C14orf28	INCENP		CST3			C11orf98	MRPL17		GPR161
C1orf52	APLP2		BCS1L			B3GALT2	IPO9	COX7A2L	CCDC74A			CC2D1B			FGF1			BTG1	WAC	AACS	EPS15L1	FAM114A2		C2orf66	CDK2AP2	ZNF804A	GLIS2	ANO3		C5orf22	NUDT8	KLHL17	GAPVD1			C16orf54	TMEM179B		DCAKD			C12orf4	TMEM9B		SLC4A8
C1orf56	APLP2		BCS1L			B3GALT5	IPO9	M6PR	CCDC74A			CCDC113			FGF1			BTG2	WAC	SEM1	SLC4A7	USP30		C2orf68	NUDT8	C3orf70	USP32	SAMD8		C5orf24	UNC93B1	ZNF804A	GAPVD1			C16orf70	SLC22A9		TMPRSS5			C12orf49	TMEM41B		ARPP21
C1orf74	JAM3		BCS1L			B3GALT6	TIMM17A	SHANK2	CCDC74B			CCDC114			FGF1			BTLA	MAP3K8	A1CF	SLC4A7	TMEM200C		C2orf69	UNC93B1	ARID4B	BEX2	C21orf91		C5orf30	KMT5B	C3orf70	PXYLP1			C16orf72	RTN3		BABAM1			C12orf50	TMEM41B		CD274
C1QTNF2	KDM5A		RAB44			B3GAT1	PPP1R12B	LGI2	CCDC74B			CCDC117			FGF1			BTN3A1	MAP3K8	ZNF701	ATPSCKMT	SHB		C2orf72	KMT5B	CEP170	RBBP6	EGR3		C5orf49	TESMIN	ARID4B	SLC39A12			C16orf78	NAA40		BABAM1			C12orf56	SBF2		ZNF706
C1QTNF9	KDM5A		SAMD14			B3GAT2	PPP1R12B	SLITRK2	NOP2			CCDC121			FGF1			BTN3A2	MAP3K8	C5orf63	ATPSCKMT	PBX1		C2orf73	TESMIN	SEC22A	PAPOLA	ATP1A2		C5orf51	SHANK2	CEP170	ARMC3			C16orf91	NAA40		PDE1B			C12orf66	SBF2		ZNF728
C1R	VAMP1		SAMD14			B3GAT3	BTG2	NEURL1B	PGBD5			CCDC125			FGF1			BTN3A3	ZEB1	VRK3	LAYN	SEPSECS		C2orf80	SHANK2	ANXA7	CNDP1	USP6		C5orf63	SHANK2	SEC22A	ARMC3			C17orf58	OTUB1		MCRIP1			C12orf73	SBF2		IL11
C1RL	CD69		AMPD2			B3GLCT	BTG2	DDIAS	PGBD5			CCDC126			FGF1			BTNL3	ZEB1	PWWP2A	LAYN	BMPR2		C2orf88	SHANK2	FUT4	SFT2D3	TGM5		C6	NUMA1	ANXA7	ARMC3			C17orf75	ESRRA		MCRIP1			C12orf74	EIF4G2		NOXO1
C20orf144	LRP6		AMPD2			B3GNT4	ATP2B4	HOOK3	PDE1A			CCDC127			FGF1			BTNL8	ZNF33A	CAPN6	CLPB	THRB		C3orf14	NUMA1	TMEM159	AGPAT1	EEA1		C6orf118	FAM168A	FUT4	ARMC3			C18orf21	ARL2		ARL17A			C14orf132	DKK3		SRP72
C20orf194	MGP		LOC100288966			B3GNT5	ATP2B4	LONP2	PDE1A			CCDC13			FGF1			BTRC	ZNF33A	NFX1	CLPB	WIPF2		C3orf18	FAM168A	CDC37L1	CBR4	CPEB3		C6orf120	PGM2L1	TMEM159	ARMC3			C18orf54	ARL2		ARL17A			C14orf28	BTBD10		SRP72
C21orf58	EPS8		EME2			B3GNT9	ZC3H11A	FAM117A	PDE1A			CCDC134			FGF1			BUB1	ZNF37A	LARP4	CLPB	TANC2		C3orf62	PGM2L1	SLC26A4	ZC3H10	CASZ1		C6orf132	PGM2L1	CDC37L1	ARMC3			C18orf63	FRMD8		TTC7A			C15orf40	PIK3C2A		IFT20
C22orf15	LDHB		LMNA			B4GALNT1	ZBED6	PLCB1	PDE1A			CCDC141			FGF1			BVES	RET	TTLL7	CLPB	SRGAP1		C3orf70	PGM2L1	SMCHD1	ADGRG7	RAB23		C6orf222	PGM2L1	SLC26A4	CDV3			C19orf12	FRMD8		TTC7A			C15orf41	PIK3C2A		IFT20
C2CD2	KCNJ8		LMNA			B4GALT5	MDM4	NR4A3	ECT2			CCDC142			FGF1			BZW1	RET	MARVELD3	CLPB	ZNHIT6		C4orf19	PGM2L1	SEL1L3	ARHGEF39	CBX6		C6orf62	PGM2L1	SMCHD1	CDV3			C19orf24	OVOL1		TTC7A			C15orf61	PIK3C2A		IFT20
C2CD4A	SINHCAF		SCFD1			B4GALT6	MDM4	CCSAP	TP53I11			CCDC148			ALG13			BZW2	CSGALNACT2	LMNB1	CLPB	PLCG2		C4orf33	PGM2L1	SCN1B	SLC49A4	PDE3B		C6orf89	PRCP	SEL1L3	CDV3			C19orf38	OVOL1		TTC7A			C16orf54	TSG101		IFT20
C2CD4C	KIF21A		SEC14L3			B4GALT7	MDM4	SOWAHC	TP53I11			CCDC150			ALG13			C10orf67	ZNF485	RADX	CLPB	STXBP5		C4orf36	PRCP	KATNAL1	CGNL1	GMFB		C7	RAB30	SCN1B	POLR1B			C19orf44	BANF1		SDAD1			C16orf72	SPTY2D1		IFT20
C2orf49	GXYLT1		ABCG2			B4GAT1	MDM4	E2F2	ARHGAP45			CCDC155			ALG13			C10orf88	ZNF22	MAGEA5	CCDC103	SCAI		C4orf46	RAB30	KCNE4	TOX2	EPC1		C7orf57	CREBZF	KATNAL1	RGS7			C19orf47	PACS1		KIF6			C16orf87	SPTY2D1		SLC12A9
C2orf68	TWF1		CD63			BAALC	MDM4	PHTF2	EPB41L1			CCDC160			ALG13			C11orf1	ASAH2B	TMEM178B	CCDC103	DNMT3A		C4orf50	CREBZF	CHD5	PCDH10	CHD2		C8A	SYTL2	KCNE4	POLR1B			C19orf54	PACS1		KIF6			C17orf75	SPTY2D1		CLOCK
C2orf72	SCAF11		CD63			BAAT	SRGAP2	RB1	GALT			CCDC170			ALG13			C11orf49	ASAH2B	MARC2	FAM187A	POLR1E		C4orf54	SYTL2	NACC2	CCL14	NRBF2		C8orf44-SGK3	FZD4	CHD5	RGS7			C19orf73	KLC2		STK33			C17orf80	FANCF		CLOCK
C2orf88	VDR		UBE2V1			BACE1	SRGAP2	C3orf38	SLC44A3			CCDC171			RD3L			C11orf53	UBE2D1	VPS26A	SLC4A8	SLC5A3		C5	FZD4	TK2	CCL14	BCL7A		C9orf64	SESN3	NACC2	POLR1B			C19orf84	RAB1B		STK33			C17orf97	LGR4		RCBTB2
C3	SENP1		UBE2V1			BACE2	SRGAP2	SORL1	SLC44A3			CCDC173			DIS3L2			C11orf54	UBE2D1	ZSCAN16	SLC5A11	SNX6		C5orf22	SESN3	INO80	PCDH11X	LZIC		C9orf78	SESN3	TK2	RGS7			C1GALT1C1	PELI3		STK33			C18orf21	LIN7C		LRRC8E
C3orf14	CCNT1		UBE2V1			BACH1	RASSF5	UTP14C	SLC44A3			CCDC185			DIS3L2			C11orf58	TFAM	NCOR1	SLC5A11	CRTAP		C5orf24	SESN3	OCRL	PCDH11X	L3MBTL3		C9orf85	SESN3	INO80	PRTFDC1			C1orf109	DPP3		DCLRE1C			C18orf54	LIN7C		RCC1
C3orf38	CCNT1		UBE2V1			BACH2	MAPKAPK2	MAP3K20	SLC44A3			CCDC186			SLC9A7			C11orf72	SIRT1	YWHAG	SLC5A11	CCDC104		C5orf30	SESN3	LPP	SEC22C	KIF3A		CA10	SESN3	OCRL	NFIB			C1orf112	RBM14		CD300LF			C18orf63	LIN7C		SHOC2
C3orf52	ARF3		UBE2V1			BAG2	CD46	ZNF362	SLC44A3			CCDC198			SLC9A7			C11orf74	HNRNPH3	LYZ	SLC5A11	RPS6KA3		C5orf49	SESN3	SMOC2	PCDH11Y	PEX5L		CA11	SESN3	LPP	RGN			C1orf115	RCE1		CCDC32			C19orf12	LIN7C		SHOC2
C3orf62	KMT2D		CD63			BAG4	CD46	C16orf70	SLC44A3			CCDC25			SLC9A7			C11orf87	CCAR1	GPR155	LRRC4C	MAPRE2		C5orf51	SESN3	STX18	PCBP4	USP8		CA12	FAM76B	STX18	PPP4R3B			C1orf159	RCE1		VPS52			C19orf24	CD59		CTCFL
C3orf67	FMNL3		CD63			BAG5	DIEXF	CRIM1	PACRGL			CCDC30			KRTAP1-4			C12orf29	DDX21	CHGB	ZFYVE19	ADCYAP1		C5orf63	FAM76B	BCAT1	PCBP4	TMEM47		CA13	FAM76B	BCAT1	GON4L			C1orf162	SYT12		DLD			C1GALT1	CD59		CTCFL
C3orf70	FMNL3		IKZF3			BAGE5	DTL	PTH	PACRGL			CCDC33			MINAR2			C12orf4	KIF1BP	SAMD12	ZFYVE19	GAPVD1		C6	FAM76B	DCAF8	FASTK	SOCS6		CA5B	PGR	DCAF8	XRN1			C1orf198	KDM2A		DLD			C1GALT1C1	CD59		CTCFL
C4orf3	RACGAP1		IKZF3			BAHCC1	NENF	BMT2	PACRGL			CCDC36			KRTAP29-1			C12orf40	VPS26A	RPIA	SLC4A9	PRRC2B		C6orf118	PGR	NPAS3	KRTAP4-7	GGA1		CA8	PGR	NPAS3	XRN1			C1orf210	KDM2A		DCP1A			C1orf112	CD59		CTCFL
C4orf33	LIMA1		IKZF3			BAHD1	VASH2	TRAF4	PACRGL			CCDC47			APBB1			C12orf45	VPS26A	HDAC9	SLC4A9	C9orf91		C6orf120	PGR	HMGB1	NKD1	PLCL1		CAAP1	MMP3	HMGB1	GON4L			C1orf226	GRK2		DPP6			C1orf116	ABTB2		CTCFL
C4orf36	CSRNP2		IKZF3			BAMBI	PROX1	HMGA2	PACRGL			CCDC50			APBB1			C12orf49	H2AFY2	FNIP2	SLC4A9	TK2		C6orf132	MMP3	TNC	B3GALNT1	HNRNPA1		CAB39	PDGFD	TNC	SLC2A11			C1orf35	GRK2		SLC35E2B			C1orf122	SLC1A2		CTCFL
C4orf46	GALNT6		IKZF3			BANF1	CENPF	RASA2	PACRGL			CCDC57			APBB1			C12orf60	EIF4EBP2	PANX3	SLC4A9	NCKAP1		C6orf222	PDGFD	PRDM1	B3GALNT1	SLMAP		CAB39L	NPAT	PRDM1	UBR5			C1orf52	ALDH3B1		RIPOR3			C1orf127	SLC1A2		CTCFL
C4orf54	GALNT6		IKZF3			BARD1	KCNK2	SPRY4	EFTUD2			CCDC71			APBB1			C12orf66	PALD1	MAGEA10-MAGEA5	SLC4A9	DZIP1		C6orf62	NPAT	ZPLD1	B3GALNT1	ACER2		CABCOCO1	PPP2R1B	ZPLD1	LAX1			C1orf56	ALDH3B1		TAL1			C1orf21	SLC1A2		DYDC1
C5AR2	SPRYD3		IKZF3			BATF2	RRP15	CRIPT	EFTUD2			CCDC71L			APBB1			C14orf119	SGPL1	NTRK2	NDRG1	USP31		C6orf89	PPP2R1B	CEP104	TIGD7	PTPN21		CABLES1	PPP2R1B	CEP104	RIMS2			C1orf61	PPP6R3		BAX			C1orf216	COMMD9		CTCFL
C5orf46	ZNF385A		IKZF3			BAZ2A	TGFB2	GABPB1	EFTUD2			CCDC80			APBB1			C14orf132	CHST3	SRSF1	NDRG1	MED28		C7	PPP2R1B	SNIP1	PSIP1	ZNF644		CABP4	IL18	SNIP1	RIMS2			C1QBP	FADD		SALL2			C1orf35	CKAP5		CHD1
C5orf52	DNAJC14		IKZF3			BAZ2B	TGFB2	BTG2	EFTUD2			CCDC85C			APBB1			C14orf180	SEC24C	DLG2	TARS1	BNC2		C7orf31	IL18	TXK	PURB	ZNF804A		CABP7	USP28	TXK	RIMS2			C1QL2	PPFIA1		SALL2			C1orf43	ARFGAP2		CHD1
C5orf63	SMARCC2		IKZF3			BBIP1	TGFB2	SS18L1	EFTUD2			CCDC88A			APBB1			C15orf40	PLAU	SMAD5	TARS1	SNAP29		C7orf57	USP28	PTGES3	CSMD1	TBR1		CACFD1	USP28	PTGES3	RIMS2			C1QTNF1-AS1	PPFIA1		ATP2C2			C1orf52	CELF1		REG3G
C5orf64	CS		CRB1			BBS7	TGFB2	ADAT2	HPCAL1			CCDC93			APBB1			C15orf41	SAMD8	ZNF728	TARS1	CDK13		C8A	USP28	FKBP15	TBL1Y	LRP12		CACNA1C	SIK3	PSG9	POLR3H			C1QTNF5	CTTN		ZNF285			C1orf68	CELF1		ALDH1L1
C6	BAZ2A		CRB1			BBS9	MARK1	KDM2A	DIAPH3			CCL22			APBB1			C15orf61	SAMD8	PCDH17	TARS1	NPC2		C8orf44-SGK3	SIK3	PSG9	CAPZA3	WDFY3		CACNA2D1	SIK3	CA8	EIF4E3			C1QTNF6	RELT		IGF2			C1orf74	NUP160		TMEM254
C6orf132	NEMP1		CRB1			BBX	MARC2	RBSN	DIAPH3			CCL28			ARRB2			C16orf72	ZMIZ1	HTR2C	BLNK	SLC30A9		C8orf88	SIK3	CA8	MYO1C	CBX7		CACNB2	BACE1	C2orf73	TRPS1			C1QTNF7	PPME1		SEC14L2			C1QB	NUP160		TMEM254
C6orf141	DCTN2		CRB1			BCAP29	MARC1	PDRG1	SPATA20			CCM2L			ARRB2			C16orf87	PPIF	SLC6A15	BLNK	NAP1L1		C9orf64	SIK3	C2orf73	TANC1	DYNC1LI2		CACNG1	MPZL3	MED13L	TRPS1			C1QTNF8	PPME1		DAP			C1QL3	SSRP1		TMEM254
C6orf222	PPM1H		CRB1			BCAS1	MIA3	NMUR2	SPATA20			CCN1			ATP5F1A			C16orf90	PPIF	CTTNBP2NL	BLNK	EXOC3L4		C9orf78	BACE1	MED13L	TNKS1BP1	DKFZP779J2370		CACNG2	DDX6	USP37	CCT8			C1RL	POLD3		WASF3			C1QTNF1-AS1	SSRP1		TMEM254
C6orf47	PPM1H		ITPRID1			BCAS2	CAPN2	GIGYF1	EPS15L1			CCN2			ATP5F1A			C16orf91	PPIF	CCK	BLNK	COLEC10		C9orf85	MPZL3	USP37	CNTNAP4	ADAMTSL3		CACNG4	DDX6	ANGPT2	CCT8			C2	SERPINH1		POLH			C1QTNF3	MPEG1		TMEM254
C6orf89	PPM1H		ITPRID1			BCAS4	CAPN2	CCSER2	SLC4A7			CCN3			RAB44			C16orf95	GHITM	LSAMP	TOP1MT	GTPBP10		CA10	DDX6	ANGPT2	LRRCC1	WNK3		CACNG8	DDX6	RUFY3	CCT8			C20orf194	MOGAT2		POLH			C1QTNF6	TMEM258		ANKRD46
C8A	C12orf66		ITPRID1			BCAT1	CAPN2	STX6	SLC4A7			CCN4			RAB44			C17orf58	GHITM	ST8SIA4	PKMYT1	XRCC5		CA11	DDX6	RUFY3	DOCK7	ASXL2		CACUL1	DDX6	HEG1	CCT8			C21orf58	USP35		ALDH1A3			C1QTNF7	ATL3		ANKRD46
C8orf34-AS1	LLPH		CARD14			BCCIP	FBXO28	TUSC2	SLC4A7			CCNB1			SAMD14			C17orf75	FAM35A	SYNRG	TBC1D7	WISP1		CA12	DDX6	HEG1	RWDD2A	NEURL1B		CADM1	BCL9L	STEAP2	CCT8			C22orf15	PIWIL4		MTMR12			C20orf144	CLCF1		ENKUR
C9orf153	MDM1		CTSL			BCDIN3D	FBXO28	ATP1A2	SLC4A7			CCNC			LOC100288966			C17orf80	MINPP1	CREBBP	PHKG1	PCF11		CA13	DDX6	STEAP2	MVB12B	PGK1		CADM2	HSPA8	SPRYD3	CCT8			C22orf23	AMOTL1		MTMR12			C20orf187	KMT5B		MIGA1
C9orf40	MDM1		CTSL			BCKDHB	SNAP47	ITCH	SLC4A7			CCND1			LMNA			C18orf21	PTEN	MED14OS	PHKG1	LRRC31		CA5B	BCL9L	SPRYD3	TRERF1	ZNF654		CADM3	PATE2	CNOT4	CARF			C2CD2L	AMOTL1		COL8A2			C21orf58	CPT1A		MIGA1
C9orf47	PHLDA1		CIZ1			BCL10	ARF1	ARSJ	SLC4A7			CCND2			SEC14L3			C18orf54	PTEN	ZNF677	FASTK	VCP		CA8	HSPA8	CNOT4	ARHGAP18	ERBB3		CADM4	CDON	CALM1	CARF			C2CD3	ARHGAP42		INPP5B			C21orf91	CPT1A		RASSF6
C9orf72	NAP1L1		CIZ1			BCL11A	IBA57	KLHL20	ATPSCKMT			CCNG2			SEC14L3			C18orf63	FAS	DOCK7	CDK6	HM13		CAAP1	PATE2	CALM1	MFN1	TPCN1		CALCOCO1	ETS1	SHANK2	SPIDR			C2CD4C	YAP1		MAP2K7			C22orf23	CPT1A		RASSF6
CA10	BBS10		TYMP			BCL11B	RHOU	PGP	ATPSCKMT			CCNJ			SEC14L3			C19orf12	IFIT2	PAK3	CDK6	SEC31B		CAB39	CDON	SHANK2	MYL12B	NRARP		CALCOCO2	IFITM2	C6orf222	RALGAPB			C2orf49	GRIA4		MAP2K7			C22orf42	ORAOV1		PKIB
CA12	E2F7		TYMP			BCL2	RHOU	DSG4	CLPB			CCNL2			SEC14L3			C1GALT1C1	IFIT5	TRRAP	WDR4	IL1RAPL1		CAB39L	ETS1	ZNF800	FGF13	HIPK2		CALCR	IFITM1	ZNF800	RALGAPB			C2orf50	ACAT1		HTRA3			C2CD2	SHANK2		PKIB
CA13	E2F7		TRMT2A			BCL2L1	RAB4A	ATG7	CLPB			CCNT2			SEC14L3			C1orf109	KIF20B	ASCC3	WDR4	CEP128		CABCOCO1	IFITM2	SPRED2	BRWD1	ZEB2		CALHM4	TMEM80	SPRED2	RALGAPB			C2orf68	SIK2		ZNF124			C2CD2L	SHANK2		GLIPR1L2
CA14	PAWR		TRMT2A			BCL2L11	GALNT2	PREX1	CLPB			CCNY			SEC14L3			C1orf112	PCGF5	TMEM170B	SLC9A8	ANKRD32		CABLES1	IFITM1	AGO1	OBSCN	TAF4		CALM1	RRM1	AGO1	RALGAPB			C2orf72	SIK2		SIN3B			C2CD4A	XRRA1		G6PC
CAAP1	CEP290		TRMT2A			BCL2L13	GALNT2	PON2	CLPB			CCNYL1			SEC14L3			C1orf115	TNKS2	TMEM87B	RDX	DDX5		CABP4	TMEM80	EPG5	SNX18	SLC27A1		CALM2	TUB	EPG5	SPIDR			C2orf76	DIXDC1		SIN3B			C2CD5	PAK1		KCNE1
CAB39	KITLG		VPS50			BCL2L15	TSNAX	PLS1	CLPB			CCP110			ABCG2			C1orf116	TNKS2	PPP4R2	RDX	SLC2A4RG		CABP7	RRM1	NMT2	LARP4	DOCK5		CALML4	TUB	NMT2	PRDM15			C2orf88	REXO2		MAST4			C2CD6	CLNS1A		KCNE1
CAB39L	KITLG		VPS50			BCL2L2	DISC1	CPEB3	CLPB			CCR1			CD63			C1orf131	BTAF1	COX16	RDX	ZBED3		CACFD1	TUB	TMEFF2	LARP4	FAM73B		CALN1	TUB	TMEFF2	PRDM15			C3	PAFAH1B2		TTC39A			C2orf50	RSF1		KCNE1
CABP1	EEA1		ANKFY1			BCL3	MAP3K21	FRMD4B	CLPB			CCR6			CD63			C1orf146	44260	MTMR10	KCNC2	GABRB1		CACNA1C	TUB	GOLGA6C	SLC2A13	EBF2		CALU	TUB	GOLGA6C	STIL			C3orf14	PAFAH1B2		USHBP1			C2orf66	GAB2		KCNE1
CABP4	UBE2N		ANKFY1			BCL6	KCNK1	RABEP1	CLPB			CCR7			CD63			C1orf162	44260	FNBP1L	KCNC2	KCNH1		CACNA2D1	TUB	PPP6R1	MAL2	PACS1		CAMK1D	RPL27A	PPP6R1	STIL			C3orf22	PAFAH1B2		C1orf43			C2orf68	RAB30		JAM2
CABP7	CEP83		ANKFY1			BCL6B	SLC35F3	ST8SIA2	CLPB			CCSAP			CD63			C1orf198	KIF11	ARHGEF6	KCNC2	SLFN12L		CACNB2	TUB	PHLPP2	CSMD3	PARM1		CAMK2D	RPL27A	PHLPP2	STIL			C3orf52	SIDT2		C1orf43			C2orf69	CREBZF		DHRS12
CACNA1B	CEP83		COPS4			BCL7C	GGPS1	RAPGEF4	CCDC103			CCSER1			UBE2V1			C1orf21	EXOC6	PHF20L1	KCNC2	CYB5R1		CACNB4	RPL27A	MINK1	CSMD3	PI4KA		CAMK2N1	WEE1	MINK1	STIL			C3orf62	TAGLN		METTL15			C2orf72	PICALM		LMO1
CACNA1C	USP44		ZCWPW1			BCL9L	GPR137B	RNF2	CCDC103			CCSER2			UBE2V1			C1orf216	EXOC6	TGFBR3	KCNC2	PPL		CACNG1	RPL27A	WNK3	FMNL2	SLC48A1		CAMK4	AMPD3	WNK3	STIL			C3orf67	TAGLN		METTL15			C2orf88	PICALM		ARPC5
CACNA1G	NTN4		FDXR			BCLAF1	GPR137B	TMEM50B	FAM187A			CCT3			UBE2V1			C1orf226	SLC35G1	LTV1	KCNC2	DNAJC15		CACNG2	WEE1	LRRK1	PLEKHG4B	FAM83G		CAMKK1	CTR9	LRRK1	STIL			C3orf70	CEP164		DTX4			C3	PICALM		ARPC5
CACNA1I	ARL1		IL4I1			BCLAF3	FMN2	COMMD6	SLC4A8			CCT4			UBE2V1			C1orf35	ZNF518A	NEMP1	STK31	SGIP1		CACNG4	AMPD3	ITPR1	SORCS1	NPAS3		CAMLG	USP47	ITPR1	RTKN2			C3orf80	KMT2A		ATMIN			C3AR1	FZD4		SOCS2
CACNA2D1	NT5DC3		GRIA1			BCO1	SDCCAG8	SKIL	SLC4A8			CCT5			CD63			C1orf43	LCOR	DPY19L4	STK31	CIRH1A		CACNG8	CTR9	ERCC4	TMEM123	CSNK1G1		CAMSAP1	MICAL2	ERCC4	HJURP			C4orf33	KMT2A		ANGEL2			C3orf14	CTSC		SOCS2
CACNA2D2	NT5DC3		GRIA1			BCO2	ZBTB18	KIF5A	SLC4A8			CCT6B			CD63			C1orf50	LCOR	PCLO	RPS3	GHR		CACUL1	USP47	EPGN	WDFY2	VGLL4		CAMSAP2	PARVA	EPGN	HJURP			C4orf54	KMT2A		ZNF140			C3orf38	FAM76B		SOCS2
CACNB1	NUAK1		GRIA1			BCOR	DESI2	GBF1	ARHGAP20			CCT7			CD63			C1orf56	LCOR	C15orf40	RPS3			CADM1	MICAL2	NUFIP2	TSEN15	DHX33		CAMTA1	PARVA	NUFIP2	SLA			C5AR2	KMT2A		UBE2D3			C3orf49	FAM76B		SOCS2
CACNB4	CORO1C		GRIA1			BCR	COX20	RASGEF1A	ARHGAP20			CD164			IL4R			C1orf74	FRAT1	SLC12A1	KCNJ3			CADM2	PARVA	SYBU	TRIM9	KIAA1217		CAND1	TEAD1	SYBU	SLA			C5orf22	KMT2A		NAA40			C3orf62	PGR		CENPN
CACNG4	TRPV4		GRIA1			BDH1	COX20	CRK	ARHGAP20			CD180			IL4R			C1QL3	FRAT1	PALM3	KCNJ3			CADM3	PARVA	PTCHD4	AZIN2	SH3RF3		CANX	PDE3B	PTCHD4	SEPTIN2			C5orf46	ARCN1		PITPNM2			C3orf67	PGR		CENPN
CACNG8	GLTP		GRIA1			BDH2	EFCAB2	MAP3K12	ARHGAP20			CD1C			IKZF3			C1QTNF1-AS1	PGAM1	LIN28B	UEVLD			CADM4	TEAD1	PDE4A	MED12L	NRK		CAP1	PDE3B	PDE4A	TRIB1			C5orf49	ARCN1		ZCCHC10			C3orf70	DCUN1D5		PSMD11
CACUL1	GIT2		GRIA1			BDP1	EFCAB2	SHOC2	ARHGAP20			CD1D			IKZF3			C1QTNF3	R3HCC1L	PPP1R13B	UEVLD			CALCOCO2	PDE3B	RERE	PALM2AKAP2	TGOLN2		CAPN10	GTF2H1	RERE	NUDT13			C5orf51	HINFP		PIFO			C4orf19	PDGFD		TAF11
CAD	C12orf76		GRIA1			BEAN1	KIF26B	TXLNA	SMS			CD226			IKZF3			C1QTNF7	CNNM1	ZNF253	UEVLD			CALCR	PDE3B	GAD2	ZFP91	TTYH3		CAPN5	GTF2H1	GAD2	NUDT13			C6	CBL		PIP5K1C			C4orf33	MSANTD4		TNFAIP3
CADM1	ANAPC7		TRIM60			BECN1	SCCPDH	SLC45A4	SLC4A9			CD28			IKZF3			C1RL	CUTC	KDM7A	CALCOCO2			CALHM5	GTF2H1	SLC9A1	MRPS33	SCN8A		CAPRIN1	NAV2	SLC9A1	NUDT13			C6orf120	CBL		DDX46			C4orf36	NPAT		MED23
CADM2	NAA25		TRIM60			BEND2	PGBD2	ALX4	C20orf27			CD2AP			IKZF3			C2	TWNK	PFKFB4	CALCOCO2			CALM1	GTF2H1	PROX1	MRPS33	CD84		CAPRIN2	ANO3	PROX1	NUDT13			C6orf141	CBL		MIA3			C4orf46	KDELC2		MED23
CALCOCO2	RBM19		TPI1			BEND3	DIP2C	UBE2J1	C20orf27			CD2BP2			IKZF3			C20orf194	BORCS7	HELZ	CALCOCO2			CALM2	NAV2	FXR1	TADA1	UHRF2		CAPS2	FIBIN	FXR1	NUDT13			C6orf203	ARHGEF12		PGPEP1			C4orf54	EXPH5		OTX2
CALCRL	TBX3		GSN			BEND4	LARP4B	ZNF805	TARS1			CD300A			IKZF3			C20orf202	CNNM2	SYNJ2BP-COX16	CALCOCO2			CALML4	ANO3	NME4	GLMN	LRRK1		CAPZB	PRRG4	NME4	NUDT13			C6orf222	EI24		C12orf66			C5AR1	RDX		OTX2
CALHM1	TBX3		GSN			BEND6	LARP4B	TMEM25	TARS1			CD300E			IKZF3			C21orf58	ADD3	KLHDC2	P2RX4			CALN1	FIBIN	ANKRD13C	WFIKKN1	SPRY3		CARD11	PRRG4	ANKRD13C	NUDT13			C6orf226	APLP2		ACER3			C5AR2	CADM1		OTX2
CALM1	CIT		GSN			BEST1	PITRM1	TBC1D17	TARS1			CD36			PDLIM3			C21orf91	DUSP5	AZI2	P2RX4			CALU	PRRG4	CSF2RB	MIA2	SLC35E2B		CARD14	PRRG4	CSF2RB	NUDT13			C6orf89	JAM3		ACER3			C5orf24	IFT46		STOM
CALN1	PXN		GSN			BEST2	ASB13	PAFAH1B2	TARS1			CD38			PDLIM3			C2CD2	PDCD4	MYH10	PSMD9			CAMK1D	PRRG4	MAPKAP1	ANKH	COL1A2		CARD6	PRRG4	MAPKAP1	RALGAPA1			C7orf26	VPS26B		ACER3			C5orf47	HSPA8		WTAP
CALU	COQ5		POLR3E			BEST3	NUDT5	AKAP5	BLNK			CD4			CRB1			C2CD4A	ADRA2A	CTNNBIP1	PSMD9			CAMK2D	PRRG4	RAB23	ANKH	TMEM245		CARF	HIPK3	RAB23	RALGAPA1			C7orf50	SLC6A12		ACER3			C5orf51	ZNF202		WTAP
CAMK2A	POP5		POLR3E			BEST4	NUDT5	FAS	BLNK			CD44			CRB1			C2CD5	VTI1A	PHF21B	TSN			CAMK2N1	PRRG4	ITPKB	FN1	TNRC6C		CARHSP1	HIPK3	ITPKB	USP8			C7orf57	FOXM1		CDK19			C5orf63	SIAE		WTAP
CAMK2D	C12orf43		POLR3E			BET1	SEPHS1	CELSR2	PKD2L2			CD47			CRB1			C2CD6	CASP7	VAPB	NFKB2			CAMK4	HIPK3	NCKIPSD	KLHL4	G2E3		CARMIL1	CAPRIN1	NCKIPSD	ICOSLG			C8A	SCNN1A		CDK19			C5orf64	CDON		AKAP13
CAMK2N1	KDM2B		POLR3E			BET1L	FRMD4A	TASOR	PKD2L2			CD55			ITPRID1			C2orf49	NHLRC2	ITGB6	NFKB2			CAMKK1	HIPK3	CUL5	BSND	HIP1		CARNMT1	CAPRIN1	CUL5	AP3S1			C8orf33	VAMP1		PPIA			C6orf120	CDON		MDK
CAMK4	RSRC2		POLR3E			BEX3	FAM107B	IL25	PKD2L2			CD79A			ITPRID1			C2orf50	NHLRC2	PUM2	MPDZ			CAMLG	CAPRIN1	PSG2	OLFM3	ITGA2		CASC4	LDLRAD3	PSG2	JKAMP			C8orf37	C1RL		PTBP2			C6orf141	CDON		MDK
CAMKK1	VPS37B		POLR3E			BEX5	DCLRE1C	SYT17	PKD2L2			CD83			ITPRID1			C2orf66	NHLRC2	CHST10	MPDZ			CAMSAP1	CAPRIN1	LIN28B	TECTB	HEG1		CASD1	LDLRAD3	LIN28B	MED6			C8orf82	SLC2A3		PTBP2			C6orf58	ETS1		MDK
CAMKK2	VPS37B		POLR3E			BFAR	ITGA8	LRP1B	PKD2L2			CD84			ITPRID1			C2orf68	ADRB1	MDFI	BCAR3			CAMSAP2	LDLRAD3	LMLN	CCNT2	RALGPS2		CASK	PRR5L	LMLN	CAST			C9orf152	SLC2A3		PTBP2			C6orf62	ETS1		MDK
CAMSAP1	CDK2AP1		POLR3E			BHLHE22	MINDY3	KANSL1L	TBC1D7			CD93			CARD14			C2orf69	FAM160B1	LSM8	BCAR3			CAMTA1	LDLRAD3	CBFB	CCNT2	FNBP1L		CASP10	PRR5L	CBFB	LRIT2			C9orf47	OLR1		AMOTL1			C7orf25	ARHGAP32		CSNK1G3
CAMTA1	CDK2AP1		POLR3E			BHLHE40	RSU1	PPP4R3B	TBC1D7			CD99L2			CIZ1			C2orf72	FAM160B1	VAPA	BCAR3			CAND1	PRR5L	GPR153	TM2D3	FLNC		CASP2	RAG1	GPR153	MAP3K9			C9orf57	SLCO1A2		ABLIM3			C7orf31	ARHGAP32		CSNK1G3
CAMTA2	SBNO1		POLR3E			BHLHE41	ST8SIA6	VCPKMT	PHKG1			CDAN1			TYMP			C2orf73	TRUB1	SPATA22	BCAR3			CANX	PRR5L	WDR35	SLC36A1	ENC1		CASP6	API5	WDR35	MAP3K9			C9orf64	BCAT1		HNRNPUL1			C7orf57	SNX19		IQCA1
CAND1	SBNO1		POLR3E			BHMT	ST8SIA6	TBC1D15	FASTK			CDC14B			TYMP			C2orf74	ATRNL1	CCDC6	BCAR3			CAP1	RAG1	SLMAP	CDKN2B	MYPN		CASP7	API5	SLMAP	MAP3K9			C9orf78	BCAT1		CADM1			C8A	TMEM80		IQCA1
CANT1	SBNO1		SPRY1			BHMT2	NEBL	ESR1	FASTK			CDC25C			TYMP			C2orf88	FAM45A	RESF1	SFSWAP			CAPN10	API5	MALT1	SP110	PPP2R4		CASP9	TTC17	MALT1	CCSER2			CA12	IPO8		CADM1			C8B	TRIM6		IQCA1
CANX	SBNO1		SPRY1			BICC1	CASC10	CREBRF	PAX6			CDC27			FBXO7			C3	GRK5	ZNF575	SOX5			CAPN2	API5	TMEM9B	SLC44A1	HLF		CASQ1	C11orf96	TMEM9B	CCSER2			CA13	SINHCAF		CADM1			C8orf37	ILK		ASCL5
CAP1	ANKLE2		SPRY1			BICD1	CASC10	EIF4G2	PAX6			CDC34			FBXO7			C3AR1	SEC23IP	LOC339862	SOX5			CAPN5	TTC17	IGSF3	RNPS1	IL1RAP		CASR	C11orf96	IGSF3	CCSER2			CA3	DENND5B		CADM1			C8orf44-SGK3	RPL27A		DEDD2
CAP2	ZNF605		HARS1			BICD2	SKIDA1	CLEC12B	PAX6			CDC37L1			FBXO7			C3orf14	SEC23IP	B3GALT2	SOX5			CAPRIN1	C11orf96	GATAD2B	OSBPL1A	SEC22A		CAST	TSPAN18	GATAD2B	CCSER2			CA5B	DENND5B		CADM1			C8orf58	IPO7		DEDD2
CAPN10	ERC1		HARS1			BICRAL	PIP4K2A	FAM53A	PAX6			CDC42BPA			TRMT2A			C3orf38	SEC23IP	EIF4EBP2	SOX5			CAPRIN2	C11orf96	NSUN5	DDX39B	UHMK1		CASTOR1	DDB2	NSUN5	EFCAB11			CA7	DENND5B		CADM1			C8orf86	IPO7		PROX1
CAPN6	ADIPOR2		HARS1			BID	ABI1	CIT	CDK6			CDC42EP3			VPS50			C3orf52	ACADSB	MAP3K2	SOX5			CAPS2	TSPAN18	LCLAT1	BRI3BP	FRMD6		CASZ1	MADD	LCLAT1	EFCAB11			CAB39L	PUS7L		BCL7B			C8orf88	IPO7		SLC16A7
CAPN7	TULP3		HARS1			BIRC3	YME1L1	TMEM267	CDK6			CDC42EP4			CDK3			C3orf70	ABRAXAS2	TBC1D24	SOX5			CAPZA1	DDB2	IFT81	TMEM41A	VCPIP1		CATSPER2	PTPRJ	IFT81	PPP4R3A			CABLES1	SLC38A1		NDST1			C9orf129	WEE1		SLC16A7
CAPN8	CCND2		HARS1			BIRC5	YME1L1	EEA1	CDK8			CDC42SE2			ZCWPW1			C3orf80	INPP5A	EYA1	IL1R2			CAPZB	MADD	TRPC3	ERI2	SOX21		CATSPERE	ZFP91	TRPC3	PPP4R3A			CABLES2	SLC38A2		ZBTB44			C9orf135	AMPD3		JOSD2
CAPRIN1	CCND2		TRPV3			BLID	ACBD5	DLEC1	WDR4			CDC5L			ZCWPW1			C4orf19	INPP5A	CAB39L	OS9			CARD11	PTPRJ	SLC34A1	DYNLL2	ZBTB14		CAV2	STX3	SLC34A1	PPP4R3A			CABP7	SLC38A2		POLR2F			C9orf153	CTR9		JOSD2
CAPRIN2	CCND2		TRPV3			BLNK	ACBD5	CHAF1A	WDR4			CDC6			FDXR			C4orf3	BET1L	TESMIN	OS9			CARD14	ZFP91	CUL3	PTPN13	NANP		CAVIN2	MS4A1	CUL3	PPP4R3A			CACFD1	SENP1		POLR2F			C9orf47	TEAD1		SLC5A10
CAPS2	NCAPD2		HMBS			BLOC1S3	ACBD5	DOK6	ZNF155			CDCA2			FDXR			C4orf33	SIRT3	PBRM1	OS9			CARD6	STX3	SAR1B	PTPN13	CCER1		CBFA2T3	CD6	SAR1B	TBC1D22A			CACNA1B	ADCY6		CDHR3			C9orf57	PDE3B		SLC5A10
CAPZA2	NECAP1		HMBS			BLOC1S5	MKX	RNF11	RDX			CDCA7L			FDXR			C4orf46	SLC25A22	SNX25	LPIN1			CARD8	MS4A1	MYLIP	PTPN13	SPHK2		CBFB	TMEM138	MYLIP	TBC1D22A			CACNA1C	ADCY6		SHF			C9orf78	PDE3B		MCU
CAPZB	CLEC2D		TSKU			BLOC1S6	SVIL	UBE2B	KCNC2			CDH1			FDXR			C4orf50	TOLLIP	SLC18A2	LPIN1			CARF	CD6	SNX27	TBX5	PEA15		CBL	MARK2	SNX27	TBC1D22A			CACNA1G	ARF3		SHF			CA10	CALCB		MCU
CARD18	FAM234B		FBXO16			BLVRA	JCAD	ZADH2	KCNC2			CDH11			FDXR			C4orf54	NUP98	MRC2	LPIN1			CARHSP1	TMEM138	EEA1	COL13A1	CAND1		CBLB	OTUB1	EEA1	DBNL			CACNA1H	WNT10B		TMED3			CA13	C11orf58		JOSD2
CARD8	FAM234B		PCID2			BLZF1	MTPAP	RPS6KA1	SRP68			CDH18			FDXR			C5orf15	TRIM68	CCDC73	LPIN1			CARMIL1	MARK2	SCN4B	COL13A1	PPARA		CBLN2	TM7SF2	STX16	BCAT2			CACNA1I	FMNL3		TPCN1			CA14	GTF2H1		ARHGAP12
CARF	ATF7IP		IL12RB2			BMERB1	MTPAP	COX8C	SRP68			CDH19			FDXR			C5orf22	TRIM5	UBL3	CDK15			CARNMT1	OTUB1	STX16	COL13A1	AGO3		CBR1	DPF2	ABCC9	TLK2			CACNA1S	FMNL3		INAFM2			CA5B	LDHA		ARHGAP12
CARNMT1	AEBP2		IL12RB2			BMF	ARHGAP12	SESN2	SRP68			CDH2			FDXR			C5orf24	MRPL17	EXOC6	ETV4			CASC4	TM7SF2	ABCC9	COL13A1	RNF216		CBR4	PACS1	SLC17A6	EIF3J			CACNA2D1	FMNL3		INAFM2			CA8	ZDHHC13		ARHGAP12
CASK	PDE3A		IL12RB2			BMP10	ARHGAP12	NPAS3	SRP68			CDH23			GRIA1			C5orf46	DENND5A	SERINC3	ETV4			CASD1	DPF2	SLC17A6	COL13A1	ETV1		CBS	PACS1	MAP1B	EIF3J			CACNA2D2	NCKAP5L		STING1			CAAP1	NAV2		ARHGAP12
CASP10	GOLT1B		IL12RB2			BMP2	ARHGAP12	MSTO1	RPS3			CDH6			GRIA1			C5orf47	RNF141	PTAR1	ETV4			CASK	PACS1	MAP1B	PTPRD	NOL4		CBX1	KDM2A	PLPPR1	RRP12			CACNA2D4	TFCP2		TMEM98			CABCOCO1	RCN1		ARHGAP12
CASP14	STK38L		IL12RB2			BMP2K	ARHGAP12	GPC6	RPS3			CDH7			GRIA1			C5orf49	RRAS2	DENND5A	ETV4			CASP10	PACS1	PLPPR1	MADD	ARHGAP32		CBX5	KDM2A	EIF4E2	NEDD4			CACNB1	GALNT6		LPIN3			CABLES1	QSER1		ARHGAP12
CASP16P	STK38L		IL12RB2			BMP3	KIF5B	SLC16A7	RPS3			CDHR2			TPI1			C5orf63	PSMA1	PIGX	ETV4			CASP2	KDM2A	EIF4E2	MADD	RSPH10B		CBX6	KDM2A	MEDAG	NEDD4			CACNB2	GALNT6		TMIGD3			CABP5	KIAA1549L		BCL2L13
CASP2	ARNTL2		TMEM218			BMP5	ITGB1	CAMK2N2	KCNJ3			CDK1			TPI1			C5orf64	SOX6	LRP5	ETV4			CASP6	KDM2A	MEDAG	MADD	ITGA6		CBX7	PPP6R3	C5orf30	NEDD4			CACNB4	GALNT6		PARD3B			CABP7	CAT		BCL2L13
CASP3	PPFIBP1		TMEM218			BMP6	ITGB1	TSHZ3	KCNJ3			CDK14			GSN			C6	PLEKHA7	CCDC34	ETV4			CASP7	KDM2A	C5orf30	MADD	TGM2		CBY1	PPP6R3	FBXO28	VKORC1L1			CACNG1	FIGNL2		CYB5R2			CABYR	CAT		BCL2L13
CASP9	PPFIBP1		TMEM218			BMP7	ZNF25	F2R	CDK9			CDK15			GSN			C6orf141	PIK3C2A	NDST1	GPR1			CASP9	PPP6R3	FBXO28	MADD	PTK2B		CBY3	CCND1	HOXA9	ELAPOR1			CACNG2	KRT80		COX10			CACNA1C	LDLRAD3		BCL2L13
CASQ2	KLHL42		TMEM218			BMP8A	ZNF33B	RNF38	UEVLD			CDK17			GSN			C6orf222	PIK3C2A	IRF1	GPR1			CASR	PPP6R3	HOXA9	MADD	SYN1		CC2D1A	CCND1	WNT10A	AMZ1			CACNG7	KRT80		TMED4			CACNA1H	API5		BCL2L13
CASR	BICD1		TMEM218			BMP8B	ZNF239	GID4	UEVLD			CDK19			GSN			C6orf62	SPTY2D1	TMCC3	GPR1			CAST	CCND1	WNT10A	MADD	MAGI2		CC2D1B	CCND1	FIBIN	TLK2			CACNG8	KRT80		TMED4			CACNA1I	HSD17B12		BCL2L13
CASTOR3	DNM1L		TMEM218			BMPER	CXCL12	IPO9	UEVLD			CDK2			GSN			C6orf89	SPTY2D1	SIM2	LY9			CASTOR1	CCND1	FIBIN	CNTNAP5	TNKS		CC2D2A	CCND1	ALG13	UBE2Q2			CACTIN	KRT80		PGAP4			CACNA2D1	SLC35C1		BCL2L13
CATSPERE	CNTN1		TMEM218			BMPR1A	CXCL12	DMTF1	UEVLD			CDK2AP1			GSN			C7orf57	E2F8	STX17	LY9			CASZ1	CCND1	ALG13	DPP6	MLLT6		CCAR2	ANO1	MCTP1	VGLL4			CACUL1	KRT85		SLC25A46			CACNA2D4	CRY2		BCL2L13
CAV2	ARID2		TMEM218			BMPR1B	44263	SUMF1	UEVLD			CDK5R1			SERINC4			C8A	SVIP	COX20	NFE2			CATSPER2	CCND1	MCTP1	CPNE4	BRWD1		CCBE1	IL18BP	CBX1	VGLL4			CADM1	KRT8		P3R3URF-PIK3R3			CACNB4	PTPRJ		CHST15
CAV3	ARID2		TMEM218			BMPR2	ZFAND4	PRICKLE3	UEVLD			CDK6			POLR3E			C8orf33	SVIP	MAT2A	NRAP			CAV2	ANO1	CBX1	LRRC15	CC2D1A		CCDC103	POLD3	SLC9A2	PTCD2			CADM3	KRT8		TBX22			CACNG2	ZDHHC5		CHST15
CAVIN2	DNAJC22		UTY			BMS1	PARG	PRRX1	UEVLD			CDK8			POLR3E			C8orf58	CCDC34	A1BG	NRAP			CAVIN2	IL18BP	SLC9A2	AMOTL1	ZNF827		CCDC113	RNF169	NCOA4	PTCD2			CALB2	SPRYD3		RAB11FIP4			CACNG3	ZFP91		SORBS2
CAVIN4	TMBIM6		UTY			BMT2	SGMS1	SLC29A2	UEVLD			CDKL4			POLR3E			C8orf82	LGR4	TET2	ADAM15			CBFA2T3	POLD3	C6orf222	OTUD7A	PSAP		CCDC115	RPS3	CLVS2	MYRIP			CALCA	RARG		DNASE1L1			CACNG4	DTX4		SORBS2
CBL	ASIC1		UTY			BNC2	SGMS1	ACBD5	CALCOCO2			CDKN1B			POLR3E			C8orf88	LIN7C	PABPC5	ADAM15			CBFB	RNF169	CLVS2	OTUD7A	BICC1		CCDC117	EMSY	TBRG1	UTP15			CALCOCO1	RARG		RPL10			CACNG7	CCDC86		GABRG3
CBLB	ASIC1		UTY			BNIP1	CSTF2T	SH2D5	NOL10			CDKN1C			POLR3E			C9	LIN7C	MPP2	ADAM15			CBL	RPS3	TBRG1	GIPC3	UBN2		CCDC125	EMSY	RCOR3	UTP15			CALCOCO2	RARG		ARMC7			CACNG8	SDHAF2		MEAF6
CBLL1	ASIC1		UTY			BNIP2	CSTF2T	PTPRJ	CALCOCO2			CDKN2AIP			SPRY1			C9orf153	IMMP1L	ZNF254	TCP11			CBLB	EMSY	RCOR3	RSPRY1	SLC16A7		CCDC126	CAPN5	GNB1	IKZF3			CALCR	RARG		MUC5AC			CACUL1	MYRF		MEAF6
CBLL2	SMARCD1		UTY			BNIP3	ZWINT	GON4L	NOL10			CDKN2B			SPRY1			C9orf40	CSTF3	RAD17	TCP11			CBLN2	EMSY	GNB1	RSPRY1	GATAD2B		CCDC127	USP35	FOXF2	PHF23			CALHM2	ATF7		LMOD3			CADM1	INCENP		MEAF6
CBLN2	ACVR1B		UTY			BNIP3L	IPMK	EGLN1	CALCOCO2			CDO1			HARS1			C9orf47	CD59	PRSS35	TCP11			CBR1	CAPN5	FOXF2	UNC5A	KRAS		CCDC137	ANKRD42	CNIH4	PHF23			CALHM3	ATF7		LDB2			CADM2	RTN3		MEAF6
CBLN3	EIF4B		UTY			BOD1L1	IPMK	GINS4	PSMD9			CDON			HARS1			C9orf64	CD59	ASB15	TCP11			CBR4	USP35	CNIH4	TTN	RIMKLA		CCDC141	FAT3	TIPARP	OPRM1			CALHM5	ATF7		TIMM9			CALB1	MRPL49		MEAF6
CBR4	ZNF740		UTY			BOD1L2	IPMK	COL4A3	PSMD9			CDPF1			HARS1			C9orf72	FBXO3	WASL	OASL			CBS	ANKRD42	TIPARP	TTN	KIT		CCDC149	MED17	DAG1	ACADM			CALM1	SMUG1		CEP20			CALCOCO2	ALDH3B1		MEAF6
CBS	SP1		UTY			BORCS5	SLC16A9	NRP2	TSN			CDR2L			TRPV3			C9orf85	AMBRA1	GALNT12	AP3D1			CBX1	FAT3	DAG1	ZNF526	ZNF70		CCDC15	PANX1	SIRT5	ACADM			CALM3	CBX5		CEP20			CALCR	TPCN2		MPC1
CBX1	COPZ1		UTY			BORCS7	SLC16A9	MAT2B	MPDZ			CDS1			TRPV3			CA12	AMBRA1	PRH2	ASH2L			CBX2	MED17	SIRT5	GRIN3A	FBXO32		CCDC152	FUT4	KCNK10	C11orf54			CALML3	CBX5		CEP20			CALCRL	CCND1		SLC25A10
CBX3	DTX3		UTY			BPGM	CCDC6	CAAP1	MPDZ			CDS2			VAV1			CA2	AMBRA1	ZNF85	JRKL			CBX5	PANX1	KCNK10	TMEM132D	PHF12		CCDC169-SOHLH2	AMOTL1	MPRIP	C11orf54			CALML4	CBX5		NKAIN3			CALHM4	RELT		TRAPPC3
CBX5	44264		UTY			BPHL	CCDC6	RNF13	BCAR3			CDV3			VAV1			CA3	ARFGAP2	FILIP1	PTER			CBX6	FUT4	MPRIP	ZFP90	RLIM		CCDC174	ENDOD1	GGA1	C11orf54			CALN1	CBX5		CRTAM			CALHM5	RNF169		JAKMIP2
CBX6	EEF1AKMT3		UTY			BPIFB4	RHOBTB1	LPIN1	BCAR3			CDY1			VAV1			CA5B	CELF1	ZEB2	PTER			CBX7	AMOTL1	GGA1	CCBE1	YY1		CCDC186	ENDOD1	MFN1	C11orf54			CALR	ITGA5		RAB7B			CALM1	UVRAG		ZNF551
CBX7	SRGAP1		UTY			BPNT1	RHOBTB1	PURA	BCAR3			CDY1B			HMBS			CA8	CELF1	SEPT3	TMC5			CBX8	ENDOD1	MFN1	CCBE1	VPS37B		CCDC28B	CUL5	PSG6	C11orf54			CALY	SMARCC2		GPATCH8			CALML4	TSKU		XPO6
CBY3	SRGAP1		UTY			BPTF	RHOBTB1	JAZF1	SOX5			CDYL2			HMBS			CA9	CELF1	ZNF114	CDKN2C			CBY1	ENDOD1	PSG6	AMZ1	SEC61A1		CCDC33	CUL5	FLCN	MOV10			CAMK1G	SMARCC2		NUDT10			CALN1	ACER3		JAKMIP2
CC2D1B	SRGAP1		UTY			BRAP	EGR2	PDPR	SOX5			CEACAM19			TSKU			CAB39	CELF1	DLX1	CDS1			CBY3	CUL5	FLCN	AMZ1	RNF44		CCDC34	CUL5	TGFBRAP1	CETP			CAMK2A	RNF41		TSGA13			CALU	ACER3		KLF7
CC2D2A	RASSF3		UTY			BRCA1	PBLD	GGCX	SOX5			CEBPD			TSKU			CAB39L	CELF1	ICK	CDSN			CC2D1A	CUL5	TGFBRAP1	SLC4A5	ITFG3		CCDC47	ATM	ITPRIPL2	TMEM9B			CAMK2B	ANKRD52		TMEM170A			CAMK2D	ACER3		KLF7
CCAR1	TBC1D30		MLH1			BRCA2	RUFY2	DPYD	OS9			CEBPG			FBXO16			CABIN1	MTCH2	USP45	KIF18B			CC2D1B	CUL5	ITPRIPL2	MBNL3	C5orf24		CCDC50	FDX1	BCL2L11	TMEM9B			CAMK2D	ANKRD52		OXLD1			CAMK2G	ACER3		KLF7
CCBE1	MSRB3		MLH1			BRCC3	RUFY2	NRBP1	OS9			CELF1			PCID2			CABLES2	FNBP4	ZNF761	CDX2			CC2D2A	ATM	BCL2L11	SLC30A7	RAB14		CCDC57	DIXDC1	PSG11	ATG5			CAMK2G	CS		CLDN4			CAMK2N1	PRSS23		KLF7
CCDC113	HMGA2		WDR89			BRD3	RUFY2	HP1BP3	OS9			CELF4			IL12RB2			CABYR	NUP160	GABRA4	KIF18B			CCAR2	FDX1	PSG11	RAD51B	USP37		CCDC59	NKAPD1	CD84	ATG5			CAMK2N1	PAN2		LNPK			CAMK4	MED17		KLF7
CCDC114	CAND1		MLH1			BRD4	AIFM2	FMNL3	PPP1R1C			CEMIP2			IL12RB2			CACNA1B	SSRP1	LHX4	FAM13A			CCBE1	DIXDC1	CD84	RAD51B	DCUN1D1		CCDC6	REXO2	NEUROG1	CCDC90B			CAMK4	TIMELESS		RNF43			CAMSAP2	AP001273.2		KLF7
CCDC116	CAND1		MLH1			BRF2	SAR1A	PCMTD1	PPP1R1C			CENPA			IL12RB2			CACNA1C	TIMM10	TBC1D9	FAM13A			CCDC103	NKAPD1	NEUROG1	ADAMTS19	SYNCRIP		CCDC69	PAFAH1B2	MLYCD	CCDC90B			CAMKK1	TIMELESS		TXNL4A			CAMTA1	AMOTL1		UCHL3
CCDC117	CAND1		MLH1			BRI3BP	LRRC20	LAMP3	PPP1R1C			CENPBD1			IL12RB2			CACNA2D1	DDB1	PNMA8A	FAM13A			CCDC113	REXO2	MLYCD	TBL1Y	MEF2C		CCDC71L	UBE4A	TESK2	CCDC90B			CAMKK2	TIMELESS		TXNL4A			CAND1	AMOTL1		HYDIN
CCDC121	DYRK2		MLH1			BRINP2	LRRC20	MAP3K5	PPP1R1C			CENPC			MIS12			CACNA2D3	CPSF7	USP5	URM1			CCDC115	PAFAH1B2	TESK2	TBL1Y	MIB1		CCDC77	UBE4A	RGP1	MARK1			CAMTA1	BAZ2A		ADI1			CAPN2	SRSF8		HYDIN
CCDC127	DYRK2		TMEM200A			BRIP1	ANXA7	TADA2B	LPIN1			CENPF			MIS12			CACNA2D4	CPSF7	UACA	RTN3			CCDC117	UBE4A	RGP1	RORA	PURG		CCDC80	KMT2A	DOCK5	MARK1			CAMTA2	BAZ2A		STK32B			CAPN5	ENDOD1		IST1
CCDC13	RAP1B		TMEM200A			BRIX1	PPP3CB	HMBOX1	LPIN1			CENPH			MIS12			CACNB2	STX5	SLC6A2	RTN3			CCDC125	UBE4A	DOCK5	RORA	MON2		CCDC85A	TMEM25	ANGEL2	MARK1			CAND1	NEMP1		SEPTIN11			CAPN7	CEP57		IST1
CCDC138	CPSF6		TMEM200A			BRMS1L	USP54	HMGB3	LPIN1			CENPI			MIS12			CACNB3	SF1	TMEM150C	RTN3			CCDC126	KMT2A	ANGEL2	RORA	NEK10		CCDC87	NLRX1	RBM20	MARK1			CAND2	CTDSP2		SEPTIN11			CAPRIN1	CEP57		IST1
CCDC14	CCT2		ZNF501			BROX	ZNF503	TMEM131L	LPIN1			CENPJ			SP6			CACNB4	RNASEH2C	PJA1	PLEKHG5			CCDC127	TMEM25	RBM20	WSB1	FAM102A		CCDC88A	TMEM136	SCN9A	MARK1			CANT1	NAP1L1		ADH4			CAPRIN2	YAP1		IST1
CCDC141	KCNMB4		ZNF501			BRPF3	GLUD1	CADM2	PTGES3L			CENPL			UTY			CACNG2	EIF1AD	ZNF697	PLEKHG5			CCDC137	NLRX1	SCN9A	ACTRT1	PDE4A		CCDC89	TMEM136	USP6	MARK1			CANX	BBS10		ADH4			CAPS2	YAP1		IST1
CCDC149	TMEM19		MSH2			BRWD1	PANK1	MAPRE1	AARSD1			CENPM			UTY			CACNG4	EIF1AD	LDHB	PLEKHG5			CCDC141	TMEM136	USP6	KCNK10	ANKRD12		CCDC90B	ARHGEF12	KAZN	SLC36A4			CAP2	PAWR		ARHGEF6			CAPZA1	YAP1		EPGN
CCDC152	ZDHHC17		SLC38A9			BRWD3	ANKRD1	RAB3B	CDK15			CENPN			UTY			CACNG8	B4GAT1	B3GNT5	PLEKHG5			CCDC149	TMEM136	KAZN	POLR3H	MPRIP		CCDC91	TBCEL	DHRS3	ASTN1			CAPN1	PAWR		ARPP19			CAPZA2	AASDHPPT		EPGN
CCDC170	TMTC2		SLC38A9			BSCL2	PPP1R3C	MYO5C	CDK15			CENPP			UTY			CACUL1	B4GAT1	MINPP1	ZNF211			CCDC15	ARHGEF12	DHRS3	ADPRHL1	CECR2		CCDC93	TBCEL	PPP2R5A	C2CD5			CAPN15	PAWR		FRMD7			CAPZB	CUL5		EPGN
CCDC171	C12orf29		SLC38A9			BSDC1	PPP1R3C	LIF	ETV4			CENPQ			UTY			CADM1	ALDH3B2	SGCZ	ZNF211			CCDC152	TBCEL	PPP2R5A	ARL11	BEND3		CCER1	SORL1	ZC3H12B	C2CD5			CAPN2	ATP2B1		ARPP19			CARD11	CUL5		EPGN
CCDC174	TMTC3		SLC38A9			BSPRY	CPEB3	LHX8	ETV4			CENPT			UTY			CADM2	CHKA	ARSB	ZNF211			CCDC174	TBCEL	ZC3H12B	NUS1	C12orf66		CCL1	GRAMD1B	BCAR3	C2CD5			CAPN5	BTG1		ARPP19			CARD14	CUL5		EPGN
CCDC22	MRPL42		SLC38A9			BTAF1	IDE	CSGALNACT1	EXTL2			CEP104			UTY			CADM3	C11orf24	RNF103	RPP38			CCDC186	SORL1	BCAR3	PPP1R8	AAK1		CCL2	TBRG1	SAR1A	C2CD5			CAPN6	UBE2N		TCF12			CARD16	ZC3H12C		ZFAND2B
CCDC30	VEZT		SLC38A9			BTBD1	IDE	RELL1	GNAL			CEP126			UTY			CADPS	TESMIN	SEPT7	SMC2			CCDC28B	GRAMD1B	SAR1A	BCL2L11	ANKRD13C		CCL20	TBRG1	RAD23B	C2CD5			CAPRIN1	UBE2N		TCF12			CARD19	DLAT		ZFAND2B
CCDC32	TMPO		SELENBP1			BTBD10	BLNK	ITPKB	GNAL			CEP128			UTY			CALB1	SHANK2	PIK3C2A	TRAK1			CCDC32	TBRG1	RAD23B	BCL2L11	CSPP1		CCM2	CCDC15	SGMS2	SCAF8			CAPZB	NT5DC3		EIF3M			CARD8	REXO2		CENPX
CCDC34	SLC25A3		SELENBP1			BTBD19	ARHGAP19	SASH1	TXNRD1			CEP162			MLH1			CALCOCO2	LAMTOR1	PARL	TRAK1			CCDC33	TBRG1	SGMS2	BCL2L11	HSPBAP1		CCN2	FOXRED1	SLC14A1	SLC2A14			CARD14	ALDH1L2		ST8SIA5			CARF	CEP164		CENPX
CCDC47	APAF1		SELENBP1			BTBD7	ARHGAP19	EGR3	TXNRD1			CEP295			MLH1			CALCR	ARAP1	GOLGA6L4	TRAK1			CCDC34	CCDC15	SLC14A1	BCL2L11	DCBLD2		CCN3	TMEM45B	GABBR1	KLHL32			CARD8	NUAK1		ST8SIA5			CARHSP1	UBE4A		CENPX
CCDC50	DRAM1		SELENBP1			BTBD9	ERLIN1	ARL4C	GPM6A			CEP350			WDR89			CALCRL	KCNE3	ABHD6	TRAK1			CCDC47	FOXRED1	GABBR1	BCL2L11	MYT1L		CCN4	C12orf4	PSD	PKNOX1			CARHSP1	NUAK1		ST8SIA5			CARNMT1	KMT2A		CENPX
CCDC57	DRAM1		NFATC2			BTD	CHUK	BECN1	GPM6A			CEP44			WDR89			CALHM1	LIPT2	ALG6	TRAK1			CCDC50	TMEM45B	PSD	BCL2L11	TIPARP		CCNA2	SCNN1A	GPR39	MRS2			CARS	NUAK1		ST8SIA5			CASC1	KMT2A		FLI1
CCDC58	CHST11		NFATC2			BTF3L4	MRPL43	EPGN	GPR1			CEP55			MLH1			CALHM4	XRRA1	C1orf146	TRAK1			CCDC57	C12orf4	GPR39	PKHD1	EPB41L5		CCND1	VAMP1	PIKFYVE	MRS2			CASC3	PRDM4		LIPG			CASC3	KMT2A		FLI1
CCDC59	WASHC4		NFATC2			BTG1	MGEA5	B2M	GPR1			CEP57			MLH1			CALHM5	GDPD5	IGDCC3	MAPKBP1			CCDC58	SCNN1A	PIKFYVE	MPLKIP	CDC42BPA		CCND2	C1RL	SYT6	KIRREL1			CASD1	CORO1C		PIK3C3			CASC4	KMT2A		ATRIP
CCDC6	SH2B3		NFATC2			BTG2	MGEA5	CLEC4D	GPR1			CEP57L1			MLH1			CALML4	GAB2	CAPS2	CNOT1			CCDC59	VAMP1	SYT6	MPLKIP	NACC2		CCND3	SLC2A3	DYNC1LI2	PPIL6			CASK	CORO1C		PIK3C3			CASD1	KMT2A		ATRIP
CCDC69	OAS3		NFATC2			BTG3	MGEA5	TMEM9B	ZNF484			CEP68			MLH1			CALN1	GAB2	LBR	CNOT1			CCDC6	C1RL	DYNC1LI2	NRXN1	PIK3C2A		CCNG2	PZP	PLAG1	PPIL6			CASKIN1	KCTD10		CFLAR			CASK	ARCN1		ATRIP
CCDC71L	OAS2		NFATC2			BTK	MGEA5	CACUL1	ZNF484			CEP70			MLH1			CALU	GAB2	ELL2	CNOT1			CCDC69	SLC2A3	PLAG1	PAM	HMGCS1		CCNH	CD69	INSIG1	PPIL6			CASKIN2	KCTD10		RBM23			CASKIN2	ARCN1		FCGR3B
CCDC80	RNFT2		SHTN1			BTLA	MGEA5	MAP3K13	ZNF484			CEP72			SAMD3			CAMK1D	TENM4	ZNF100	SLC25A25			CCDC71L	PZP	INSIG1	CCDC126	ZBTB47		CCNI	LRP6	RASEF	VTA1			CASP10	GIT2		RBM23			CASP14	ABCG4		NFIX
CCDC85A	SUDS3		SHTN1			BTN1A1	C10orf76	ZNF217	ZNF484			CEP78			SAMD3			CAMK2A	PRCP	TRANK1	FAM153B			CCDC77	CD69	RASEF	SLC25A46	DUSP7		CCNJ	LRP6	IFITM10	VTA1			CASP14	GIT2		SENP5			CASP3	CBL		CFAP221
CCDC85C	BICDL1		SHTN1			BTN3A1	C10orf76	TMCC3	NFE2			CEP83			TMEM200A			CAMK2B	CREBZF	SLC25A36	CES1			CCDC80	LRP6	IFITM10	DPH7	SGCD		CCNL1	LMO3	GLRA3	VTA1			CASP2	DDX54		SDR39U1			CASP6	CBL		ADGRE2
CCDC88A	GATC		SHTN1			BTN3A2	ACTR1A	MVK	SPRTN			CEP89			TMEM200A			CAMK2D	CREBZF	SNRK	CES1			CCDC85A	LRP6	GLRA3	MBOAT2	SPRED2		CCNL2	ABCC9	NDNF	VTA1			CASP9	FBXO21		G2E3			CASQ2	TBCEL		ST3GAL6
CCDC89	MLEC		SHTN1			BTN3A3	NT5C2	SNTG1	SPRTN			CEP97			TMEM200A			CAMK2G	CREBZF	STK35	MZF1			CCDC87	LMO3	NDNF	CD200R1	UBN1		CCNO	C2CD5	WASL	ITGAX			CASQ2	WSB2		EGLN3			CASR	UBASH3B		ST3GAL6
CCDC9	MLEC		SHTN1			BTNL8	PCGF6	KLF10	NRAP			CERCAM			TMEM200A			CAMK2N1	CREBZF	THRAP3	SLC7A8			CCDC88A	ABCC9	WASL	CD200R1	S1PR2		CCNT1	C2CD5	DENND4C	FAM120B			CASTOR2	WSB2		ZNF24			CAST	UBASH3B		ST3GAL6
CCDC90B	DENR		CCDC74A			BTNL9	PCGF6	TP53INP1	NRAP			CERS1			TMEM200A			CAMK4	CREBZF	ELOVL6	SLC7A8			CCDC89	C2CD5	DENND4C	PAM	EPHB3		CCNT2	SOX5	DGKG	FAM120B			CASTOR3	WSB2		ZBTB8OS			CAT	TBRG1		ZFP41
CCDC93	C12orf65		CCDC74B			BTRC	SH3PXD2A	XIRP2	ADAM15			CERS2			TMEM200A			CAMKK2	PICALM	SNX27	LARP7			CCDC90B	C2CD5	DGKG	PAM	PTPN14		CCNY	SOX5	HS3ST5	RNF217			CASZ1	WSB2		PLEKHG3			CAV3	TBRG1		PGR
CCL13	KMT5A		NOP2			BUB1	SH3PXD2A	DCUN1D3	NSRP1			CERS5			TMEM200A			CAMKV	FZD4	GPRASP1	JARID2			CCDC91	SOX5	HS3ST5	A1CF	GALNT1		CCNYL1	BCAT1	ANTXR1	CIITA			CATSPER2	VSIG10		RAB15			CAVIN4	EI24		PGR
CCL20	ATP6V0A2		NOP2			BUD23	SH3PXD2A	SOGA1	PDPK1			CETP			OR2L5			CAMLG	FZD4	DCDC2	AEBP2			CCDC93	SOX5	ANTXR1	CD200R1	GLCCI1		CCP110	KRAS	ASB7	RPUSD2			CAVIN1	CIT		RAB15			CBARP	FAM118B		PGR
CCL8	ZNF664		NOP2			BVES	SH3PXD2A	TIMP2	TCP11			CFAP161			SLC38A9			CAMSAP1	CTSC	WSCD1	PSME3			CCER1	BCAT1	ASB7	VANGL1	FAM168A		CCPG1	KRAS	YY1	TUBGCP4			CAVIN4	CIT		TGFA			CBL	FLI1		PTGS1
CCM2L	BRI3BP		NOP2			BYSL	SH3PXD2A	BUD23	TCP11			CFAP20			SLC38A9			CAMSAP2	CTSC	GAB1	ELAPOR1			CCL1	KRAS	YY1	MSI2	CDK19		CCR1	TMTC1	SLC11A2	REV3L			CBARP	CIT		TGFA			CBLB	BARX2		TRO
CCN2	ZNF140		PGBD5			BZW1	ITPRIP	RNASEL	TCP11			CFAP298			SELENBP1			CAMTA1	SMCO4	TMEM97	ELAPOR1			CCL2	KRAS	SLC11A2	CNTNAP4	RIMS2		CCR6	IPO8	PDCD1LG2	REV3L			CBFA2T3	PXN		PLD4			CBLIF	NTM		RAP2C
CCN3	GJB2		PDE1A			BZW2	ITPRIP	LRRC20	CRISP2			CFAP299			SELENBP1			CANT1	TAF1D	TRIM36	GPR155			CCL20	TMTC1	PDCD1LG2	SPPL3	NUS1		CCR7	CAPRIN2	IGF2R	EXD1			CBFB	PXN		PSMA8			CBLL1	PARP11		NEB
CCN4	XPO4		PDE1A			C10orf105	BBIP1	PKN2	AP3D1			CFAP300			PRSS36			CANX	GPR83	CTSC	GPR155			CCL28	IPO8	IGF2R	CSNK1D	SGMS2		CCSER1	SLC2A13	ING2	USP7			CBL	PXN		SSR3			CBLN1	VAMP1		NEB
CCNB1	LATS2		ECT2			C10orf71	GPAM	RILPL1	MS4A14			CFAP44			PRSS36			CAPN6	SESN3	SMIM18	GPR155			CCM2	CAPRIN2	ING2	MAPK9	ASIC4		CCSER2	GXYLT1	LETM2	USP7			CBLL1	VPS37B		SSR3			CBLN2	ING4		NEB
CCND1	SKA3		TP53I11			C10orf88	DCLRE1A	MAPK9	MS4A14			CFAP97			NFATC2			CAPRIN1	SESN3	ADRA2A	GPR155			CCN2	SLC2A13	LETM2	MAPK9	SEMA6D		CCT6A	GXYLT1	IL1RAP	ARHGAP11A			CBLN1	PITPNM2		C3orf33			CBR4	ZNF384		OBSCN
CCND2	LNX2		TP53I11			C11orf1	CCDC186	CSDE1	SERPINB7			CFD			NFATC2			CAPS2	SESN3	KLF5	UNC45B			CCN3	GXYLT1	IL1RAP	MAPK9	SPEN		CD163	GXYLT1	RPS6KA6	ARHGAP11A			CBLN2	PITPNM2		DOK3			CBS	ZNF384		ZNF512
CCNF	HSPH1		TP53I11			C11orf45	CCDC186	DGKH	SERPINB7			CFHR3			NFATC2			CAPZA2	SESN3	LARP4B	UNC45B			CCN4	GXYLT1	RPS6KA6	ADAMTS14	NHS		CD164	TWF1	CS	SLC35B2			CBLN3	SBNO1		ZZZ3			CBWD1	MLF2		ZNF512
CCNG1	N4BP2L2		TP53I11			C11orf49	CCDC186	TYW5	SERPINB7			CFHR4			SHTN1			CAPZB	SESN3	GPAT3	CASP7			CCNA2	GXYLT1	CS	NLRP7	RNF2		CD180	SCAF11	RAB5B	SLC35B2			CBWD1	SBNO1		ZNF121			CBX3	CDCA3		ZNF512
CCNG2	FOXO1		TP53I11			C11orf54	CCDC186	KCNQ2	ASH2L			CFL2			SHTN1			CARD8	SESN3	CAMK4	CASP7			CCNB1	TWF1	RAB5B	ADAD1	PCDH7		CD1D	SLC38A1	GUCD1	ATP2C2			CBX2	CCDC92		CRYGN			CBX5	SLC2A3		MARVELD3
CCNI	FOXO1		TP53I11			C11orf58	CCDC186	ZBTB6	JRKL			CFLAR			SHTN1			CARF	MAML2	GALNT13	CASP7			CCND1	SCAF11	GUCD1	STXBP5	CREBZF		CD200R1	SLC38A2	SMOC2	RAD9B			CBX5	SCARB1		AGAP3			CBX6	SLC2A3		COLCA2
CCNJ	LCP1		TP53I11			C11orf74	ABLIM1	CARNMT1	JRKL			CGGBP1			SHTN1			CARNMT1	CCDC82	SPATA5L1	GOLGA6L4			CCND2	SLC38A1	SNX18	ADCY4	FNDC3A		CD207	SLC38A4	SNX18	RAD9B			CBX6	CHFR		AGAP3			CBX7	AICDA		COLCA2
CCNK	SUCLA2		ARHGAP45			C11orf87	SHTN1	NR4A2	PTER			CGREF1			CCDC74A			CASC4	CCDC82	NEK10	GOLGA6L4			CCND3	SLC38A2	CC2D1A	WDR36	BZRAP1		CD22	RPAP3	CC2D1A	RAD9B			CBX7	CHFR		STXBP5L			CBX8	LRP6		LRTOMT
CCNL1	MED4		ARHGAP45			C11orf88	SHTN1	YPEL2	PTER			CHAF1B			CCDC74A			CASD1	DCUN1D5	PRLR	ARFRP1			CCNG2	SLC38A4	HBS1L	CHRFAM7A	ATP11A		CD226	HDAC7	HBS1L	RAD9B			CC2D1B	ZNF605		RPGRIP1L			CBY3	MANSC1		LRTOMT
CCNL2	INTS6		EPB41L1			C11orf91	SHTN1	BTN3A2	PTER			CHCHD2			CCDC74A			CASK	DCUN1D5	GOLGA6L9	ARFRP1			CCNH	RPAP3	FAM20B	TAF1A	MTF2		CD244	SENP1	FAM20B	GRAMD1B			CC2D2A	ZNF891		SIDT1			CC2D1B	RERG		LRTOMT
CCNO	DIS3		EPB41L1			C11orf98	RAB11FIP2	SOBP	PTER			CHD1			CCDC74B			CASP10	DCUN1D5	ERO1A	ARFRP1			CCNI	HDAC7	CSPP1	ATP6V1C2	TFDP2		CD274	ADCY6	CSPP1	ZRANB3			CC2D2B	WNK1		PGPEP1			CC2D2A	ABCC9		CCDC177
CCNT1	DIS3		EPB41L1			C12orf4	FAM204A	INO80	TTPAL			CHD2			NOP2			CASP3	MSANTD4	SFXN5	ARFRP1			CCNK	SENP1	CREBL2	LYPD1	ATP10A		CD28	ARF3	CREBL2	ZRANB3			CCAR2	WNT5B		COPS7B			CC2D2B	C2CD5		KCNMA1
CCNT2	KLF12		EPB41L1			C12orf42	CACUL1	SNX21	TMC5			CHD5			NOP2			CASP7	SLC35F2	ISOC1	ARFRP1			CCNL1	ADCY6	ATF7IP2	NIPA1	CALD1		CD2AP	RHEBL1	ATF7IP2	C2CD3			CCBE1	TULP3		COPS7B			CCAR1	SOX5		KCNMA1
CCNY	KCTD12		EPB41L1			C12orf43	FGFR2	MUC17	TMC5			CHD6			NOP2			CASP9	NPAT	ZC4H2	ARFRP1			CCNL2	ARF3	IQCH	TMEM182	OTUD7B		CD2BP2	RACGAP1	IQCH	C2CD3			CCDC103	CCND2		DMKN			CCBE1	INTS13		KCNMA1
CCNYL1	KCTD12		EPB41L1			C12orf49	ATE1	HCN4	ZNF623			CHD7			NOP2			CASR	RDX	RSBN1	ARFRP1			CCNO	RHEBL1	CHEK1	TMEM182	SNPH		CD300LB	SLC11A2	CHEK1	PHRF1			CCDC107	CCND2		GIPR			CCDC102A	PTHLH		KCNMA1
CCP110	KCTD12		GALT			C12orf60	ATE1	THBS2	CDS1			CHD8			NOP2			CAV2	ARHGAP20	MBLAC2	ARFRP1			CCNT1	RACGAP1	FRZB	UROC1	PFKFB3		CD34	SLC11A2	FRZB	PHRF1			CCDC113	CCND2		NAA50			CCDC117	PTHLH		C11orf71
CCPG1	KCTD12		HAL			C12orf65	CHST15	PLSCR4	CDS1			CHDH			NOP2			CAV3	PPP2R1B	RPRD1A	ARFRP1			CCNT2	SLC11A2	C2orf15	SESN3	PCDH1		CD38	POU6F1	C2orf15	PHRF1			CCDC114	DYRK4		THY1			CCDC122	IPO8		C11orf71
CCR5	KCTD12		HAL			C12orf66	FAM53B	ISM1	CDSN			CHERP			NOP2			CAVIN1	ALG9	CNOT2	ARFRP1			CCNY	SLC11A2	CLHC1	OTOA	TTC9		CD3D	FIGNL2	CLHC1	ANO4			CCDC117	LTBR		PCYT1A			CCDC125	DENND5B		DNAJC10
CCR7	FBXL3		SLC44A3			C12orf73	CTBP2	PPP6R2	KIF18B			CHGB			NOP2			CAVIN2	USP28	SPATA18	TTN			CCNYL1	POU6F1	EIF4A2	ZNF420	ZNF800		CD3E	SPRYD3	EIF4A2	ANO4			CCDC121	PTMS		F10			CCDC127	DENND5B		DNAJC10
CCR9	STK24		SLC44A3			C12orf74	CTBP2	EFCAB1	KIF18B			CHIC1			PDE1A			CBFA2T3	CADM1	TRAK2	TTN			CCP110	FIGNL2	ALG2	ZNF570	RGMB		CD3G	MAP3K12	ALG2	RNPS1			CCDC127	P3H3		MSANTD2			CCDC134	DENND5B		SESN3
CCS	EFNB2		SLC44A3			C12orf75	ADAM12	CDCA7	CDX2			CHID1			PDE1A			CBL	BCL9L	ASNS	TTN			CCPG1	SPRYD3	RAN	RMDN2	LIF		CD4	SMUG1	RAN	RNPS1			CCDC13	P3H3		HMGB1			CCDC137	CPNE8		SESN3
CCSER2	IRS2		EFTUD2			C14orf119	MKI67	STK11IP	KIF18B			CHKA			PDE1A			CBLB	THY1	PAPOLG	F7			CCR1	MAP3K12	CXCL12	MBNL2	HCFC2		CD46	MMP19	CXCL12	RNPS1			CCDC136	TPI1		TFRC			CCDC141	SLC2A13		LASP1
CCT5	IRS2		EFTUD2			C14orf132	MKI67	CHD9	FAM13A			CHML			ECT2			CBLL1	NECTIN1	ANO5	PDCD6			CCR6	SMUG1	PFKM	FAM91A1	MCC		CD47	RNF41	PFKM	RBM26			CCDC141	TPI1		DIAPH1			CCDC146	SLC2A13		LASP1
CCT6A	ANKRD10		HPCAL1			C14orf28	ZMYND11	BMP2	FAM13A			CHMP3			TP53I11			CBLN1	CLMP	ADAMTS5	PDCD6			CCR7	MMP19	CLIC4	ALG14	ZNF469		CD55	ANKRD52	CLIC4	RBM26			CCDC149	ENO2		SIRT1			CCDC149	GXYLT1		ZNF423
CCT7	RASA3		HPCAL1			C14orf39	WDR37	YWHAQ	FAM13A			CHMP4B			TP53I11			CBLN2	CDON	NACC1	CREM			CCSER1	RNF41	ARL8B	STK32A	ZRANB2		CD6	ANKRD52	ARL8B	C6orf89			CCDC152	ATN1		PDE1B			CCDC157	GXYLT1		ZNF423
CCT8	MPHOSPH8		HPCAL1			C15orf40	WDR37	TSC22D2	FAM13A			CHN1			TP53I11			CBLN4	ETS1	BLOC1S5	TBC1D2			CCSER2	ANKRD52	TMEM196	ENKUR	MAML1		CD69	CS	TMEM196	C6orf89			CCDC169-SOHLH2	FOXJ2		PDE1B			CCDC169-SOHLH2	GXYLT1		MEF2D
CD109	ZMYM2		DIAPH3			C15orf41	PFKP	POLQ	TTI2			CHORDC1			TP53I11			CBR4	ETS1	SAA2	EIF3C			CCT6A	ANKRD52	CEBPG	DDIAS	HHIP		CD84	CS	CEBPG	ZDHHC20			CCDC171	CREBL2		SPACA9			CCDC170	GXYLT1		CNOT9
CD164	MRPL57		DIAPH3			C15orf61	FBXO18	FURIN	TTI2			CHP1			TP53I11			CBS	PRDM10	ANP32A	SENP1			CD163	CS	BCL7A	FAM124A	SNX18		CD93	BAZ2A	BCL7A	ZDHHC20			CCDC172	GPRC5A		SPACA9			CCDC171	GXYLT1		CNOT9
CD180	CDK8		DIAPH3			C15orf62	PFKFB3	PUDP	URM1			CHP2			TP53I11			CBWD1	PRDM10	PLEKHM3	SENP1			CD164	CS	ZFAND5	AK9	SLC25A44		CD96	PTGES3	ZFAND5	MTERF3			CCDC173	GPRC5A		LZIC			CCDC174	TWF1		ZNF138
CD1D	WASF3		DIAPH3			C16orf54	PFKFB3	ACIN1	RTN3			CHRAC1			TP53I11			CBX2	ZBTB44	GRPEL2	MGST1			CD180	BAZ2A	NEK7	KIF6	RACGAP1		CD99L2	ZBTB39	NEK7	MTERF3			CCDC177	EMP1		ATG9B			CCDC179	NELL2		ZNF138
CD200R1	POLR1D		DIAPH3			C16orf70	PFKFB3	TBC1D2	RTN3			CHRDL1			TP53I11			CBX3	ZBTB44	GOLGA6L10	FAM189B			CD1D	PTGES3	TOGARAM1	MAP2K3	IL6ST		CDADC1	NEMP1	TOGARAM1	SLC45A4			CCDC186	AEBP2		WDR77			CCDC186	SCAF11		ZNF138
CD226	PDS5B		DIAPH3			C16orf72	PFKFB3	KLHL36	RTN3			CHRFAM7A			TP53I11			CBX5	SNX19	ZNF695	GPR161			CD200R1	ZBTB39	DLX1	FAM200A	AL020996.1		CDAN1	R3HDM2	DLX1	STK24			CCDC198	ETNK1		CHTOP			CCDC191	SCAF11		ZNF138
CD28	RFC3		ACTN3			C16orf87	PFKFB3	STARD8	RTN3			CHRM2			SFI1			CBX6	SNX19	GMNN	GPR161			CD207	NEMP1	RALA	SDR42E1	ZIC5		CDC14B	LRIG3	RALA	STK24			CCDC22	ETNK1		ZPR1			CCDC198	SCAF11		MTCH1
CD2AP	RFXAP		EPS15L1			C17orf53	GATA3	COIL	RTN3			CHRM3			SFI1			CC2D1B	TRIM6	SLC26A7	GPR161			CD22	R3HDM2	G0S2	SPATA5	GHR		CDC23	C12orf66	G0S2	TBC1D4			CCDC25	MRPS35		KCNK4			CCDC28A	SLC38A1		MTCH1
CD2BP2	NAA16		EPS15L1			C17orf58	CELF2	KCNE4	RTN3			CHRNA4			SFI1			CCAR1	EIF3F	NDST3	GPR161			CD226	LRIG3	SLITRK4	DDIT4L	CELF1		CDC26	MDM1	SLITRK4	POSTN			CCDC3	DDX11		OR4E1			CCDC3	SLC38A2		THADA
CD300LB	FNDC3A		EPS15L1			C17orf67	CELF2	SLC12A3	RTN3			CHRNA5			SFI1			CCBE1	WEE1	PPARA	GPR161			CD244	C12orf66	ATG5	SFR1	CD164		CDC27	CPM	ATG5	POSTN			CCDC32	BICD1		AGO1			CCDC32	SLC38A2		SEMA4F
CD302	PHF11		EPS15L1			C17orf75	CELF2	COA5	RTN3			CHRNA6			ARHGAP45			CCDC102A	SWAP70	TMEM50A	GPR161			CD274	MDM1	HNRNPF	CCSAP	EPGN		CDC37L1	CPM	HNRNPF	PRMT2			CCDC33	ARID2		METAP2			CCDC47	SLC38A2		SEMA4F
CD36	UTP14C		EPS15L1			C18orf21	CELF2	COL4A1	RTN3			CHRNE			EPB41L1			CCDC107	ADM	SSR3	SLC4A8			CD28	CPM	DNAJB14	CCSAP	MINK1		CDC42	ZFC3H1	DNAJB14	CKAP2			CCDC43	TMEM106C		METAP2			CCDC50	SLC38A2		ANKRD61
CD38	CKAP2		EPS15L1			C18orf32	CELF2	YPEL4	RTN3			CHST10			EPB41L1			CCDC113	CTR9	EGR1	SLC4A8			CD2AP	CPM	DDHD1	DNAJC19	INSIG1		CDC42BPA	PHLDA1	DDHD1	SLC44A1			CCDC50	PFKM		ARIH2			CCDC57	SLC38A2		ANXA8
CD3D	PIBF1		SLC4A7			C18orf54	CELF2	CYB561D1	RTN3			CHST11			EPB41L1			CCDC125	PARVA	TSPAN12	ARPP21			CD2BP2	ZFC3H1	ADAM12	SPATA18	FOSL2		CDC42BPB	E2F7	ADAM12	SLC44A1			CCDC57	KCNH3		TRAT1			CCDC59	VDR		ANXA8
CD3E	MBNL2		SLC4A7			C18orf63	DHTKD1	ARHGAP35	PLEKHG5			CHST14			GALT			CCDC126	PARVA	PIKFYVE	ARPP21			CD300LB	PHLDA1	ARHGEF26	ADGRA3	SOX12		CDC42EP3	PAWR	ARHGEF26	GRTP1			CCDC58	KCNH3		SLC10A7			CCDC6	SENP1		IZUMO3
CD4	MBNL2		SLC4A7			C19orf12	DHTKD1	NEK9	PLEKHG5			CHST3			GALT			CCDC127	TEAD1	RGS18	ARPP21			CD34	E2F7	HS3ST1	AFG1L	BACE1		CDC42EP5	PPP1R12A	HS3ST1	MRPS27			CCDC59	TMBIM6		HEMK1			CCDC68	SENP1		MKRN2
CD40LG	MBNL2		SLC4A7			C19orf38	DHTKD1	SRPK1	PLEKHG5			CHST7			HAL			CCDC138	FAR1	CDC23	ARPP21			CD36	PAWR	RNF38	ZNF493	CDK13		CDC42SE2	PPP1R12A	RNF38	MRPS27			CCDC6	ASIC1		PSIP1			CCDC7	WNT10B		FBXO38
CD44	RAP2A		SLC4A7			C19orf47	SEC61A2	SRGAP3	ZNF211			CHSY1			HAL			CCDC141	HTATIP2	FOXL2	ITPA			CD38	PPP1R12A	SOCS6	TBC1D31	SOX6		CDC5L	PPP1R12A	SOCS6	SYNPO2			CCDC69	SMARCD1		BNC2			CCDC71	KMT2D		COPZ1
CD46	IPO5		IDH3B			C1D	CDC123	GCA	ZNF211			CHSY3			PACRGL			CCDC146	PRMT3	ZNF281	CD63			CD3D	PPP1R12A	REEP1	GSX1	DDHD1		CDC73	TSPAN19	REEP1	RUBCNL			CCDC71	SMARCD1		ENTPD6			CCDC71L	FMNL3		COPZ1
CD47	IPO5		ATPSCKMT			C1GALT1	MCM10	SFXN5	ZNF211			CHTF8			PACRGL			CCDC149	ANO5	FNIP1	PHB2			CD3G	PPP1R12A	KRAS	DGKB	MAP3K2		CDCA2	KITLG	KRAS	RUBCNL			CCDC71L	LARP4		SMARCB1			CCDC74A	FMNL3		COPZ1
CD55	ARHGEF7		ATPSCKMT			C1orf112	MCM10	RSBN1	ZNF211			CHURC1			PACRGL			CCDC15	ANO5	ZNF263	CD274			CD4	TSPAN19	JARID2	DGKB	KPNA4		CDCA3	GALNT4	JARID2	RUBCNL			CCDC74A	DIP2B		AKNA			CCDC77	LIMA1		CSNK1A1
CD58	ATP11A		LAYN			C1orf115	SUV39H2	CYP26B1	ZNF211			CHURC1-FNTB			PACRGL			CCDC152	ANO5	ITGAL	CD274			CD46	KITLG	SHTN1	SSBP3	KIAA1462		CDCA4	POC1B-GALNT4	MFF	ANKRD17			CCDC77	DIP2B		FAM114A2			CCDC80	SLC11A2		CSNK1A1
CD5L	ATP11A		LAYN			C1orf116	SUV39H2	CCSER1	SMC2			CIAO2A			EFTUD2			CCDC155	ARL14EP	MAP7D2	CD274			CD47	GALNT4	MFF	TRAF3	TMEM25		CDCA5	ATP2B1	PLPP5	ANKRD17			CCDC78	ACVRL1		LAMB4			CCDC83	GTSF1		C5AR2
CD69	TMCO3		CLPB			C1orf122	PTER	SLC25A36	TRAK1			CIAPIN1			EFTUD2			CCDC158	ARL14EP	CTR9	IL11			CD55	POC1B-GALNT4	PLPP5	TRAF3	VKORC1L1		CDCP1	LUM	PCGF5	TBC1D13			CCDC80	ACVR1B		AQP7			CCDC85A	SARNP		C5AR2
CD82	NDRG2		CLPB			C1orf143	PLXDC2	GLO1	TRAK1			CILP			EFTUD2			CCDC170	DNAJC24	BUB1B-PAK6	SRP72			CD6	ATP2B1	PCGF5	OSBPL6	EBF1		CDH1	BTG1	RTN4RL1	OCIAD2			CCDC85C	ACVR1B		AQP7			CCDC85C	AC023055.1		CALCRL
CD83	NDRG2		CLPB			C1orf162	PLXDC2	PEAK1	MAPKBP1			CINP			HPCAL1			CCDC171	RCN1	ZNF681	SRP72			CD69	LUM	RTN4RL1	GSTA1	CRMP1		CDH11	EEA1	SIK3	GARNL3			CCDC86	ATG101		CPSF4			CCDC86	MMP19		ITGBL1
CD84	ZNF219		CLPB			C1orf198	MLLT10	WDCP	MAPKBP1			CIP2A			HPCAL1			CCDC174	PRRG4	EGLN2	CCDC61			CD84	BTG1	SIK3	ZNF396	BMP2K		CDH18	EEA1	TXLNG	ANTXR2			CCDC87	EIF4B		CPSF4			CCDC88A	ANKRD52		ITGBL1
CD86	HNRNPC		CLPB			C1orf21	COMMD3	RASSF2	CNOT1			CISD1			DIAPH3			CCDC185	PRRG4	PTPN11	ARSG			CD93	EEA1	TXLNG	TRAF5	SPIRE1		CDH2	GNPTAB	POLI	CNOT6L			CCDC88C	EIF4B		PTPRO			CCDC89	CS		ITGBL1
CD93	RBM23		CLPB			C1orf210	OTUD1	GPAM	FAM153B			CISD2			DIAPH3			CCDC186	PRRG4	PTK2B	IFT20			CD96	EEA1	POLI	TRAF5	CAPRIN1		CDH20	IGF1	CARD10	RCBTB2			CCDC9	ZNF740		PTPRO			CCDC91	CS		AP3B1
CD96	PRMT5		CLPB			C1orf226	OTUD1	RRP15	CES1			CIT			DIAPH3			CCDC190	QSER1	THUMPD3	IFT20			CD99L2	GNPTAB	CARD10	CHEK2	YAF2		CDH7	NT5DC3	CLCN6	GRID2			CCDC92	ZNF740		PTPRO			CCDC93	PTGES3		RALGDS
CDC14A	TINF2		CLPB			C1orf35	PDSS1	E2F3	CHAD			CITED2			DIAPH3			CCDC191	QSER1	RBM27	IFT20			CDADC1	IGF1	CLCN6	ASB4	SOWAHB		CDH8	NT5DC3	TSPOAP1	GRID2			CCDC93	ZNF740		PTPRO			CCIN	STAT6		RALGDS
CDC14B	NOVA1		CCDC103			C1orf43	MASTL	CYBB	SLC7A8			CKAP5			DIAPH3			CCDC198	QSER1	MAS1	IFT20			CDAN1	NT5DC3	TSPOAP1	KLK10	LIN28B		CDK1	NUAK1	RAB2B	CENPP			CCDC97	ESPL1		PTPRO			CCL11	CTDSP2		PSMD6
CDC20B	KLHL28		CCDC103			C1orf50	RAB18	FAM129B	SLC7A8			CKS1B			DIAPH3			CCDC25	TCP11L1	DCP2	IFT20			CDC14A	NT5DC3	RAB2B	SLC5A8	SPATA12		CDK13	CRY1	ZNF718	CTNNAL1			CCKBR	HOXC13		SLC38A1			CCL13	GNS		PSMD6
CDC25B	KLHL28		CCDC103			C1orf52	WAC	VPS53	SLC7A8			CLASP1			DIAPH3			CCDC28A	HIPK3	PAH	AMBRA1			CDC14B	NUAK1	ZNF718	ZNRF2	ARHGEF12		CDK14	CORO1C	PIK3IP1	CTNNAL1			CCL19	HOXC10		ZEB1			CCL2	PHLDA1		FAR2
CDC27	KLHL28		CCDC103			C1orf56	BAMBI	MCC	CENPK			CLASP2			DIAPH3			CCDC32	HIPK3	ABCC5	MED24			CDC23	CRY1	PIK3IP1	ALS2CL	SLC2A13		CDK15	KCTD10	TMEM63B	ST6GALNAC6			CCL22	HOXC8		TMX1			CCL8	PHLDA1		FAR2
CDC42	KLHL28		FAM187A			C1orf68	MAP3K8	AP3D1	JARID2			CLCC1			DIAPH3			CCDC34	CAPRIN1	PRTFDC1	MED24			CDC25C	CORO1C	TMEM63B	ALS2CL	IGF2R		CDK17	MMAB	GMNC	ST6GALNAC6			CCL28	METTL7B		NRBF2			CCN1	PHLDA1		FAR2
CDC42BPA	KLHL28		FAM187A			C1QL4	CREM	ZC3H7B	ARMC8			CLCN3			DIAPH3			CCDC36	CAPRIN1	TRAPPC6B	PAAF1			CDC26	KCTD10	GMNC	HS6ST2	NFATC2		CDK18	MMAB	COQ10B	ST6GALNAC6			CCL7	IKZF4		S1PR5			CCN3	NAP1L1		FAR2
CDC42BPG	SOS2		SLC4A8			C1QTNF2	ZNF33A	DNM1L	ARMC8			CLCN5			DIAPH3			CCDC50	TRIM44	CPOX	PAAF1			CDC27	MMAB	COQ10B	FBXO22	SPRYD3		CDK19	MMAB	EPHB3	ST6GALNAC6			CCL8	PA2G4		TMPRSS5			CCN4	NAP1L1		PFKFB1
CDC42EP3	SAV1		SLC4A8			C1QTNF3	ZNF37A	ZRANB1	FRMD6			CLDN1			DIAPH3			CCDC51	C11orf74	PHF19	PAAF1			CDC37L1	MMAB	EPHB3	CTSB	ST8SIA4		CDK2AP1	GIT2	FAM104A	SAXO1			CCM2L	ESYT1		VOPP1			CCND1	NAP1L1		TREML1
CDC5L	NIN		SLC4A8			C1QTNF7	RET	NSL1	ELAPOR1			CLDN11			SPATA20			CCDC58	MDK	PEX11A	EIF6			CDC42	MMAB	FAM104A	FOXP2	DCAF7		CDK2AP2	GIT2	AGFG1	FSD1L			CCN1	COQ10A		APOLD1			CCND2	E2F7		DCLRE1A
CDC6	NIN		SLC4A8			C1QTNF8	MAPK8	KIAA1147	GPR155			CLDN12			SPATA20			CCDC59	MDK	SRGAP3	SLC12A9			CDC42BPA	GIT2	AGFG1	FOXP2	CADM2		CDK4	C12orf76	ZFPM2	FSD1L			CCN4	NAB2		APOLD1			CCND3	E2F7		ORAI2
CDC7	NIN		ACOD1			C1QTNF9	MAPK8	PFN2	GPR155			CLDN14			SPATA20			CCDC6	C11orf49	RBM6	SLC12A9			CDC42BPB	GIT2	ZFPM2	CHRFAM7A	MEX3A		CDK5R1	PPTC7	PDGFD	BLM			CCND2	LRP1		PLA2G12A			CCNG1	PPP1R12A		ORAI2
CDC73	NIN		SLC5A11			C1R	MAPK8	SLC31A2	GPR155			CLDN16			EPS15L1			CCDC62	MADD	UBAP2	SLC12A9			CDC42EP3	C12orf76	PDGFD	ABHD11	GLIS2		CDK6	PPTC7	ST7	JADE1			CCND3	NXPH4		STK33			CCNI2	PPP1R12A		PTPA
CDCA2	NID2		SLC5A11			C1RL	UBE2D1	SH3GLB1	GPR155			CLDN19			EPS15L1			CCDC68	MADD	STK32A	SLC12A9			CDC42EP5	PPTC7	ST7	ABHD11	AQPEP		CDK8	PPP1CC	STS	JADE1			CCNE2	PIP4K2C		CPLANE2			CCNJ	PPP1R12A		DENND2D
CDCA3	TXNDC16		SLC5A11			C2	UBE2D1	SPATA1	GPR155			CLDN22			EPS15L1			CCDC69	SLC39A13	ZNF407	ZNF839			CDC42SE2	PPTC7	STS	EPN2	ALPK2		CDKL1	MED13L	KSR2	JADE1			CCNF	44264		OR2A4			CCNK	PPP1R12A		RSRC1
CDCA4	CNIH1		SLC5A11			C20orf144	TFAM	KCNJ8	GPR155			CLDND1			EPS15L1			CCDC7	PTPRJ	CHRNA2	ZNF839			CDC5L	PPP1CC	BARD1	ZMAT3	RASGEF1A		CDKL2	HRK	BARD1	JADE1			CCNG2	44264		CDADC1			CCNL1	SLC6A15		RSRC1
CDCA7L	GMFB		SLC5A11			C20orf194	BICC1	MPDZ	UNC45B			CLEC12B			EPS15L1			CCDC71L	PTPRJ	MAF	ZNF839			CDC73	MED13L	MTMR12	LONRF1	CPEB4		CDKN1A	KSR2	MTMR12	OTOF			CCNI	EEF1AKMT3		URM1			CCNT1	SLC6A15		CCDC120
CDCA8	RTN1		SLC5A11			C20orf202	BICC1	IGF2BP1	RIBC1			CLEC16A			SLC4A7			CCDC73	CTNND1	C18orf54	ZNF839			CDCA2	HRK	PPP1R15B	CHMP7	RPAP3		CDKN2AIPNL	WSB2	PPP1R15B	TET3			CCNJ	SLC16A7		URM1			CCNY	KITLG		CCDC120
CDH1	RTN1		SLC5A11			C21orf58	PHYHIPL	SIK1	SNX17			CLEC17A			SLC4A7			CCDC77	CTNND1	HMGA2	CLOCK			CDCA3	KSR2	TBC1D8	SYT11	KCNH5		CDKN2B	VSIG10	TBC1D8	TMEM168			CCNJL	MON2		NIPA2			CCNYL1	KITLG		RSRC1
CDH10	MAX		SLC5A11			C21orf91	ADO	CEP128	PLEKHB2			CLEC1A			SLC4A7			CCDC80	FAM111B	EPGN	C7orf57			CDCA4	WSB2	TGFBR2	FRMD6	CCRN4L		CDON	VSIG10	TGFBR2	CLIP4			CCNL1	MON2		CAB39L			CCP110	DUSP6		SCIMP
CDH15	VTI1B		SLC5A11			C2CD2	ADO	HYDIN	PLEKHB2			CLEC4C			SLC4A7			CCDC83	STX3	CHST3	C7orf57			CDCA5	VSIG10	KDM2A	TC2N	NUDCD3		CDR2L	CIT	KDM2A	STK32A			CCNT1	MON2		PPP1R14C			CCR2	DUSP6		TBC1D16
CDH18	VTI1B		SLC5A11			C2CD4A	NRBF2	SIK1B	PLEKHB2			CLEC4E			SLC4A7			CCDC85C	STX3	SAMD8	C7orf57			CDCP1	VSIG10	GRB10	SGPP2	UHRF1BP1L		CDS1	PXN	GRB10	FDFT1			CCNT2	MON2		CABLES2			CCR3	GALNT4		TBC1D16
CDH19	ZFYVE26		ARHGAP20			C2CD6	REEP3	SYT16	PLEKHB2			CLEC4F			IDH3B			CCDC88C	STX3	CCDC82	HSD11B1L			CDH1	CIT	PCARE	BHLHE22	RAPGEFL1		CDS2	KDM2B	PCARE	FDFT1			CCR1	RXYLT1		SEH1L			CCR4	POC1B-GALNT4		CEP57L1
CDH2	ZFP36L1		ARHGAP20			C2orf49	REEP3	TCF7L1	PLEKHB2			CLEC4M			LAYN			CCDC90B	TMEM109	ACADSB	HSD11B1L			CDH11	PXN	FMC1	CARNMT1	ILDR1		CDV3	RHOF	FMC1	FDFT1			CCR2	RXYLT1		AIF1L			CCR6	GALNT4		CEP57L1
CDH20	ERH		ARHGAP20			C2orf50	SIRT1	ITFG1	PLEKHB2			CLEC5A			LAYN			CCDC92	TMEM216	SKAP2	HSD11B1L			CDH18	KDM2B	TPGS2	PWWP3B	SCUBE3		CDX2	VPS33A	TPGS2	TRAF3IP3			CCR4	HMGA2		AIF1L			CCR7	POC1B-GALNT4		CEP57L1
CDH26	SYNJ2BP		ARHGAP20			C2orf66	TET1	KIRREL1	PLEKHB2			CLGN			CLPB			CCDC93	SDHAF2	DCUN1D5	HSD11B1L			CDH2	RHOF	DNAL1	AMER1	MBNL3		CDYL	AC048338.1	DNAL1	DCUN1D4			CCR7	CAND1		INHBE			CCR9	GALNT4		CEP57L1
CDH6	SYNJ2BP		ZFYVE19			C2orf68	DDX21	WDR33	PLEKHB2			CLIC1			CLPB			CCL1	RTN3	DNM3	RCBTB2			CDH20	VPS33A	LDAH	KBTBD3	BCL2L11		CEACAM1	VPS33A	LDAH	ARHGAP24			CCRL2	DYRK2		C1QTNF2			CCRL2	POC1B-GALNT4		GPR176
CDHR2	ELMSAN1		SMS			C2orf69	DDX21	METAP1	PLEKHB2			CLIC2			CLPB			CCL13	OTUB1	ELF5	RCBTB2			CDH7	AC048338.1	COA1	ZNF664	NEK9		CEACAM5	AC048338.1	COA1	ZWILCH			CCS	RAP1B		KLF16			CCS	ATP2B1		KLHDC8A
CDK1	NPC2		SMS			C2orf72	VPS26A	IFIT5	PLEKHB2			CLIC5			CLPB			CCL2	SNX15	KIAA1958	LRRC8E			CDH8	VPS33A	CYSTM1	FBXL14	PHACTR4		CEACAM7	CLIP1	CYSTM1	ZWILCH			CCSER2	FRS2		TAF3			CCSER1	ATP2B1		KLHDC8A
CDK13	LTBP2		SLC4A9			C2orf76	HK1	NETO2	PLEKHB2			CLINT1			CLPB			CCL22	ARL2-SNX15	MAML1	LRRC8E			CDIP1	AC048338.1	PDE1C	RAD9B	OCRL		CEACAM8	CLIP1	PDE1C	ZWILCH			CCT4	C12orf29		MRO			CCT3	EEA1		SRGAP2B
CDK17	AREL1		C20orf27			C2orf88	H2AFY2	SERPINB8	PLEKHB2			CLMN			CLPB			CCL7	FRMD8	UBE2V2	LRRC8E			CDK1	CLIP1	CGGBP1	ZSCAN29	LRRTM2		CEBPE	CLIP1	CGGBP1	EYA1			CCZ1B	VEZT		PRSS27			CCT6A	EEA1		HIGD1B
CDK19	TMED10		TARS1			C3	EIF4EBP2	ASXL3	PLEKHB2			CLN8			CLPB			CCL8	SCYL1	SLC16A2	RCC1			CDK12	CLIP1	GDAP1	ZNF583	TMEM236		CEBPG	CLIP1	GDAP1	FAM184A			CD101	NR1H4		FAM172A			CCT6B	EEA1		AAGAB
CDK2AP1	TMED10		TARS1			C3orf14	EIF4EBP2	PPP6R3	PLEKHB2			CLNK			CLPB			CCM2	PACS1	DGKH	SHOC2			CDK13	CLIP1	PABPC4L	MEI1	TMEM236		CELF1	VPS37B	PABPC4L	CST3			CD109	GAS2L3		BRIP1			CCZ1B	EEA1		TWIST2
CDK5R1	TMED10		BLNK			C3orf33	EIF4EBP2	ADGRD1	GOLGA6L4			CLNS1A			CLPB			CCN1	GRK2	ZNF236	SHOC2			CDK14	CLIP1	MINDY2	CCNYL1	PITPNM2		CELF4	VPS37B	MINDY2	FAM222B			CD164L2	DRAM1		B3GNT5			CD101	EEA1		TWIST2
CDK6	ANGEL1		BLNK			C3orf38	EIF4EBP2	ZNF532	TTN			CLPB			FAM187A			CCN3	LRP5	DNER	CTCFL			CDK15	VPS37B	PPP1R13L	WDSUB1	LRIG3		CELF5	PITPNM2	PPP1R13L	ZNF286A			CD180	DRAM1		PPP1R12B			CD109	UBE2N		TARS2
CDK7	IRF2BPL		TOP1MT			C3orf52	EIF4EBP2	ZNF417	TTN			CLPTM1			FAM187A			CCN4	CCND1	TVP23C	CTCFL			CDK17	VPS37B	MREG	FGD5	CPPED1		CELF6	MPHOSPH9	MREG	ZNF286A			CD19	DRAM1		PPP1R12B			CD163	FGD6		TARS2
CDK8	POMT2		TOP1MT			C3orf62	SGPL1	CDH24	PEMT			CLSPN			SLC4A8			CCND1	CCND1	ALAS1	CTCFL			CDK18	PITPNM2	CASP2	SCFD2	AK3		CELSR1	SCARB1	CASP2	CLTC			CD1A	UNG		C4orf17			CD180	FGD6		TARS2
CDK9	TMED8		PKMYT1			C3orf67	SGPL1	PKMYT1	PEMT			CLSTN1			SLC4A8			CCND3	PPME1	RGS13	CTCFL			CDK19	MPHOSPH9	RNF19A	RNF217	RAB4A		CEMIP	UBC	RNF19A	CLTC			CD200	ACACB		PCBD2			CD1A	FGD6		TARS2
CDKL4	TMED8		TNIP1			C3orf70	SGPL1	PANK3	F7			CLSTN2			SLC4A8			CCNDBP1	RNF169	USP46	CTCFL			CDK2AP1	SCARB1	HOXD1	BMT2	MASTL		CEMIP2	RIMBP2	HOXD1	CRMP1			CD226	UBE3B		DSEL			CD1C	NTN4		PPP2R2B
CDKN1C	SPTLC2		TNIP1			C3orf80	SGPL1	GABRA1	CREM			CLTC			SLC5A11			CCNE2	SPCS2	ZNF136	REG3G			CDK2AP2	UBC	SCN2A	BMT2	MFSD9		CEND1	ZNF605	SCN2A	IL1R1			CD248	UBE3B		TOMM40L			CD1D	NTN4		GSKIP
CDKN2AIPNL	SPTLC2		TNIP1			C4orf19	MCU	RAB11FIP4	CREM			CLU			SLC5A11			CCNF	RPS3	C15orf41	DYDC2			CDK4	RIMBP2	ZBTB39	CDCA2	NAPB		CENPA	WNK1	ZBTB39	TEX2			CD274	CUX2		TOMM40L			CD200R1	NTN4		SEC11A
CDKN3	GTF2A1		TNIP1			C4orf3	CHCHD1	LUZP1	CREM			CLVS2			SLC5A11			CCNG1	RPS3	CTDSPL	DYDC2			CDK5R1	ZNF605	BACE1	MARCHF10	IKZF1		CENPBD1	WNK1	BACE1	TEX2			CD276	SH2B3		SLC7A6OS			CD207	CDK17		SEC11A
CDO1	GALC		TBC1D7			C4orf33	PLAU	DMRTA2	CREM			CLYBL			SLC5A11			CCNG2	DGAT2	PALLD	DYDC2			CDK6	WNK1	ATRX	ZNF383	CAB39L		CENPC	WNK1	ATRX	DKC1			CD28	SH2B3		LOXL4			CD226	IKBIP		RMND1
CDON	FOXN3		TBC1D7			C4orf46	VCL	NOL4	CREM			CMBL			SLC5A11			CCNH	EMSY	LGR5	DYDC2			CDKL1	WNK1	TOR1B	SDE2	B3GALT5		CENPF	WNK1	TOR1B	P4HA3			CD2AP	ACAD10		SLA2			CD247	ANKS1B		MEGF8
CDPF1	EFCAB11		PHKG1			C4orf54	VCL	DPY19L3	CREM			CMC1			ARHGAP20			CCNI	TSKU	TRIOBP	RAD23A			CDKL2	WNK1	WDR33	MIER3	SGCB		CENPI	ADIPOR2	WDR33	HEPACAM2			CD2BP2	PTPN11		MEX3B			CD28	ARL1		SLIT3
CDR2L	RPS6KA5		PHKG1			C5	SAMD8	HESX1	TBC1D2			CMIP			ARHGAP20			CCNL1	ACER3	RBL2	RAD23A			CDKN1A	WNK1	PXDN	SNX31	HDAC7		CENPM	FKBP4	PXDN	HEPACAM2			CD300E	OAS1		ATP13A4			CD2AP	GNPTAB		PPP2R2B
CDS1	GON7		FASTK			C5AR1	SAMD8	PRRG4	TBC1D2			CMSS1			ARHGAP20			CCNL2	ACER3	UQCR10	ALDH1L1			CDKN2AIPNL	ADIPOR2	GPR26	MLKL	TOM1L2		CENPN	CCND2	GPR26	MROH1			CD300LF	OAS1		ZCCHC9			CD300E	NT5DC3		TPGS2
CDS2	BTBD7		PAX6			C5AR2	SAMD8	TCEAL7	TBC1D2			CMTM3			ARHGAP20			CCNO	TMEM126A	HNRNPU	ALDH1L1			CDKN2B	FKBP4	ALG1	DENND6A	FNDC3B		CENPO	CCND2	ALG1	OLFM3			CD300LG	OAS2		ZDHHC18			CD300LB	NT5DC3		TPGS2
CDV3	BTBD7		PAX6			C5orf22	SAMD8	VEGFA	EIF3C			CMTM4			ARHGAP20			CCNT1	EED	NEDD9	ALDH1L1			CDON	CCND2	TMEM117	ABCA13	NLK		CENPP	CCND2	TMEM117	TRIP10			CD320	OAS2		TCHP			CD300LD	NT5DC3		TPGS2
CDY1	BCL11B		PAX6			C5orf24	ZMIZ1	MYF5	EIF3C			CMTM6			ARHGAP20			CCNT2	TMEM135	MIER1	TMEM254			CDR2L	CCND2	INHBB	DOK6	KIAA1671		CEP104	TIGAR	INHBB	TRIP10			CD33	OAS2		HSDL2			CD302	NT5DC3		TPGS2
CDY1B	CCDC85C		PAX6			C5orf30	ZMIZ1	SFR1	USP43			CMTM8			ARHGAP20			CCNY	PANX1	TJP2	MMD2			CDS1	CCND2	FAM222B	CPNE2	DDX3X		CEP120	C1S	FAM222B	ACSF2			CD34	PLBD2		YIPF4			CD36	C12orf73		TPGS2
CDYL2	CCDC85C		CDK6			C5orf47	ZMIZ1	FGFR1OP	USP43			CNBP			ARHGAP20			CCNYL1	FUT4	C16orf72	ANKRD46			CDS2	TIGAR	CTCF	TBC1D32	TMEM110		CEP126	NECAP1	CTCF	C18orf54			CD38	PRKAB1		SLC25A33			CD38	NFYB		SLC39A1
CEACAM1	CCDC85C		CDK8			C5orf51	TMEM254	COA1	USP43			CNDP2			LRRC4C			CCPG1	FUT4	ONECUT2	ANKRD46			CDV3	C1S	CAMTA1	SCUBE3	ZNF609		CEP128	GABARAPL1	CAMTA1	C18orf54			CD3D	RNF10		C2orf88			CD3D	NFYB		SLC39A1
CEACAM19	SLC25A29		CDK8			C5orf63	FAM213A	GMCL1	TOR1AIP1			CNIH3			ZFYVE19			CCR2	FUT4	PKP2	ANKRD46			CDX2	NECAP1	HNRNPA1L2	SCUBE3	ZC3H10		CEP135	GABARAPL1	HNRNPA1L2	SLCO6A1			CD3E	MLEC		EIF1AD			CD3G	SLC41A2		SLC39A1
CEACAM5	WARS		WDR4			C5orf64	TSPAN14	CNTNAP3	PRC1			CNIH4			ZFYVE19			CCR5	AMOTL1	INO80D	ANKRD46			CDYL	GABARAPL1	VCPIP1	SEMA3D	SOX5		CEP162	CREBL2	VCPIP1	SLCO6A1			CD3G	MLEC		PRXL2A			CD4	APPL2		SLC39A1
CEACAM8	BEGAIN		WDR4			C6orf120	CCSER2	TTC39C	FBXW10			CNKSR3			SMS			CCR6	AMOTL1	TBL2	ENKUR			CEACAM1	GABARAPL1	DOK6	SEMA3D	DSCAM		CEP170	GPRC5A	DOK6	TMEM161B			CD40LG	MLEC		UTP23			CD40	CKAP4		SLC39A1
CEBPD	HSP90AA1		ZNF155			C6orf132	CCSER2	CBFB	FBXW10			CNNM2			C20orf27			CCR7	SRSF8	TGFB2	MIGA1			CEACAM5	CREBL2	MAP3K20	RICTOR	MARK2		CEP350	GPRC5A	MAP3K20	TMEM161B			CD44	UNC119B		PGAP4			CD40LG	CKAP4		STK25
CEBPZOS	CKB		LSR			C6orf136	CCSER2	PKNOX1	FBXW10			CNNM3			C20orf27			CCSER1	SRSF8	C3orf38	MIGA1			CEACAM7	GPRC5A	FLT1	TMEM196	USP13		CEP55	MGST1	FLT1	FAM177A1			CD47	RNF34		CHCHD6			CD53	PRDM4		STK25
CELF1	BAG5		LSR			C6orf141	PAPSS2	PPP2R2A	FBXW10			CNNM4			NDRG1			CCSER2	ENDOD1	AFF1	PTK7			CEACAM8	GPRC5A	PEX5L	MFSD8	KDM2B		CEP57	AEBP2	PEX5L	KIF6			CD48	TMEM120B		CMSS1			CD55	SART3		STK25
CELF3	BAG5		SLC9A8			C6orf15	PTEN	NDNF	SENP1			CNOT1			NDRG1			CCT5	CEP57	DNAJC9	RXRB			CEBPE	MGST1	SFMBT1	TMEM18	SRPX2		CEP57L1	GOLT1B	SFMBT1	KIF6			CD5	TMEM120B		LZIC			CD68	CORO1C		CEP76
CELF5	PPP1R13B		SLC9A8			C6orf201	PTEN	KMT2C	SENP1			CNOT2			TARS1			CCZ1	AASDHPPT	SLC4A10	RXRB			CEBPG	AEBP2	PTPN21	RBM12	KIF13B		CEP63	GOLT1B	PTPN21	EEF2KMT			CD55	TMEM120B		TMEM101			CD74	GIT2		RAB4A
CELF6	CDCA4		KCNC2			C6orf47	FAS	PTPRT	SENP1			CNOT4			TARS1			CD101	ACAT1	KRTAP1-1	KCNE1			CEBPZOS	GOLT1B	DCP2	KBTBD6	RABGAP1		CEP68	GOLT1B	DCP2	GALK2			CD6	BCL7A		ARFGAP2			CD80	ANAPC7		DOCK7
CENPC	CDCA4		KCNC2			C6orf62	IFIT1	TTPAL	ZNF248			CNOT6			TARS1			CD109	ZC3H12C	DNAJC12	KCNE1			CELF1	GOLT1B	ZC3HAV1L	TMEM130	AIDA		CEP78	ETNK1	ZC3HAV1L	PRKCSH			CD80	BCL7A		ARFGAP2			CD84	GPN3		DOCK7
CENPF	BRF1		KCNC2			C6orf89	IFIT5	SMAD7	ZNF248			CNOT6L			TARS1			CD163	ZC3H12C	MIPOL1	KCNE1			CELF4	GOLT1B	SLC25A21	PPP1R21	SCN2A		CEP83	KLHL42	SLC25A21	PRKCSH			CD84	MLXIP		BAZ1B			CD93	PPTC7		DOCK7
CENPI	MMP14		SRP68			C7	IFIT5	OGA	ZNF248			CNOT7			TARS1			CD164	ZC3H12C	SLC17A5	KCNE1			CELF5	ETNK1	STK38	ST6GALNAC3	FBXO40		CEP85L	KLHL42	STK38	CPNE4			CD8B	MLXIP		PCDH1			CD96	PPTC7		KCNT1
CENPJ	LRP10		SRP68			C7orf26	PCGF5	RAD17	ZNF248			CNP			BLNK			CD164L2	ZC3H12C	ZHX3	KCNE1			CELF6	MED21	PYGB	STEAP2	MTMR12		CERCAM	KLHL42	PYGB	SHBG			CD96	MLXIP		CLIP2			CDAN1	PPP1CC		EPC1
CENPL	PABPN1		STK31			C7orf31	HECTD2	NFATC2IP	FAM189B			CNPY3			TOP1MT			CD180	ZC3H12C	VCPIP1	JAM2			CELSR1	KLHL42	WEE1	PRICKLE1	SCARF1		CERKL	BICD1	WEE1	BTBD7			CD99	DDX55		ASPH			CDC14A	FAM109A		NRXN3
CENPM	DCAF11		STK31			C8A	HECTD2	KPNA4	FAM189B			CNPY4			TOP1MT			CD1C	ZC3H12C	CLEC2B	LIN9			CELSR3	KLHL42	NECTIN3	TCEANC2	GPBP1		CERS3	BICD1	NECTIN3	BTBD7			CD99L2	ZNF664		JAGN1			CDC14B	NAA25		NRXN3
CENPN	PSME1		RPS3			C8orf31	HECTD2	REL	FAM189B			CNR1			TOP1MT			CD1D	ZC3H12C	OXCT1	KCNJ16			CEMIP	KLHL42	MAPK10	KDM1B	CBFA2T2		CERS6	DNM1L	MAPK10	SLIT2			CDC25B	ZNF664		MAK16			CDC25A	HECTD4		STXBP2
CENPP	NOP9		RPS3			C8orf33	HECTD2	GTPBP10	GPR161			CNR2			TOP1MT			CD1E	FDX1	HOXC4	MAP4K3			CEMIP2	BICD1	CASP8	KDM1B	ARID1A		CES4A	LRRK2	CASP8	SLIT2			CDC34	ULK1		PARD6G			CDC27	MED13L		CDK5RAP2
CENPQ	NOP9		RPS3			C8orf34-AS1	TNKS2	PKIA	GPR161			CNRIP1			TOP1MT			CD200R1	SIK2	ARMC1	PSMD5			CEND1	BICD1	IREB2	RIOX2	IVNS1ABP		CFAP300	TMEM117	IREB2	MICB			CDC37	ULK1		FAXC			CDC37L1	MED13L		CDK5RAP2
CENPW	LTB4R2		RPS3			C8orf37	BTAF1	RPF2	GPR161			CNST			PKD2L2			CD22	DLAT	TMEM128	CDK2AP1			CENPA	DNM1L	ERI1	ZNF524	CELSR1		CFAP36	TMEM117	ERI1	MICB			CDC42BPA	EP400		ZBTB37			CDC42	C12orf49		CDK5RAP2
CEP104	KHNYN		UEVLD			C8orf44-SGK3	BTAF1	MAP3K1	GPR161			CNTD1			PKD2L2			CD226	SDHD	MPHOSPH8	CDK2AP1			CENPBD1	LRRK2	PRKAR2A	ZDHHC20	RGP1		CFAP44	TMEM117	PRKAR2A	DRC7			CDC42EP3	CENPJ		RNASE7			CDC42BPA	FBXO21		VWA2
CEP126	KHNYN		UEVLD			C8orf48	44260	LHFPL2	GPR161			CNTF			TNIP1			CD274	RNF214	CCDC50	CDC42EP3			CENPC	TMEM117	GNA12	ZDHHC20	KCNJ6		CFAP52	ARID2	GNA12	DRC7			CDC42EP4	USP12		GLIS2			CDC42EP1	FBXO21		VWA2
CEP128	G2E3		UEVLD			C8orf82	44260	SUSD1	GPR161			CNTLN			TNIP1			CD276	UBE4A	ZFHX3	CDC42EP3			CENPF	TMEM117	MAP2K3	BRWD3	MAP3K1		CFAP54	SLC48A1	MAP2K3	DRC7			CDC73	FLT1		SLC9A7			CDC42EP2	SPPL3		ABHD10
CEP152	BRMS1L		UEVLD			C8orf86	44260	CABLES1	GPR161			CNTN1			PHKG1			CD28	UBE4A	MED12	RTBDN			CENPI	TMEM117	SLC26A2	MAMDC2	PLXDC2		CFAP97D1	TMBIM6	SLC26A2	DRC7			CDCA3	SLC7A1		IRF5			CDC42EP3	KDM2B		RIT2
CEP162	PNN		UEVLD			C9orf40	KIF11	GBP3	GPR161			CNTN2			PHKG1			CD300C	UBE4A	DYRK1A	RTBDN			CENPM	ARID2	LRP12	MAMDC2	ANKIB1		CFD	ASIC1	LRP12	ZNF302			CDCA7	SLC7A1		IRF5			CDC5L	RSRC2		SLC1A6
CEP170	PNN		UEVLD			C9orf47	KIF11	TNRC6B	GPR161			CNTNAP5			PHKG1			CD300LB	ATP5MG	ZNF260	RTBDN			CENPN	SLC48A1	TLN2	SLC16A11	MICAL3		CFHR4	LARP4	TLN2	TULP1			CDCA7L	SLC7A1		FUT10			CDC6	VPS37B		SLC1A6
CEP170B	LRFN5		UEVLD			C9orf64	EXOC6	ZNF445	GPR161			COA5			FASTK			CD302	KMT2A	TMEM64	ACADVL			CENPO	TMBIM6	SCAI	ZNF791	FBXO10		CFL2	SCN8A	SCAI	TULP1			CDCP1	PROSER1		KMT5C			CDC73	CDK2AP1		SLC1A6
CEP19	ARF6		CALCOCO2			C9orf72	TBC1D12	ZDHHC21	GPR161			COA7			PAX6			CD33	TMEM25	EBF1	UBE3B			CENPP	ASIC1	NIPA1	ZCCHC24	NEUROD4		CFLAR	ACVRL1	NIPA1	MMS19			CDH11	FOXO1		MAFG			CDCA2	SBNO1		STX4
CEP350	ARF6		CALCOCO2			C9orf78	CCNJ	CDC5L	SLC4A8			COBL			PAX6			CD38	CBL	ZNF235	UBE3B			CEP104	LARP4	XYLT1	ZNF41	C19orf40		CGAS	ACVR1B	XYLT1	MMS19			CDH18	TSC22D1		INF2			CDCA3	NCOR2		STX4
CEP41	MAPK1IP1L		CALCOCO2			C9orf85	CCNJ	PRDM10	SLC4A8			COBLL1			PAX6			CD3G	TMEM136	ZPLD1	UBE3B			CEP120	SCN8A	EBF3	CPNE4	HOXD4		CGGBP1	ACVR1B	EBF3	EHMT2			CDH19	SLC25A30		PLPP7			CDCA7L	RIMBP2		PAQR6
CEP57	MAPK1IP1L		CALCOCO2			CA10	CCNJ	TNS1	ARPP21			COG2			PAX6			CD46	SC5D	VSNL1	PRSS21			CEP126	ACVRL1	KALRN	ODF2	PP13439		CGN	ATG101	SHTN1	EHMT2			CDH23	SLC25A30		BEST3			CDCP1	ZNF605		CHD4
CEP57L1	KTN1		NOL10			CA12	ZNF518A	BCR	ARPP21			COG5			PAX6			CD47	VWA5A	KCNH1	MAOA			CEP128	ACVR1B	RSPO3	ODF2	MCTP1		CGNL1	EIF4B	KALRN	FURIN			CDH24	LCP1		AGPAT1			CDH1	ZNF605		CHEK1
CEP63	NAA30		CALCOCO2			CA13	ZNF518A	AK4	ARPP21			COG6			CDK6			CD48	VWA5A	FAM217A	MAOA			CEP135	ACVR1B	SNX31	CAMK1D	CFL2		CHCHD3	SP1	RSPO3	FURIN			CDH5	LCP1		CCDC142			CDH11	ERC1		CHGA
CEP68	ARID4A		CALCOCO2			CA14	LCOR	TNFSF13B	ARPP21			COL12A1			WDR4			CD55	PANX3	UBR3	ST3GAL3			CEP162	ATG101	MMAB	CMYA5	MEF2D		CHCHD4	PRR13	SNX31	IL17RA			CDH6	EBPL		ZNF514			CDH18	RHNO1		LDLRAD4
CEP70	JKAMP		NOL10			CA5B	LCOR	PPP1R12B	ITPA			COL20A1			WDR4			CD5L	NRGN	ABCA10	ST3GAL3			CEP170	EIF4B	KLHL3	GSTA5	HDAC4		CHCHD5	HNRNPA1	MMAB	ERBB2			CDH7	VPS36		JAM3			CDH19	TULP3		LDLRAD4
CEP72	PPM1A		CALCOCO2			CA8	LCOR	FIGNL1	ITPA			COL21A1			ZNF155			CD68	NRGN	GDAP2	MCM3			CEP350	SP1	PHF20	CALHM5	MTUS1		CHCHD7	RAB5B	KLHL3	ERBB2			CDHR1	DACH1		POMGNT2			CDH26	CCND2		WDTC1
CEP76	SNAPC1		P2RX4			CAAP1	LCOR	YTHDF3	RPS3A			COL26A1			ZNF155			CD69	FAM118B	STXBP5	CENPN			CEP44	PRR13	KLHL28	CACUL1	SYT2		CHD2	IKZF4	PHF20	SLC1A3			CDHR5	TBC1D4		ZNF382			CDH6	CCND2		RGS3
CEP78	SNAPC1		TSN			CAB39	LCOR	UBR5	CD274			COL27A1			ZNF155			CD74	TIRAP	ELK3	CENPN			CEP55	HNRNPA1	AAK1	PTK2	ATG14		CHD5	ERBB3	KLHL28	SLC1A3			CDIP1	TBC1D4		SLC35B4			CDH7	CLEC4D		MBD4
CEP83	FUT8		NFKB2			CAB39L	LCOR	SLC6A9	ZNF706			COL28A1			LSR			CD83	APLP2	EPS15	CENPN			CEP57	RAB5B	LBH	CREG2	TMEM132B		CHD6	ESYT1	AAK1	BAZ2B			CDIPT	STK24		ATOH8			CDH8	CLEC2D		MAZ
CEP85L	MPP5		MPDZ			CABCOCO1	LCOR	CERS6	ZNF706			COL4A1			LSR			CD84	KDM5A	LZTFL1	CENPN			CEP57L1	IKZF4	RBFOX2	ATP2A2	CADM4		CHD9	NABP2	LBH	BAZ2B			CDK14	DOCK9		SPRYD3			CDIPT	CLEC2D		MAZ
CEP89	MPP5		MPDZ			CABLES1	LCOR	MECP2	IL11			COL4A3			SLC9A8			CD93	KDM5A	PPFIBP1	PSMD11			CEP63	ERBB3	PPP6R3	ATP2A2	ZNF710		CHDH	NABP2	RBFOX2	CECR2			CDK18	PCID2		CORO6			CDK1	ETV6		MAZ
CEP97	MPP5		BCAR3			CABP4	ENTPD7	CCL1	SRP72			COL4A4			RDX			CD99	FBXL14	PGGT1B	RPL18			CEP68	ESYT1	MON2	MEIS2	THRB		CHEK1	SPRYD4	PPP6R3	CECR2			CDK19	GAS6		PRPF38A			CDK13	FAM234B		PPIP5K2
CERK	EIF2S1		BCAR3			CABS1	SCD	PXDN	SRP72			COL4A5			RDX			CDC14A	PARP11	ZNF669	RPL13A			CEP72	NABP2	JAKMIP1	MEIS2	TBCEL		CHEK2	NAB2	MON2	ATL3			CDK20	GAS6		PRPF38A			CDK14	EMP1		ATRNL1
CERS1	PLEKHH1		BCAR3			CABYR	SCD	SINHCAF	ARSG			COL4A6			RDX			CDC20B	CD163	HRG	ZNF334			CEP78	NABP2	CDKL5	RASAL2	CCDC88A		CHERP	MBD6	JAKMIP1	ENPP5			CDK2AP1	PABPC3		ARHGAP19			CDK16	H2AFJ		BBX
CERS2	SLC39A9		SFSWAP			CACNA1B	SCD	IPMK	ARSG			COL6A5			RDX			CDC23	M6PR	AZIN1	ZNF334			CEP85L	SPRYD4	CCDC33	RASAL2	MACF1		CHIC1	44264	CDKL5	URGCP			CDK5	WASF3		RAB11FIP4			CDK17	DERA		PRKAR1A
CERS6	ISCA2		DCTN2			CACNA1C	HIF1AN	CBX5	ARSG			COL9A2			RDX			CDC26	CD69	DUSP3	TNFAIP3			CERCAM	NAB2	ACTB	TGIF1	KCNC4		CHL1	SLC16A7	CCDC33	TEK			CDK5R1	WASF3		RECQL			CDK18	PIK3C2G		NISCH
CES2	DLST		DCTN2			CACNA1I	SLF2	ABCA10	PAAF1			COLEC11			KCNC2			CDC27	MAGOHB	ZNF782	LATS1			CERKL	MBD6	PATE2	TGIF1	TMEM151B		CHML	SLC16A7	ACTB	TEK			CDK5R2	RFC3		MMP28			CDK19	PIK3C2G		NISCH
CES3	FOS		SOX5			CACNA2D1	SLF2	NR2C2AP	PAAF1			COMMD2			KCNC2			CDC37L1	YBX3	TAC1	LATS1			CERS3	44264	EPC1	WDR17	LIN9		CHMP3	MON2	PATE2	TEK			CDK5RAP2	FREM2		SEC22C			CDK2AP1	PLEKHA5		STMN3
CFAP20	FOS		SOX5			CACNA2D4	SEMA4G	FRMD4A	PAAF1			COMMD3-BMI1			KCNC2			CDC42	LRP6	CPSF6	DAAM1			CERS6	SLC16A7	ZNF721	PROSER1	SORL1		CHMP4B	MON2	EPC1	TEK			CDK6	COG6		DTNA			CDK5R1	GOLT1B		STMN3
CFAP298	JDP2		EIF2B3			CACNB4	TWNK	GOLPH3	PAAF1			COMMD5			KCNC2			CDC42BPA	LRP6	FRA10AC1	MED23			CES4A	SLC16A7	FAM83F	MRPL11	ITGB3		CHMP4C	TBK1	ZNF721	TEK			CDK9	AKAP11		NR1I2			CDK6	CMAS		PPP1R3E
CFAP299	CALM1		LPIN1			CACNG1	GBF1	MED17	PAAF1			COMMD9			KCNC2			CDC42EP3	HEBP1	ETV1	MED23			CFAP298	MON2	RPL27A	ALDH8A1	ONECUT1		CHMP5	LEMD3	FAM83F	TEK			CDKL2	COG3		TRIM4			CDK7	ETNK1		SLC22A12
CFAP300	CALM1		LPIN1			CACNG2	MFSD13A	SLC35F3	ZMYND15			COMTD1			STK31			CDC42EP4	MGP	IDS	OTX2			CFAP300	MON2	NPY2R	CD200R1	TBX18		CHORDC1	CAND1	RPL27A	VPS11			CDKN1A	CKAP2		ALG2			CDK8	RASSF8		SLC22A12
CFAP44	CALM1		AARSD1			CACNG4	SUFU	TNFSF11	CLOCK			COPS2			STK31			CDC42SE2	LDHB	TANGO2	OTX2			CFAP36	TBK1	THBS1	CD200R1	VSIG10		CHP1	CAND1	NPY2R	DCP1A			CDKN2AIP	BORA		TRIM4			CDKAL1	RASSF8		SLC22A12
CFAP61	UBR7		CDK15			CACNG8	SUFU	AMPD3	CLOCK			COPS8			STK31			CDC5L	LDHB	USO1	OTX2			CFAP44	LEMD3	CDRT1	KCNMB3	RAB5B		CHRFAM7A	CAND1	THBS1	CTBP2			CDKN2AIPNL	BORA		GTPBP10			CDKL1	RASSF8		LZTFL1
CFAP65	OTUB2		ETV4			CACUL1	TRIM8	FGF5	CLOCK			COPZ1			STK31			CDC6	SOX5	PRPS1	STOM			CFAP52	CAND1	SWSAP1	RAB39B	WDFY2		CHRM2	DYRK2	CDRT1	CTBP2			CDKN2B	DNAJC3		GGACT			CDKL2	RASSF8		LDLRAD1
CFAP97	PPP2R5C		EXTL2			CAD	SFXN2	CLEC12A	CLOCK			COQ7			STK31			CDC7	SOX5	S1PR5	STOM			CFAP54	CAND1	RAD51D	WFDC10B	LUZP1		CHRM3	DYRK2	SWSAP1	CTBP2			CDKN2D	HS6ST3		TBCK			CDKN1C	FGFR1OP2		LDLRAD1
CFC1	TECPR2		GNAL			CADM1	SLK	CCDC68	C7orf57			CORIN			RPS3			CDC73	BCAT1	MOGS	RNF111			CFAP97D1	CAND1	ELK3	KCNAB1	HNRNPUL2		CHRNA4	DYRK2	RAD51D	CTBP2			CDON	FARP1		NKD1			CDKN2AIP	STK38L		LDLRAD1
CFD	RCOR1		GNAL			CADM2	SLK	TMTC1	C7orf57			CORO1A			RPS3			CDCA2	BCAT1	RIMKLA	WTAP			CFD	DYRK2	KCNK17	IL15	CCSER2		CHRNA5	DYRK2	ELK3	TPTE			CDPF1	BIVM		ANKRD13A			CDKN2AIPNL	FGD4		SEC16A
CFHR4	RCOR1		GNAL			CADPS	SLK	CAMTA2	HSD11B1L			CORO1C			RPS3			CDCA4	ITPR2	ZNF43	WTAP			CFHR4	DYRK2	RB1CC1	IL15	LRCH2		CHRNA6	DYRK2	TLR5	SCAMP1			CDR1	ATP11A		ZIC5			CDKN2B	DNM1L		SEC16A
CFL2	TRAF3		GNAL			CALCOCO2	SFR1	DAZAP2	HSD11B1L			CORO7			RPS3			CDCP1	TMTC1	PLEKHA5	AKAP13			CFL2	DYRK2	TKTL2	CAMKK2	FAM126B		CHRNA7	RAP1B	KCNK17	SCAMP1			CDR2	ATP11A		B3GALNT1			CDKN3	DNM1L		KCNJ15
CFLAR	TRAF3		TXNRD1			CALCRL	SFR1	EPHB4	HSD11B1L			COX15			KCNJ3			CDH1	IPO8	RAD23B	AKAP13			CFLAR	DYRK2	ARHGAP1	CAMKK2	ACSBG1		CHRNB1	FRS2	RB1CC1	SCAMP1			CDS1	CUL4A		ZNF101			CDON	DNM1L		KCNJ15
CGN	EIF5		TXNRD1			CALHM1	MXI1	YES1	HSD11B1L			COX18			UEVLD			CDH10	IPO8	CEP44	MDK			CGAS	DYRK2	DYNC1LI1	SUGP1	GIT2		CHRNB2	FRS2	TKTL2	CDK2			CDS2	TMCO3		ZNF502			CDR1	ALG10		KCNJ15
CGREF1	EIF5		TXNRD1			CALHM5	MXI1	ADAMTS5	HSD11B1L			COX19			CALCOCO2			CDH11	DENND5B	GLB1L3	MDK			CGGBP1	RAP1B	MYOT	SUGP1	DNAJB14		CHRND	RAB21	ARHGAP1	DPP6			CDSN	RNASE1		ZNF502			CDR2	ALG10B		KCNJ15
CHAC2	KLC1		TXNRD1			CALM1	PDCD4	RIMBP2	HSD11B1L			COX6B1			CALCOCO2			CDH17	DENND5B	BTBD7	MDK			CGN	FRS2	GNAQ	MEIS2	ADAMTS17		CHRNE	SYT1	DYNC1LI1	PHF3			CDV3	HNRNPC		RPL13			CDR2L	ALG10B		KPNB1
CHAF1B	KLC1		GPM6A			CALML4	SHOC2	SLC2A4	LRRC8E			COX7A2L			NOL10			CDH19	PKP2	AQP9	CSNK1G3			CGNL1	FRS2	DSE	MEIS2	ARIH2		CHST1	SYT1	MYOT	PHF3			CDX1	SUPT16H		ADAM19			CDS1	LARP4		KPNB1
CHCHD2	INF2		GPM6A			CALN1	ADRA2A	HECA	RCC1			COX8C			CALCOCO2			CDH6	CPNE8	HS6ST3	CSNK1G3			CHCHD3	RAB21	ALS2CL	NSD1	SEL1L3		CHST11	TMTC3	GNAQ	DOCK10			CDX2	RAB2B		CDC14B			CDS2	DIP2B		ELF2
CHCHD7	CEP170B		UCK1			CALR	VTI1A	SMAD1	SHOC2			CPA4			NOL10			CDH8	KIF21A	NEGR1	CSNK1G3			CHCHD4	SYT1	CDK19	IL18BP	PRR14L		CHST12	NUDT4	DSE	CTNNA1			CDYL	RBM23		CAV3			CDV3	LETMD1		ELF2
CHD1	PACS2		UCK1			CALU	TCF7L2	NFE2L1	CTCFL			CPD			CALCOCO2			CDK1	SLC2A13	ZDHHC21	IQCA1			CHCHD5	SYT1	FRAS1	IL18BP	UNC93B1		CHST15	PLXNC1	ALS2CL	ZNF304			CDYL2	PRMT5		RGS8			CDX2	SCN8A		ELF2
CHD2	PACS2		GPR1			CAMK1D	CASP7	TBX3	CTCFL			CPE			P2RX4			CDK12	GXYLT1	ZDHHC17	IQCA1			CHCHD7	TMTC3	PIGS	RELN	SUZ12		CHST6	ELK3	CDK19	ZNF304			CEACAM21	AJUBA		FAM78A			CDY1	SCN8A		ELF2
CHD5	NIPA1		GPR1			CAMK2B	CASP7	EPB41L5	CHD1			CPEB3			PRB4			CDK13	GXYLT1	COQ7	IQCA1			CHD2	NUDT4	C16orf70	APBB2	MARC1		CHST7	NEDD1	FRAS1	DMXL1			CEACAM3	CDH24		SSH2			CDY1B	SP1		ELF2
CHD7	UBE3A		ZNF484			CAMK2D	TDRD1	DGKE	DYDC2			CPEB4			PSMD9			CDK14	PUS7L	PDXDC1	IQCA1			CHD5	PLXNC1	ZNF684	SLITRK4	PARVB		CHST9	APAF1	PIGS	DMXL1			CEACAM6	ZFHX2		SSH2			CDYL	SP1		ELF2
CHD9	UBE3A		ZNF484			CAMK2G	FAM160B1	TBL1X	DYDC2			CPED1			NFKB2			CDK17	PUS7L	TPST1	DEDD2			CHD6	ELK3	DKK3	SHPRH	SLC25A34		CHSY1	APAF1	C16orf70	DMXL1			CEACAM7	SDR39U1		FHDC1			CDYL2	SP1		CALHM6
CHDH	NSMCE3		ZNF484			CAMK2N1	FAM160B1	MRPL43	ALDH1L1			CPLANE2			MPDZ			CDK19	TWF1	FZD7	DEDD2			CHD9	NEDD1	ADGRL2	KRT6C	TBC1D12		CHTOP	PARPBP	ZNF684	DLG1			CEACAM8	HEATR5A		FHDC1			CEACAM1	PCBP2		NR5A2
CHEK1	MTMR10		ZNF484			CAMK2N2	FAM160B1	FAXC	ANKRD46			CPM			MPDZ			CDK20	SLC38A1	ATF6	PROX1			CHDH	APAF1	IDNK	NFATC2	FAM83F		CHUK	HCFC2	DKK3	LRRC74B			CEBPA	AL139353.1		DMAC1			CEACAM19	PCBP2		NR5A2
CHERP	GOLGA8B		ZNF484			CAMK4	TRUB1	RBMS1	ANKRD46			CPNE8			BCAR3			CDK5R1	SLC38A1	GBP3	MED4			CHEK1	APAF1	KRTAP26-1	NFATC3	KIF1B		CHURC1-FNTB	HCFC2	ADGRL2	WDR87			CEBPD	L2HGDH		CDK11B			CEACAM7	COPZ1		B4GALNT1
CHIC1	AQR		ZNF484			CAMKK1	NANOS1	NRG3	ANKRD46			CPPED1			BCAR3			CDK6	SLC38A2	PPAT	MARCHF6			CHEK2	PARPBP	UBN2	NFATC3	EGFLAM		CIAO1	HCFC2	IDNK	TEX13A			CEBPG	ERO1A		LIMS3			CEBPA	MBD6		B4GALNT1
CHIC2	ZNF770		SPRTN			CAMLG	NANOS1	MICOS10-NBL1	ANKRD46			CPS1			BCAR3			CDK9	SLC38A2	TMED7	MARCHF6			CHERP	HCFC2	PPP6R2	NFATC3	WDR26		CIAO2A	HCFC2	KRTAP26-1	CYB561D2			CELF1	ERO1A		ARHGAP18			CEBPG	PIP4K2C		B4GALNT1
CHL1	ZNF770		ADAM15			CAMSAP1	FAM45A	PDK3	XRRA1			CPSF6			SFSWAP			CDKL1	SLC38A2	GPBP1	MARCHF6			CHIC1	HCFC2	SYNPO2	NFATC3	ITGA11		CIB2	WASHC4	SPTY2D1	PLD3			CELF3	GNPNAT1		TPD52L3			CEBPZOS	DTX3		CORO1C
CHMP3	DPH6		ADAM15			CAMSAP2	INPP5F	CNTNAP3B	XRRA1			CPT1A			SFSWAP			CDKL2	SLC38A2	PCDH7	MARCHF6			CHIC2	HCFC2	MOG	TGIF1	TP53INP1		CIB4	RIC8B	UBN2	MROH7			CELF5	TRMT5		BTRC			CELF1	44264		LONP1
CHN1	MEIS2		ADAM15			CAMTA1	INPP5F	WNK1	XRRA1			CPT2			DCTN2			CDKL3	SLC38A2	CNOT6	MCU			CHL1	HCFC2	SNX3	TGIF1	SV2C		CILP	FICD	PPP6R2	CSPP1			CELF6	TRMT5		FGF13			CELSR1	44264		LONP1
CHP1	MEIS2		ADAM15			CAMTA2	INPP5F	MRGPRX3	XRRA1			CRABP2			DCTN2			CDKN1B	AMIGO2	CCND1	MCU			CHML	WASHC4	PALLD	TGIF1	VSIG10L		CINP	FICD	SYNPO2	PRAMEF13			CELSR1	RAB15		FGF13			CEMIP	TSFM		SERPINB8
CHPF	GPR176		ADAM15			CAND1	SEC23IP	IKZF2	XRRA1			CRB1			DCTN2			CDKN2AIP	HDAC7	ABCA8	SMOX			CHMP1B	RIC8B	STIMATE	TGIF1	PARP8		CIPC	FICD	MOG	PRAMEF33			CELSR2	RAB15		TRIM10			CEMIP2	TSFM		MT1HL1
CHRDL1	GPR176		ADAM15			CANT1	SEC23IP	TRIM8	XRRA1			CRB2			SOX5			CDKN2AIPNL	SENP1	TSHZ3	ARHGAP12			CHMP3	FICD	KSR2	TGIF1	HEY2		CISD2	UBE3B	SNX3	SMC1B			CEMIP	RAB15		MARVELD3			CEND1	SLC16A7		NLRP6
CHRM2	SRP14		NSRP1			CANX	SEC23IP	NPM1	ENKUR			CREB1			SOX5			CDKN2B	ADCY6	CHL1	ARHGAP12			CHMP4B	FICD	HIPK2	TGIF1	THRA		CIT	UBE3B	PALLD	DDX60L			CENPA	MAX		MARVELD3			CENPA	USP15		ANKDD1B
CHRM3	INO80		TCP11			CAP1	TACC2	SZT2	ENKUR			CREB5			SOX5			CDON	PRKAG1	TBC1D4	ARHGAP12			CHMP4C	FICD	PLEKHH1	TGIF1	SLC12A7		CKLF	SH2B3	STIMATE	PCK2			CENPB	MAX		SCGB3A1			CENPC	USP15		ANKDD1B
CHRM5	EHD4		TCP11			CAP2	PLEKHA1	FBXO11	MIGA1			CREBL2			SOX5			CDPF1	KMT2D	ATAD1	NRM			CHMP5	UBE3B	CEACAM8	TGIF1	LPP		CKS1B	PTPN11	HIPK2	ZNF2			CENPF	ZFYVE26		NALCN			CENPE	MON2		PAK6
CHRNA10	ZNF106		TCP11			CAPN10	PLEKHA1	LAMP5	MIGA1			CREBZF			SOX5			CDR1	RACGAP1	MMGT1	NRM			CHP1	UBE3B	BDKRB2	TGIF1	BLCAP		CLASP1	OAS2	PLEKHH1	ZNF2			CENPH	ZFYVE26		NACC1			CENPF	MON2		PAK6
CHRNA3	ZNF106		TCP11			CAPN13	PLEKHA1	MID1	RASSF6			CREG2			SOX5			CDS1	RACGAP1	DHX57	NRM			CHRFAM7A	SH2B3	NMBR	TGIF1	KCNK2		CLASP2	FBXW8	CEACAM8	ESR2			CENPI	SYNJ2BP		PIK3IP1			CENPJ	MON2		CHKA
CHRNA5	ZNF106		AP3D1			CAPN15	PLEKHA1	CHIC1	RASSF6			CRELD2			EIF2B3			CDS2	CERS5	TSR2	BCL2L13			CHRM2	PTPN11	POGZ	MOB1B	ZBTB39		CLCN3	SUDS3	BDKRB2	KLRF1			CENPN	MAP3K9		PIK3IP1			CENPK	SRGAP1		TRABD2A
CHRNB2	TTBK2		MS4A14			CAPN2	ACADSB	PBXIP1	RASSF6			CREM			IL1R2			CDV3	CERS5	XIRP2	BCL2L13			CHRM3	OAS2	KIF1B	UBE2Q2	SLC2A1		CLCN4	HSPB8	NMBR	IKZF1			CENPO	ZFYVE1		TXNRD3			CENPL	SRGAP1		ERCC6
CHRNE	UBR1		MS4A14			CAPN5	ABRAXAS2	CPOX	RASSF6			CRHBP			OS9			CDX2	LIMA1	DYDC2	BCL2L13			CHRNA4	FBXW8	KRTAP19-3	ZNF57	TPRG1		CLCN5	BICDL1	POGZ	IKZF1			CENPP	ELMSAN1		ELFN2			CENPN	LEMD3		ERCC6
CHST10	UBR1		MS4A14			CAPN7	ZRANB1	IL17RD	RASSF6			CRHR1			OS9			CDY1	SLC11A2	APPBP2	BCL2L13			CHRNA5	SUDS3	NOL4	TSHZ2	KAZN		CLCN6	MLEC	KIF1B	IKZF1			CENPU	LTBP2		TMEM132B			CENPP	LEMD3		HOMER1
CHST11	UBR1		MS4A14			CAPN8	EDRF1	NR2E3	PKIB			CRIPT			OS9			CDY1B	KRT80	USP24	BCL2L13			CHRNA6	HSPB8	LNPEP	TTBK2	ZHX3		CLDN15	PSMD9	KRTAP19-3	IKZF1			CENPV	RPS6KL1		RNF157			CENPS	MSRB3		KLK15
CHST12	PPIP5K1		PTER			CAPRIN1	EDRF1	FGD1	PKIB			CRISP3			OS9			CDYL	KRT85	MAPK1IP1L	BCL2L13			CHRNA7	BICDL1	TGM2	ANKRD29	VAV2		CLDN16	BCL7A	NOL4	IGF1R			CEP126	RPS6KL1		PNMA5			CENPW	MSRB3		KLK15
CHST14	SECISBP2L		PTER			CAPRIN2	PTPRE	COX7A2	GLIPR1L2			CRISPLD1			PPP1R1C			CDYL2	MAP3K12	ARMC8	BCL2L13			CHRNB1	MLEC	TAB3	SLC38A11	DLC1		CLDN22	AACS	LNPEP	IGF2BP2			CEP162	ERG28		SMYD4			CENPX	HMGA2		DNAH11
CHST2	GABPB1		TTPAL			CAPS2	PTPRE	INHBA	PTK7			CRISPLD2			PPP1R1C			CEACAM1	CBX5	TTC38	BCL2L13			CHRNB2	PSMD9	BBX	FAM71D	HIPK1		CLDN8	RAN	TGM2	CDH18			CEP164	ERG28		TSGA13			CEP104	HMGA2		DNAH11
CHST3	GABPB1		TTPAL			CAPZA1	PWWP2B	BMP8B	PTK7			CRKL			AARSD1			CEBPA	CBX5	SNX24	CHST15			CHRND	BCL7A	NANOS1	C18orf54	AR		CLEC12B	ULK1	TAB3	AFDN			CEP170B	IRF2BPL		CYYR1			CEP120	HMGA2		NLRP12
CHST6	ARPP19		ZNF623			CAPZA2	KNDC1	CAPS2	RXRB			CRNKL1			AARSD1			CEBPD	CBX5	ERI2	CHST15			CHRNE	AACS	ESYT1	TRIM65	CSE1L		CLEC14A	EP400	BBX	CA1			CEP350	ISM2		ENO3			CEP126	HMGA2		NLRP12
CHST7	ARPP19		ZNF623			CAPZB	SIRT3	CCND2	RXRB			CROT			CDK15			CEBPG	CBX5	ZNF423	STRIP1			CHST1	RAN	WRNIP1	FAM217A	RAD51D		CLEC17A	ZNF10	NANOS1	CA1			CEP41	SPTLC2		ZFP91			CEP128	CAND1		NLRP12
CHSY1	ARPP19		CDKN2C			CARD14	RNH1	MKLN1	KCNE1			CRP			CDK15			CELF1	CBX5	KCNK3	SORBS2			CHST11	ULK1	NF1	PGM2L1	SMURF1		CLEC18A	SACS	ESYT1	POLH			CEP44	GTF2A1		ZNF518B			CEP164	CAND1		ACTR3
CHSY3	WDR72		CDKN2C			CARD16	RNH1	JRKL	KCNE1			CRPPA			CDK15			CELF3	CBX5	ACER3	SORBS2			CHST12	EP400	SEC22B	OTOGL	DDA1		CLEC18B	SACS	WRNIP1	SPATA19			CEP57	PTPN21		THEM4			CEP19	CAND1		ACTR3
CHTF8	RAB27A		CDS1			CARD8	DEAF1	MMAA	KCNE1			CRTAP			ETV4			CELF5	DNAJC14	YES1	TFAM			CHST15	ZNF10	STAM2	KSR2	GRAMD1B		CLEC2D	SACS	NF1	RUFY3			CEP57L1	PTPN21		ANKH			CEP350	CPSF6		B3GALNT2
CHURC1	PRTG		CDSN			CARF	GATD1	BBIP1	JAM2			CRTC1			ETV4			CELSR1	MMP19	DDX5	MEAF6			CHST3	SACS	PLXDC2	FAM177A1	VGLL3		CLEC4C	SACS	SEC22B	KLHL8			CEP63	CCDC88C		FKBP1B			CEP41	FRS2		B3GALNT2
CHURC1-FNTB	PRTG		CDSN			CARHSP1	TOLLIP	FER	CFC1			CRTC3			ETV4			CEMIP	ANKRD52	DDX4	MEAF6			CHST6	SACS	NCALD	CLEC18C	CALM1		CLEC4D	MTMR6	STAM2	KLHL8			CEP72	TC2N		IP6K3			CEP44	FRS2		B3GALNT2
CIAO2A	PRTG		KIF18B			CARM1	DUSP8	ARL1	KCNJ16			CRX			ETV4			CEMIP2	CS	DCANP1	IFIT1			CHST7	SACS	MYO5B	CLEC18C	SMG1		CLEC5A	USP12	PLXDC2	KLHL8			CEP78	ITPK1		BSND			CEP55	CCT2		RBM46
CIAPIN1	NEDD4		KIF18B			CARNMT1	NAP1L4	FXR1	DHRS12			CRY1			ETV4			CENPA	STAT2	GOLGA7B	JAKMIP2			CHST9	SACS	CAB39L	FSIP2	TFCP2L1		CLIC4	USP12	NCALD	SSR1			CEP85	BTBD7		BSND			CEP57	CNOT2		RBM46
CIB2	NEDD4		CDX2			CASC3	NAP1L4	FAM8A1	PSMD5			CRYBG3			ETV4			CENPB	BAZ2A	FKBP5	ZNF551			CHSY1	MTMR6	PTCD3	ZNF660	FZD3		CLIC5	UBL3	MYO5B	EYS			CEP85L	BTBD7		PARD3B			CEP57L1	LGR5		WDR72
CIDEC	RFX7		KIF18B			CASC4	OSBPL5	PDZD11	CDK2AP1			CRYZ			GNAL			CENPC	BAZ2A	ASPN	XPO6			CHSY3	USP12	BLOC1S2	NEGR1	BSN		CLIP1	KATNAL1	CAB39L	MAN2B2			CEP89	BTBD7		TSR2			CEP68	THAP2		SAMD3
CIITA	RFX7		TTI2			CASD1	OSBPL5	FNIP2	CDK2AP1			CSDE1			GNAL			CENPF	ZBTB39	BAZ2B	XPO6			CHTOP	USP12	FBXL20	RABL3	FRAS1		CLIP2	KATNAL1	PTCD3	MAPK4			CERCAM	BTBD7		OLFM2			CEP70	THAP2		CNIH4
CIP2A	RFX7		URM1			CASK	OSBPL5	TIGAR	CDC42EP3			CSE1L			TXNRD1			CENPI	NEMP1	MESP1	JAKMIP2			CHUK	UBL3	CD244	MALT1	CHRNB2		CLIP4	KATNAL1	CPXM2	METTL5			CERK	PRIMA1		UBE2J2			CEP72	TMEM19		TAGLN2
CIPC	RFX7		URM1			CASP1	ZNF195	RXFP1	CDC42EP3			CSF1			TXNRD1			CENPJ	NEMP1	CLK3	KLF7			CHURC1-FNTB	KATNAL1	RGPD1	AK5	CBLB		CLK2	N4BP2L2	BLOC1S2	METTL5			CERS1	DDX24		BORCS5			CEP76	RAB21		LGR5
CISD1	ZNF280D		RTN3			CASP10	NUP98	ZNF107	CDC42EP3			CSF2RA			TXNRD1			CENPL	DDIT3	SIRPA	KLF7			CIAO1	KATNAL1	MTF1	TGIF1	PPP4R4		CLMN	STARD13	FBXL20	SCN10A			CERS5	ATG2B		FAM3B			CEP78	TBC1D15		LGR5
CISD2	ALDH1A2		RTN3			CASP14	TRIM3	RAX	CDC42EP3			CSF3			UCK1			CENPM	PPM1H	DLGAP1	KLF7			CIAO2A	KATNAL1	MMP7	TGIF1	HDLBP		CLMP	SPART	CD244	AZIN2			CES3	BCL11B		RPUSD1			CEP85L	TBC1D15		OTOG
CISH	MYO1E		RTN3			CASP16P	MRPL17	C2CD4A	CDC42EP3			CSH2			UCK1			CENPN	CPM	TANC2	TNFRSF11A			CIB2	N4BP2L2	FAM161A	TRAPPC5	MECP2		CLN5	POSTN	RGPD1	WASHC4			CETN2	CCDC85C		WNT7B			CEP89	ZDHHC17		OTOG
CIT	GTF2A2		PLEKHG5			CASP2	TRIM66	PPM1A	CDC42EP3			CSNK1A1			UCK1			CENPP	CPM	PPP1R17	TNFRSF11A			CIB4	STARD13	STRN3	FBXO36	GPRIN3		CLN6	POSTN	MTF1	ADGRB2			CFAP298	CCDC85C		CDKN1A			CEP97	ZDHHC17		IGSF9B
CKAP2	ICE2		PLEKHG5			CASP3	TMEM9B	NTRK2	ARPC5			CSNK1A1L			UCK1			CENPQ	CPM	ST13	TNFRSF11A			CILP	SPART	CYB561D1	CCDC50	EFNA5		CLN8	KBTBD6	MMP7	ZC3H18			CFAP44	CCDC85C		BTN2A1			CERK	SYT1		ZNF891
CKB	CA12		PLEKHG5			CASP6	NRIP3	UGCG	RTBDN			CSNK1G1			UCK1			CENPU	KRR1	RCHY1	UCHL3			CINP	POSTN	TMEM59	UBR1	EVI5		CLNK	KBTBD7	FAM161A	MTMR12			CFAP65	CCDC85C		COL9A1			CERS2	SYT1		ZNF891
CKS1B	CA12		PLEKHG5			CASP7	DENND5A	POGK	RTBDN			CSNK2A1			UCK1			CEP120	PHLDA1	TLX1	HYDIN			CIP2A	POSTN	SPHK2	SCN4B	FEM1C		CLOCK	KBTBD7	STRN3	MTMR12			CFAP69	CCDC85C		BANP			CERS3	C12orf29		ZNF891
CLASP1	CA12		PLEKHG5			CASP9	RNF141	GALNT10	RTBDN			CSPP1			GPR1			CEP126	PHLDA1	TMEM218	HYDIN			CIPC	KBTBD6	FAM167A	FAM9A	OSBPL6		CLPB	TSC22D1	CYB561D1	ELAVL4			CFAP73	SLC25A29		SYNRG			CERS6	NUDT4		ZNF891
CLCA1	PPIB		PLEKHG5			CASR	EIF4G2	ZFYVE21	ACADVL			CSRNP1			GPR1			CEP128	NAP1L1	PDE12	IST1			CIR1	KBTBD7	ZRANB2	ZPLD1	SAR1A		CLSPN	CAB39L	TMEM59	RAD52			CFAP77	WARS		PTPN7			CES3	NUDT4		GOLGA8O
CLCN4	CSNK1G1		ZNF211			CAST	BTBD10	MINDY2	UBE3B			CSRNP3			GPR1			CEP135	BBS10	NPM1	IST1			CISD1	KBTBD7	ATP6V1C1	EMC10	DICER1		CLSTN2	CAB39L	SPHK2	RAD52			CFAP97	BEGAIN		CAPS			CES4A	MRPL42		GOLGA8O
CLCN5	CSNK1G1		ZNF211			CAT	RRAS2	NUFIP2	UBE3B			CST3			GPR1			CEP162	OSBPL8	CHST15	IST1			CISD2	TSC22D1	MN1	APTX	PPIG		CLSTN3	KPNA3	LEMD3	FAM53A			CFAP97D1	XRCC3		NOL4L			CFAP300	VEZT		FMN1
CLCN6	CSNK1G1		ZNF211			CAV1	RRAS2	RGS4	UBE3B			CSTF2T			GPR1			CEP170	OSBPL8	ATG2B	IST1			CIT	CAB39L	CDC23	KRT77	CDC73		CLTC	INTS6	FAM167A	HAS1			CFD	APEX1		SOGA1			CFAP36	TMPO		FMN1
CLDN1	CSNK1G1		RPP38			CAV2	RRAS2	VEZF1	PRSS21			CSTF3			GPR1			CEP350	OSBPL8	OR12D3	IST1			CITED2	CAB39L	RNF217	TJP1	TRPM3		CLU	VPS36	ZRANB2	FBXO4			CFHR4	ARHGEF40		VPS41			CFAP44	DRAM1		ANKRD62
CLDN11	PCLAF		SMC2			CAVIN1	PIK3C2A	GDF11	SOCS2			CT45A5			GPR1			CEP41	OSBPL8	MTPAP	LTBR			CKLF	KPNA3	ATPAF1	DNMT3A	UBE2D3		CLUAP1	DIAPH3	ATP6V1C1	ZNF131			CFL2	ABHD4		ZC3HAV1L			CFAP52	PARPBP		ANKRD62
CLDN16	RBPMS2		MORF4L1			CAVIN2	HPS5	FKBP5	SOCS2			CTBP2			LY9			CEP44	E2F7	NFIB	EPGN			CKS1B	INTS6	C12orf66	IL6ST	SCML2		CLUL1	KLF12	MN1	UPF1			CFLAR	ABHD4		WDR89			CFAP57	PARPBP		RASA4B
CLDN18	PIF1		MORF4L1			CAVIN4	TSG101	FAM227A	SOCS2			CTBS			LY9			CEP57	PPP1R12A	PIAS2	EPGN			CLASP2	VPS36	ICA1L	ODF3L1	RFX1		CLVS2	KLF12	CDC23	CHD4			CGNL1	ABHD4		DTD1			CFAP58	TDG		RFPL4AL1
CLDN19	PDCD7		TRAK1			CBFA2T3	UEVLD	DEDD	SOCS2			CTCF			ZNF484			CEP57L1	PPP1R12A	CELF1	EPGN			CLCN3	DIAPH3	SMAD4	CCDC71L	PHLPP2		CLYBL	KLF12	RNF217	TRERF1			CGREF1	ABHD4		SRMS			CFAP65	HCFC2		TCP11X2
CLDND1	PDCD7		TRAK1			CBFB	UEVLD	NAV2	SOCS2			CTCFL			ZNF484			CEP63	PPP1R12A	ZHX1	EPGN			CLCN4	KLF12	BUB1B-PAK6	JPH2	VAT1L		CMKLR1	TBC1D4	ATPAF1	TRERF1			CGRRF1	MMP14		WFDC6			CFAP69	WASHC4		AOC3
CLEC12B	CLPX		TRAK1			CBL	UEVLD	YTHDC1	PSMD11			CTDSP1			ZNF484			CEP68	LIN7A	DMXL1	EPGN			CLCN5	KLF12	NAT16	LNPEP	TRPM6		CMPK1	EDNRB	C12orf66	CDCA3			CHAD	MMP14		RIPOR3			CFAP97	POLR3B		CYP26B1
CLEC14A	IGDCC3		TRAK1			CBLB	SPTY2D1	TMEM242	TBXT			CTDSP2			ZNF484			CEP72	LIN7A	MTMR9	ZFAND2B			CLCN6	KLF12	BCL3	LNPEP	NUAK1		CMPK2	POU4F1	ICA1L	SPATA18			CHAF1B	PABPN1		SOCS4			CFAP97D1	ACACB		YTHDF3
CLEC16A	IGDCC4		TRAK1			CBLL1	SPTY2D1	IKBIP	TBXT			CTDSPL			NFE2			CEP76	SLC6A15	SUCO	ZFAND2B			CLDN15	TBC1D4	PNP	MRPL43	CARD10		CMSS1	SLITRK1	SMAD4	SNX14			CHCHD4	NGDN		ASB11			CFHR3	ANKRD13A		YTHDF3
CLEC2D	EDC3		MAPKBP1			CBLN2	FANCF	COQ2	CAMKK2			CTDSPL2			SPRTN			CEP78	SLC6A15	KLHL15	CHD2			CLDN16	EDNRB	MACO1	DIPK2B	NF1		CMTM4	SOX21	BUB1B-PAK6	ELOVL7			CHCHD5	THTPA		DUSP19			CFHR4	ATP2A2		YTHDF3
CLEC4A	EDC3		CNOT1			CBLN4	LIN7C	HDAC4	CAMKK2			CTIF			NRAP			CEP83	KITLG	C9orf85	FLI1			CLDN22	POU4F1	FOXD4	NLRP10	UBE2A		CMTM7	STK24	NAT16	C1RL			CHD1	GMPR2		COLEC12			CFL2	ATP2A2		YTHDF3
CLEC4C	FAM219B		CNOT1			CBR1	LIN7C	PIP4K2A	CAMKK2			CTNNA2			ADAM15			CEP85L	KITLG	NCCRP1	FLI1			CLDN8	SLITRK1	PRKX	NLRP10	ETNK1		CMTR1	ZIC5	BCL3	MAST4			CHD2	NFATC4		COLEC12			CFLAR	ATP2A2		YTHDF3
CLEC4E	SCAPER		CNOT1			CBR4	PAX6	ARHGAP24	CAMKK2			CTNNA3			ADAM15			CEP97	KITLG	ARFIP1	ATRIP			CLEC12B	SOX21	ANKRD10	FAM171B	KIAA0355		CMTR2	EFNB2	PNP	DDR1			CHD3	NYNRIN		CNTNAP5			CGGBP1	FAM216A		YTHDF3
CLEC4F	SCAPER		SLC25A25			CBS	CD59	TNRC6C	RPL13A			CTNNB1			ADAM15			CEPT1	KITLG	MAGEA1	ATRIP			CLEC14A	STK24	PDPR	TUB	POU2F1		CMYA5	EFNB2	MACO1	DDR1			CHD5	NYNRIN		RAB24			CGNL1	SH2B3		YTHDF3
CLEC5A	TSPAN3		FAM153B			CBWD1	CD59	EDA2R	ZNF334			CTNNBIP1			ADAM15			CERS3	ATP2B1	LRCH1	ATRIP			CLEC17A	ZIC5	TRIM2	HAP1	TMEM106B		CNDP2	EFNB2	FOXD4	DDR1			CHD7	KHNYN		TSPAN18			CHAC2	OAS3		CCNT1
CLIC4	PEAK1		MZF1			CBWD5	SLC1A2	MS4A14	CA6			CTNNBL1			ADAM15			CERS6	EEA1	ALG13	ATRIP			CLEC18A	EFNB2	MLEC	DSG4	HNRNPD		CNEP1R1	ANKRD10	PRKX	KIF2C			CHDH	KHNYN		MOB3A			CHAF1B	OAS3		POMK
CLIC5	PEAK1		PWWP2A			CBX1	SLC1A2	DIP2A	TNFAIP3			CTPS2			ADAM15			CETN1	EEA1	ZNF430	CDH19			CLEC18B	EFNB2	PHF11	EPB41L1	MED13L		CNGA4	TUBGCP3	ANKRD10	RGL1			CHEK1	ARHGAP5		UBE3A			CHCHD4	OAS3		CHUK
CLINT1	TBC1D2B		SLC7A8			CBX2	ALX4	FANCD2	DAAM1			CTR9			ADAM15			CETN3	TMCC3	SPIN1	CDH19			CLEC2D	EFNB2	PSMF1	SESTD1	ZFYVE26		CNIH3	DCUN1D2	PDPR	RGL1			CHERP	C14orf28		UBE3A			CHD1	MAP1LC3B2		SKOR2
CLMN	TBC1D2B		SLC7A8			CBX5	AMBRA1	AP1G1	MED23			CTSB			ADAM15			CFAP161	TMCC3	HOXC9	CFAP221			CLEC4C	ANKRD10	FUT2	SESTD1	ZNRF2		CNIH4	ZMYM2	TRIM2	ADGRL2			CHIC2	ARF6		UBE3A			CHD6	FBXW8		GRM1
CLMP	MESD		CENPK			CBX6	ARHGAP1	SEMA5A	STOM			CTSC			ADAM15			CFAP20	FGD6	TAOK1	CFAP221			CLEC5A	TUBGCP3	SLC48A1	DCX	TRABD2B		CNKSR2	SAP18	MLEC	ADGRL2			CHID1	PELI2		PTPRR			CHD7	SUDS3		GRM1
CLN5	MEX3B		CENPK			CBX7	MTCH2	C3orf35	RNF111			CTSE			ADAM15			CFAP300	USP44	JAK1	ADGRE2			CLIC4	DCUN1D2	TMEM245	DCX	DAG1		CNKSR3	SAP18	PHF11	ADGRL2			CHIT1	AP5M1		AMOTL1			CHD9	HSPB8		GRM1
CLN8	BTBD1		JARID2			CBX8	MTCH2	ERBB3	RNF111			CTTN			NSRP1			CFAP36	NTN4	CLEC12B	ZFP41			CLIC5	ZMYM2	SETDB2-PHF11	DCX	DNAL1		CNNM2	TNFRSF19	PSMF1	CAMSAP2			CHKA	AP5M1		FAM71B			CHDH	RNF34		GRM1
CLNK	WDR73		JARID2			CBY3	FNBP4	RND3	RNF111			CTU1			NSRP1			CFAP47	CDK17	INSYN2	PGR			CLIP1	SAP18	STAT2	CCDC50	ZBTB7B		CNNM3	PAN3	FUT2	CAMSAP2			CHL1	JKAMP		LRPPRC			CHID1	MLXIP		GRM1
CLPB	AP3S2		ARMC8			CC2D1A	NUP160	TBCEL	RNF111			CUEDC1			NSRP1			CFAP57	CDK17	NUDT21	PGR			CLIP2	SAP18	C5orf66	MARCHF3	LSAMP		CNNM4	PAN3	SLC48A1	MFAP5			CHM	PPM1A		WIPF2			CHL1	MLXIP		GRM1
CLPS	C15orf38-AP3S2		ARMC8			CC2D1B	TNKS1BP1	FOXA1	RNF111			CUL3			PDPK1			CFAP61	UHRF1BP1L	MAP3K9	PTGS1			CLIP4	TNFRSF19	PIANP	DRAM2	SRGAP3		CNOT1	MTUS2	TMEM245	MFAP5			CHML	HIF1A		SHANK2			CHM	DENR		GRM1
CLPX	PRC1		PSME3			CC2D2A	SLC43A3	AVL9	RNF111			CUL5			PDPK1			CFAP65	ARL1	FDXACB1	PTGS1			CLK2	PAN3	L3MBTL3	EXOC3L1	ADCY9		CNOT2	FRY	SETDB2-PHF11	MFAP5			CHMP1A	FUT8		FCAR			CHML	DENR		GRM1
CLSPN	AC068831.7		FRMD6			CCAR1	TIMM10	WNT9B	RNF111			CUX1			TCP11			CFAP69	GNPTAB	TMEM159	PTGS1			CLMN	PAN3	PDE7B	ZDHHC21	SH3PXD2A		CNOT4	FRY	STAT2	MFAP5			CHMP3	FAM71D		FCAR			CHMP1B	DENR		GDNF
CLSTN1	PRC1		FRMD6			CCBE1	LPXN	COL19A1	RNF111			CUX2			TCP11			CFAP97	GNPTAB	ZNF579	PCED1A			CLMP	MTUS2	FN3KRP	SLC51B	ANKRD29		CNOT6	FRY	C5orf66	SWAP70			CHMP6	PLEKHH1		FCAR			CHMP2B	HIP1R		GDNF
CLSTN2	AC068831.7		FRMD6			CCDC112	LPXN	KBTBD8	WTAP			CWF19L1			TCP11			CFAP97D1	PAH	SKP1	TRO			CLN5	FRY	PLEKHM3	GOLGA8A	ATRX		CNOT6L	FRY	PIANP	C1orf43			CHN1	SUSD6		FCAR			CHMP3	TMED2		ADAM2
CLTC	SNRPN		FRMD6			CCDC113	OSBP	SLC11A1	WTAP			CWF19L2			TCP11			CFD	NT5DC3	CYP24A1	TRO			CLN6	FRY	VGLL4	GOLGA8A	WBP4		CNOT7	BRCA2	L3MBTL3	ARNTL			CHODL	SUSD6		FCAR			CHMP4B	GTF2H3		ZKSCAN8
CLUAP1	AC124312.1		FRMD6			CCDC121	PATL1	SIRPA	PEX11G			CXADR			CRISP2			CFDP1	NT5DC3	SETD2	RAP2C			CLN8	FRY	KAT14	WDR17	MED13		CNP	PDS5B	PDE7B	C1orf43			CHP1	SRSF5		FCAR			CHMP4C	ZNF664		ADAM29
CLVS2	SNURF		ELAPOR1			CCDC122	VPS37C	AFF4	IQCA1			CXCL11			OASL			CFHR4	NT5DC3	PDHA1	RAP2C			CLNK	FRY	GUCY1A1	SMURF1	RP11-766F14.2		CNPPD1	NBEA	FN3KRP	C1orf43			CHP2	BBOF1		ATP6V1G3			CHN1	ZNF664		ENG
CLYBL	KLF13		ELAPOR1			CCDC124	SYT7	SLC24A4	ASCL5			CXCL12			AP3D1			CFL2	NT5DC3	TMEM70	CLEC18A			CLOCK	BRCA2	CPEB1	GCC2	COQ6		CNPY3	UFM1	PLEKHM3	ARNTL			CHRAC1	TTLL5		NSD2			CHN2	EP400		HIPK3
CMBL	GREM1		ELAPOR1			CCDC125	FADS1	SDC2	DEDD2			CXCL14			MS4A14			CFLAR	GLT8D2	BCLAF3	NEB			CLPB	PDS5B	CBY1	ZGPAT	C6orf223		CNR1	WBP4	VGLL4	C1orf43			CHRD	GPATCH2L		NSD2			CHODL	EP400		HIPK3
CMC1	SPRED1		GPR155			CCDC127	FADS1	SART1	DEDD2			CXCL17			MS4A14			CGGBP1	GLT8D2	ATXN3	NEB			CLRN1	NBEA	TRPM8	TBX5	HAPLN4		CNR2	COG3	KAT14	NSL1			CHRDL1	VASH1		NSD2			CHP2	PXMP2		HIPK3
CMIP	THBS1		GPR155			CCDC137	FADS1	FGF4	PROX1			CXCR5			MS4A14			CGNL1	NUAK1	SLURP2	SQOR			CLSPN	UFM1	RUNX1T1	KRT28	PCDH12		CNTFR	LRCH1	GUCY1A1	NSL1			CHRFAM7A	CIPC		NSD2			CHRAC1	ZNF26		HIPK3
CMPK1	THBS1		GPR155			CCDC14	AHNAK	ADGRL3	PROX1			CXorf38			MS4A14			CGRRF1	CKAP4	SMN2	OBSCN			CLSTN2	WBP4	MAML1	CKLF	FURIN		CNTLN	FNDC3A	CPEB1	TENT2			CHRM1	TTC8		ZFP82			CHRDL1	ZNF84		CDK5RAP1
CMSS1	EIF2AK4		GPR155			CCDC141	AHNAK	NRSN1	SLC16A7			CXorf56			MS4A14			CHAMP1	SELPLG	CLEC7A	OBSCN			CLSTN3	COG3	NFATC2	VPS13B	TLN2		CNTNAP3	CDADC1	CBY1	TENT2			CHRM2	CPSF2		MBNL3			CHRFAM7A	ZNF84		SDHC
CMTM4	BAHD1		GPR155			CCDC150	EEF1G	NFE2L2	SLC16A7			CXXC4			SERPINB7			CHCHD4	CORO1C	FUT1	OBSCN			CLTC	LRCH1	NDFIP1	PITPNC1	PHLDA1		CNTNAP5	PHF11	TRPM8	TENT2			CHRM3	RIN3		CD109			CHRM2	ZNF140		EOMES
CMTM7	KNL1		UNC45B			CCDC152	AP002990.1	EIF4E2	SLC16A7			CYB561			SERPINB7			CHCHD7	MMAB	FGF14	ANTKMT			CLU	FNDC3A	RAB33B	C17orf64	SLIT1		COA5	PHF11	RUNX1T1	DESI2			CHRNA10	UBR7		CD109			CHRM3	ZNF140		EOMES
CMTM8	RAD51		UNC45B			CCDC157	INTS5	XRRA1	SLC16A7			CYB561D1			SERPINB7			CHD1	GIT2	MAGEA8	ZNF512			CLUAP1	CDADC1	ELK4	UBXN2A	VANGL1		COA7	WDFY2	MAML1	CLEC1A			CHRNA2	BDKRB2		NEK7			CHRNA1	ZNF140		EOMES
CMTR1	AC012476.1		RIBC1			CCDC158	LRRN4CL	PHF1	SLC16A7			CYB5D1			SERPINB7			CHD2	C12orf76	FAM71F2	ZNF512			CLUL1	PHF11	HNRNPD	SPATA12	CCNA2		COBL	WDFY2	NFATC2	CLEC1A			CHRNA4	PAPOLA		SLC30A7			CHRNA2	ZNF268		GSE1
CMYA5	CHP1		SNX17			CCDC170	BSCL2	UBASH3B	SLC16A7			CYB5R1			PTER			CHD7	ATXN2	SIRPB1	ZNF512			CLVS2	PHF11	BMT2	COG5	RTN4RL1		COBLL1	UTP14C	NDFIP1	ZNF546			CHRNA7	PPP2R5C		RAD51B			CHRNA3	AC026786.1		HERC4
CNBP	RTF1		PLEKHB2			CCDC171	HNRNPUL2-BSCL2	ZNF780B	LUC7L2			CYB5R4			PTER			CHD9	BRAP	SPIN4	ZNF512			CLYBL	WDFY2	RRAGD	TMED7	MIPOL1		COG5	HNRNPA1L2	RAB33B	METTL15			CHRNB2	DYNC1H1		MED22			CHRNA5	ZNF268		HERC4
CNDP2	RTF1		PLEKHB2			CCDC172	NXF1	AREL1	LUC7L2			CYBA			PTER			CHDH	NAA25	SMN1	ZNF512			CMC1	WDFY2	RFX1	AMIGO2	CISD3		COG6	CLN5	ELK4	CNGA3			CHRNB4	EIF5		SMTN			CHRNA7	ZNF268		TPM3
CNGA2	MGA		PLEKHB2			CCDC174	NXF1	CDC25A	LUC7L2			CYBRD1			TTPAL			CHEK1	RASAL1	MIEF2	ZNF512			CMKLR1	UTP14C	C5orf24	AMIGO2	SIK3		COL11A1	SLAIN1	HNRNPD	DTX4			CHST11	ZFYVE21		SLCO1A2			CHRNB1	ZNF268		TPM3
CNGA4	MGA		PLEKHB2			CCDC177	ATL3	TNC	MARCHF6			CYCS			TTPAL			CHGB	MED13L	YTHDF1	ZNF512			CMPK1	HNRNPA1L2	CDHR1	PPP2R3A	ARFGEF2		COL14A1	SLAIN1	BMT2	TMC7			CHST12	INF2		CREB1			CHRNB3	ZNF268		TPM3
CNGB1	MGA		PLEKHB2			CCDC186	ATL3	CYP20A1	MARCHF6			CYHR1			TMC5			CHIC1	MED13L	NRG3	ZNF266			CMPK2	CLN5	EYA4	CPEB2	NUFIP2		COL16A1	NDFIP2	RRAGD	NKAIN2			CHST14	CEP170B		CD99L2			CHST13	ZNF268		GANAB
CNGB3	MGA		PLEKHB2			CCDC191	ATL3	RANBP6	SMOX			CYP1B1			TESPA1			CHIC2	C12orf49	ZNF486	ZNF512			CMSS1	SLAIN1	VAMP1	ZNF595	SLC22A3		COL1A1	MBNL2	RFX1	BORCS5			CHST15	CEP170B		CD99L2			CHST15	GJA3		ZBTB18
CNIH4	SNAP23		PLEKHB2			CCDC198	ATL3	CYP2U1	SMOX			CYP20A1			TESPA1			CHID1	FBXO21	OTUB1	ZNF512			CMTM4	SLAIN1	MAVS	TCTE1	SHROOM3		COL1A2	MBNL2	C5orf24	VPS35L			CHST3	CEP170B		ATRX			CHST3	GJB2		ZBTB18
CNKSR2	SERF2		PLEKHB2			CCDC25	ATL3	SLC36A1	ARHGAP12			CYP24A1			CDS1			CHKA	WSB2	ALDH1L2	ZNF512			CMTM7	NDFIP2	CALD1	LHFPL5	HNRNPU		COL20A1	MBNL2	CDHR1	TSEN15			CHST6	PACS2		TAAR1			CHST5	XPO4		CLCC1
CNKSR3	CTDSPL2		PLEKHB2			CCDC28B	ATL3	KIAA1671	ARHGAP12			CYP27C1			CDSN			CHL1	TAOK3	PAQR9	PTGS1			CMTR1	MBNL2	LMX1B	CYB561D1	SIVA1		COL21A1	UBAC2	EYA4	TSEN15			CHST8	MTA1		RHBDL3			CHST7	XPO4		KCNN2
CNN1	CTDSPL2		PLEKHB2			CCDC3	C11orf95	ZFP28	NRM			CYP2A7			CDSN			CHML	TAOK3	KCTD20	EMC1			CMTR2	MBNL2	PCLO	UNC80	KNTC1		COL23A1	ING1	VAMP1	TSEN15			CHSY1	TMEM121		RNASE8			CHST9	LATS2		KCNN2
CNNM2	SEMA6D		GOLGA6L4			CCDC30	PPP1R14B	PRND	NRM			CYP2B6			CDSN			CHMP2B	RAB35	REEP5	EMC1			CMYA5	MBNL2	ULK2	UNC80	SAR1B		COL25A1	ATP11A	MAVS	TSEN15			CHSY3	NIPA2		POLR3H			CHSY1	MTMR6		SLC43A3
CNNM3	DTWD1		ARFRP1			CCDC32	ATG2A	MXD1	NRM			CYP2C8			CDSN			CHMP3	MSI1	LYNX1-SLURP2	CCDC177			CNBP	UBAC2	BCO1	CLEC18A	DNMT3A		COL26A1	ATP11A	CALD1	DERA			CHTF8	NIPA2		GLB1L2			CHSY3	SHISA2		DMC1
CNNM4	AP4E1		TTN			CCDC33	MAP3K11	CARD8	CHST15			CYP2F1			KIF18B			CHMP4A	TRIAP1	SLC39A10	ACBD5			CNDP2	ING1	ZMYM2	SKA2	AZIN1		COL4A1	ATP11A	LMX1B	MTTP			CIAO2B	NIPA1		SHF			CHTF8	USP12		NUP153
CNOT1	TCF12		TTN			CCDC36	FOSL1	STC1	CHST15			CYP3A5			CDX2			CHRDL1	CAMKK2	RETREG2	KCNMA1			CNEP1R1	ATP11A	VAPB	SKA2	TARS		COL4A3	PIP4P1	PCLO	KIF3A			CIAPIN1	NIPA1		LRSAM1			CHTOP	SLC46A3		NUP153
CNOT4	POLR2M		TTN			CCDC40	B4GAT1	ELOA	STRIP1			CYP4F11			FAM13A			CHRFAM7A	ZCCHC8	FIGN	KCNMA1			CNGA4	ATP11A	GPBP1	ZNF713	ZDHHC2		COL4A4	RAB2B	ULK2	UBE2D3			CIB2	NDN		OXNAD1			CIAO1	UBL3		LRRC20
CNOT6	RNF111		F7			CCDC43	SLC29A2	AGA	SORBS2			CYP4F12			TTI2			CHRM3	MPHOSPH9	SCAF4	KCNMA1			CNIH3	ATP11A	DHX40	DLC1	RXRA		COL5A1	DAD1	BCO1	RPS6KA4			CIC	SLC12A6		OXNAD1			CIAO2A	KATNAL1		LRRC20
CNOT6L	FAM81A		PDCD6			CCDC47	CDK2AP2	SLC5A3	SORBS2			CYP4V2			URM1			CHRNA2	SBNO1	CFDP1	KCNMA1			CNIH4	PIP4P1	RASGEF1A	CPEB2	TCEB3		COL6A3	AP1G2	GINS1	RPS6KA4			CIDEB	LPCAT4		REEP6			CIITA	KATNAL1		LRRC20
CNOT7	TPM1		PDCD6			CCDC50	UNC93B1	HIBCH	TFAM			CYP4X1			RTN3			CHRNA3	SBNO1	BTLA	SEL1L2			CNKSR2	RAB2B	NR4A3	BAZ1A	CSNK2A1		COL8A1	NOVA1	ZMYM2	SEC24B			CIDEC	RASGRP1		TMEM44			CILP	N4BP2L2		LRRC20
CNP	PLEKHO2		PDCD6			CCDC58	KMT5B	DLC1	MEAF6			CYP51A1			RTN3			CHRNA5	RILPL2	TARDBP	C11orf71			CNKSR3	DAD1	KCNH1	SRPK2	CDH11		COL9A2	STRN3	VAPB	PRDM5			CIITA	CCDC32		NOM1			CIP2A	SPART		LRRC20
CNPY3	RAB11A		PDCD6			CCDC59	KMT5B	PPP1R1C	MPC1			CYP7A1			RTN3			CHRNA6	SLC15A4	ZNF273	SMIM10L1			CNNM2	AP1G2	VPS37B	SRPK2	C11orf57		COL9A3	STRN3	GPBP1	CIART			CINP	VPS39		HOGA1			CIPC	POSTN		LRRC20
CNR1	SMAD3		TJP3			CCDC6	KMT5B	CERS2	GNPDA2			CYP7B1			RTN3			CHRNA7	STX2	PUS7L	SMIM10L1			CNNM3	NOVA1	FKRP	SP8	TMEM136		COLEC10	EGLN3	RASGEF1A	CIART			CIPC	VPS39		KTI12			CISD1	POSTN		LRRC20
CNR2	FEM1B		TBC1D2			CCDC62	SHANK2	GK5	TRAPPC3			CYSLTR2			PLEKHG5			CHRNB1	STX2	TRDN	PPME1			CNNM4	STRN3	TP53INP1	SCRIB	LIMD2		COMMD3-BMI1	SPTSSA	NR4A3	CIART			CISD1	VPS39		SMIM12			CISD2	TRPC4		LRRC20
CNST	THSD4		TBC1D2			CCDC68	SHANK2	AJUBA	TRAPPC3			CYSRT1			ZNF211			CHRNB2	GOLGA3	UBE2D3	SESN3			CNOT1	STRN3	FBXW11	N6AMT1	CHST7		COMMD8	CFL2	KCNH1	TEX38			CIT	ZNF106		ZBED6CL			CISH	ELF1		LRRC20
CNTD2	ARIH1		TBC1D2			CCDC69	SHANK2	ACTR1A	TRAPPC3			CYTH3			SMC2			CHRNB3	GOLGA3	CRBN	SESN3			CNOT2	EGLN3	UNC13A	RNF144B	NR1H3		COPG1	CFL2	VPS37B	TEX38			CKAP2	ZNF106		SMIM19			CITED2	KBTBD6		LRRC20
CNTF	NEO1		TBC1D2			CCDC7	LAMTOR1	NAA50	TRAPPC3			CYTH4			SMC2			CHRNB4	WNK1	TBCK	STX10			CNOT4	SPTSSA	HNRNPA1	PAIP1	RAPH1		COPS3	KLHL28	FKRP	TRIM67			CKAP5	ZNF106		FOXP4			CKAP2	TPT1		PHF7
CNTLN	NEO1		TBC1D2			CCDC71L	STARD10	DCTN6	TRAPPC3			DAAM1			SMC2			CHST10	WNK1	ZBTB1	STX10			CNOT6	CFL2	ATP2B2	MCM8	UBE2D2		COPS7B	SOS2	TP53INP1	PRAMEF27			CLASP1	LCMT2		ATXN7L1			CKAP4	TPT1		RUFY2
CNTN1	MPI		EIF3C			CCDC73	FCHSD2	PDGFRB	TRAPPC3			DAAM2			MAPKBP1			CHST11	WNK1	E2F6	STX10			CNOT6L	CFL2	AKAP7	GDPD4	SIPA1L1		COQ10B	SOS2	FBXW11	PRAMEF27			CLCC1	LCMT2		BCL2L12			CKAP5	ZC3H13		LMCD1
CNTN2	HMG20A		USP43			CCDC74A	FAM168A	SPSB4	TRAPPC3			DAB2IP			SLC25A25			CHST12	ERC1	MATR3	PPP1R12C			CNOT7	KLHL28	ST8SIA4	FILIP1L	RBFOX2		COQ2	SAV1	UNC13A	MYO6			CLCN3	ZSCAN29		TMC1			CKS1B	RUBCNL		LMCD1
CNTN5	PSMA4		TOR1AIP1			CCDC77	FAM168A	GIT2	IFIT1			DACT1			SLC25A25			CHST15	ADIPOR2	EEA1	PPP1R12C			CNP	SOS2	MMP13	SYNE2	MAPK8		COQ6	NIN	HNRNPA1	MYO6			CLCN4	MYEF2		NFAT5			CKS2	ESD		LMCD1
CNTNAP1	CHRNA5		PRC1			CCDC80	FAM168A	FNDC3A	JAKMIP2			DAOA			FAM153B			CHST2	ITFG2	CCN4	ZNF423			CNPPD1	SOS2	CD55	TRNT1	IGSF10		COQ7	NIN	ATP2B2	MYOT			CLCN5	FBN1		SLC25A46			CLASP1	ESD		LMCD1
CNTNAP5	MORF4L1		GABRR1			CCDC83	PGM2L1	SLC25A27	ZNF551			DBN1			FAM153B			CHST3	TULP3	SLC35F4	MEF2D			CNPY1	SAV1	CREB3L2	ADAMTS9	GNPTG		CORO1C	DDHD1	AKAP7	HMGA2			CLCN6	FBN1		TM4SF18			CLASP2	SUCLA2		PELP1
CNTRL	ALPK3		GABRR1			CCDC86	PGM2L1	DHRS12	XPO6			DBNL			FAM153B			CHST4	TULP3	CNTN5	ZNF138			CNPY3	NIN	DBT	NIN	CCDC149		CORO2A	DDHD1	ST8SIA4	HMGA2			CLCN7	GABPB1		TMEM45B			CLCA2	RCBTB1		MS4A15
COA3	PDE8A		FBXW10			CCDC88A	PGM2L1	SLC39A6	XPO6			DBT			CES1			CHST6	TULP3	COMMD6	ZNF138			CNR1	NIN	VGLL3	NIN	NUP37		CORO7	GMFB	MMP13	PKD2L2			CLCNKA	MYO5C		GALM			CLCF1	KPNA3		ZFAND5
COA5	AKAP13		FBXW10			CCDC88C	XRRA1	RBM41	XPO6			DCAF12			PWWP2A			CHST7	RAD51AP1	MAP3K21	ZNF138			CNR2	DDHD1	SUB1	NEDD9	GNB1L		COX10	ATG14	CD55	PGPEP1			CLCNKB	MYO5C		PNPLA5			CLCN3	KPNA3		SLC25A45
COA7	ACAN		SENP1			CCDC90B	XRRA1	PNPLA4	JAKMIP2			DCAF17			PWWP2A			CHST9	USP5	SLC35A5	ZNF138			CNTFR	DDHD1	RASL12	VIRMA	ACP1		COX15	ATG14	CREB3L2	CSRP2			CLDN1	ARPP19		TAF1			CLCN4	INTS6		PIP5K1B
COA8	ABHD2		SENP1			CCDC92	XRRA1	SKI	KLF7			DCAF5			SLC7A8			CHSY1	USP5	NFE2L2	MTCH1			CNTLN	GMFB	EML1	RD3	NKRF		COX16	EXOC5	DBT	DLG2			CLDN18	ARPP19		VANGL1			CLCN5	INTS6		PIP5K1B
COBL	ABHD2		SENP1			CCDC93	XRRA1	EIF4H	KLF7			DCAF8L1			SLC7A8			CHSY3	TPI1	GOLPH3L	THADA			CNTN1	ATG14	STK39	RNF8	NGDN		COX18	EXOC5	VGLL3	DLG2			CLDN19	ARPP19		PROKR1			CLCN6	VPS36		CARHSP1
COBLL1	ABHD2		SENP1			CCL1	LRRC32	C15orf41	KLF7			DCAKD			SLC7A8			CHTF8	TPI1	EPG5	THADA			CNTN5	ATG14	AK4	IMPDH1	MBD2		COX20	EXOC5	SUB1	PTBP2			CLDN5	PRTG		BACE1			CLDN10	DIAPH3		CARHSP1
COCH	ABHD2		SENP1			CCL22	RSF1	ZNF510	KLF7			DCANP1			LARP7			CHUK	ENO2	FNTA	ZNF138			CNTNAP3	EXOC5	NRP2	SEC13	WNK1		COX5A	RTN1	RASL12	PTBP2			CLDN8	PRTG		BACE1			CLDN11	PCDH9		CARHSP1
COG2	ABHD2		ZNF248			CCL25	RSF1	PCDHA9	KLF7			DCBLD2			ARMC8			CHURC1	ENO2	FAM91A1	SEMA4F			CNTNAP5	EXOC5	KIT	EML5	PPP6R2		COX6B1	SIX4	EML1	PTBP2			CLDN9	RORA		MAPK10			CLDN12	DACH1		CARHSP1
COG5	FANCI		MGST1			CCL28	GAB2	FIBIN	TNFRSF11A			DCDC1			ARMC8			CIAO1	RIMKLB	MS4A3	SEMA4F			COA5	EXOC5	FOXL2NB	RNF14	SLC35C2		COX7A2L	SIX4	STK39	PTBP2			CLEC16A	RORA		NETO1			CLDN15	MZT1		CARHSP1
COG6	NGRN		MGST1			CCL5	PRCP	SCN3A	TNFRSF11A			DCK			ARMC8			CIAO2A	CLEC2D	ATP6V1B2	SEMA4F			COA7	RTN1	AGPAT3	RNF14	SIX1		COX8C	SIX4	AK4	PTBP2			CLEC17A	CA12		CD300LF			CLDN19	COMMD6		E2F6
COL10A1	AC091167.2		ZNF248			CCL8	RAB30	COL4A2	TNFRSF11A			DCLK1			ARMC8			CIB2	CLEC2D	LMAN1	SEMA4F			COBL	SIX4	SLC35D1	RNF14	SNTG1		CPA3	PPP2R5E	NRP2	PTBP2			CLEC18A	CSNK1G1		PPIL4			CLDN22	KCTD12		E2F6
COL11A1	ZNF774		ZNF248			CCN1	CREBZF	TANC2	TNFRSF11A			DCLRE1A			ARMC8			CIDEC	APOLD1	MAGEB10	DTNBP1			COBLL1	SIX4	AEBP2	RBL1	EIF4E		CPA4	PPP2R5E	KIT	ZNF570			CLEC1A	OAZ2		NAP1L1			CLEC10A	KCTD12		E2F6
COL12A1	IQGAP1		ZNF248			CCN2	CREBZF	VPS26A	TNFRSF11A			DCLRE1C			AEBP2			CIITA	APOLD1	ACVR1C	DTNBP1			COG5	SIX4	NHS	RBM39	MED26		CPD	PPP2R5E	FOXL2NB	ALKBH8			CLEC2B	RBPMS2		TSTD2			CLEC12B	KCTD12		GLT8D1
COL14A1	CRTC3		ZNF248			CCN4	SYTL2	MAVS	TNFRSF11A			DCP2			PSME3			CILP	DDX47	FXR1	RAB3IL1			COG6	PPP2R5E	TBC1D25	RBM39	WNT1		CPE	SGPP1	AGPAT3	NKAPD1			CLEC4A	RBPMS2		EHD4			CLEC16A	KCTD12		GLT8D1
COL20A1	UNC45A		ZNF248			CCN5	FZD4	ENTPD7	UCHL3			DCTN5			FRMD6			CINP	FAM234B	NDC1	ANKRD61			COL11A1	PPP2R5E	ZZZ3	CREB3L2	KNSTRN		CPEB3	RAB15	SLC35D1	NKAPD1			CLEC4D	RBPMS2		EHD4			CLEC1B	KCTD12		ARL6
COL23A1	CHD2		ZNF248			CCNA1	FZD4	CNN1	SLC25A10			DCTN6			FRMD6			CIPC	FAM234B	RMDN3	IZUMO3			COL12A1	PPP2R5E	GPR180	FRMD7	GATSL2		CPEB4	RDH11	AEBP2	TJP1			CLEC4E	PARP16		BIRC7			CLEC2D	FBXL3		ARL6
COL26A1	NR2F2		FAM189B			CCNB1	SESN3	AIFM2	PSD			DCUN1D1			FRMD6			CIR1	FAM234B	SPICE1	MKRN2			COL16A1	SGPP1	SNPH	TMEM65	ABI2		CPED1	ZFYVE26	NHS	USP28			CLEC4F	AAGAB		CHRFAM7A			CLEC4C	MYCBP2		CFAP65
COL27A1	ARRDC4		GPR161			CCND1	SESN3	FOXL2	HYDIN			DCUN1D3			FRMD6			CISD1	AEBP2	AKAIN1	YIPF5			COL1A1	RAB15	TIAM1	XIRP1	GOLGA6B		CPM	ACTN1	TBC1D25	TMCC3			CLEC4G	CLN6		OSBPL2			CLEC4D	MYCBP2		CFAP65
COL4A1	IGF1R		GPR161			CCND2	SESN3	MXI1	HYDIN			DCUN1D4			ELAPOR1			CISD2	AEBP2	PHLDA1	MST1L			COL1A2	RDH11	SHISA6	ESPNL	EXT1		CPNE2	ACTN1	ZZZ3	PLAUR			CLEC5A	TLE3		HENMT1			CLEC5A	POU4F1		CFAP65
COL4A3	IGF1R		GPR161			CCNDBP1	MTMR2	FNBP4	HYDIN			DCUN1D5			ELAPOR1			CKAP2	PDE3A	HMGXB4	MST1L			COL20A1	ZFYVE26	MCPH1	ZBTB41	CSMD1		CPNE5	MED6	GPR180	ABHD11			CLGN	THAP10		CYB5D1			CLEC6A	STK24		EPHA6
COL4A4	SYNM		GPR161			CCNE2	MTMR2	PSD3	HYDIN			DDA1			GPR155			CKAP4	GOLT1B	ACER2	COPZ1			COL21A1	ACTN1	VPS26C	LYPD6	CNTNAP5		CPPED1	MAP3K9	SNPH	MAP3K4			CLIC2	ADPGK		GABPB2			CLEC7A	ZIC5		DIABLO
COL6A3	MEF2A		GPR161			CCNF	MTMR2	ENSA	IST1			DDAH1			GPR155			CKLF-CMTM1	GOLT1B	PML	COPZ1			COL23A1	ACTN1	R3HDM2	B3GLCT	NRD1		CPSF2	MAP3K9	TIAM1	MAP3K4			CLIC5	SEMA7A		GABPB2			CLGN	TMTC4		NUP155
COL7A1	MEF2A		GPR161			CCNG1	MAML2	MCTP2	IST1			DDB2			GPR155			CLASP2	ETNK1	CMTR2	C5AR2			COL25A1	MED6	HSPA2	ZNF30	KCNC2		CPSF4L	MAP3K9	SHISA6	CNOT8			CLIP2	SEMA7A		UHMK1			CLIC2	EFNB2		INSC
COL8A1	MEF2A		GPR161			CCNG2	TMEM123	DPH6	IST1			DDHD1			GPR155			CLCC1	ETNK1	PDE10A	MAGEB5			COL26A1	MAP3K9	GALNT1	RNF38	NCF1		CPXM2	DPF3	MCPH1	CNOT8			CLIP3	EDC3		TBC1D20			CLIC4	LIG4		INSC
COL9A2	ASB7		GPR161			CCNH	TMEM123	KLK7	IST1			DDHD2			RIBC1			CLCN3	ETNK1	TFDP3	MAGEB5			COL4A1	MAP3K9	CPXM2	RNF38	VPS53		CPZ	NEK9	VPS26C	CNOT8			CLIP4	ULK3		CAPSL			CLIC5	IRS2		INSC
COLEC10	FBXL16		GPR161			CCNI	MMP3	ACADSB	IST1			DDI2			CASP7			CLCN4	ETNK1	PHYHIPL	ITGBL1			COL4A2	MAP3K9	ZNF711	RNF38	GRM4		CR2	TMED10	R3HDM2	SLC44A3			CLK3	RPP25		PSMA8			CLINT1	IRS2		INSC
COLEC11	UNKL		GPR161			CCNI2	PDGFD	PAX6	IST1			DDIT4			CASP7			CLCN5	STK38L	PRRG4	ITGBL1			COL4A3	DPF3	PACS1	RNF38	COL19A1		CRABP1	SPTLC2	HSPA2	CNOT8			CLMN	MAN2C1		FAM76B			CLIP2	COL4A1		FBXL7
COMMD2	ZSCAN32		GPR161			CCNJ	MSANTD4	KIF14	IST1			DDR1			CASP7			CLCN6	STK38L	GLYR1	ITGBL1			COL4A4	NEK9	KCNC2	VAPA	SPATS2L		CRCT1	SPTLC2	GALNT1	CNOT8			CLMP	SIN3A		AIFM3			CLIP3	TUBGCP3		FBXL7
COMMD3-BMI1	ZNF500		GPR161			CCNL1	MSANTD4	OR2W5	LTBR			DDRGK1			PLEKHB2			CLDN1	PPFIBP1	ATMIN	ITGBL1			COL4A6	TMED10	PLEKHF2	RNF212	IL1RAPL1		CREB1	GTF2A1	ZNF711	CNOT8			CLN6	SIN3A		CCDC13			CLK4	TUBGCP3		FBXL7
COMMD9	GLYR1		SLC4A8			CCNL2	SLC35F2	PAM	EPGN			DDX17			PLEKHB2			CLDN12	PPFIBP1	NEDD4	ITGBL1			COL5A1	SPTLC2	MYH11	BTN3A1	KCNH1		CREB3L2	GTF2A1	PACS1	ARHGEF12			CLN8	SNUPN		ZMAT2			CLMN	SAP18		MOBP
COMT	USP7		ARPP21			CCNO	NPAT	HARS	EPGN			DDX18			PLEKHB2			CLDN14	MRPS35	ITGBL1	ITGBL1			COL5A3	SPTLC2	PFN1	PHLPP1	SHC3		CREB3L4	GTF2A1	KCNC2	CNOT8			CLNK	IMP3		TTC23L			CLN5	SGCG		DIABLO
COMTD1	EMP2		ARPP21			CCNT1	NPAT	RCAN3	EPGN			DDX19A			PLEKHB2			CLDN16	MRPS35	MCM3AP	AP3B1			COL6A3	GTF2A1	AGO4	ADAMTS6	RNF130		CREB5	SEL1L	PLEKHF2	MAGI2			CLNS1A	PEAK1		RNF145			CLN8	SGCG		ACTN2
COPS8	EMP2		ARPP21			CCNT2	NPAT	TMCC1	EPGN			DDX19B			PLEKHB2			CLDN19	MRPS35	BNC2	RALGDS			COL8A1	GTF2A1	KCNT2	ZMYM2	TMEM59		CREBBP	SEL1L	MYH11	POLR2F			CLPB	PEAK1		HNRNPUL1			CLNK	TNFRSF19		ACTN2
COPZ1	GSPT1		CD63			CCP110	NPAT	BCL2L15	EPGN			DDX20			PLEKHB2			CLDN22	KLHL42	ARRDC4	RALGDS			COL9A2	GTF2A1	NEXMIF	ZNF189	LRRC40		CREBL2	PTPN21	PFN1	TRIM69			CLPSL2	PEAK1		SMCR8			CLNS1A	PABPC3		PHYKPL
COQ5	MARF1		PHB2			CCPG1	KDELC2	HMGB2	EPGN			DDX21			PLEKHB2			CLDND1	KLHL42	OXSR1	RALGDS			COL9A3	SEL1L	ARL8A	NUDT6	HSPA4L		CREBRF	NRDE2	AGO4	TRIM69			CLPTM1	TBC1D2B		SCEL			CLPB	PABPC3		FRS2
COQ7	FOPNL		ZNF706			CCR1	KDELC2	TCF4	EPGN			DDX3Y			PLEKHB2			CLEC11A	KIAA1551	RASA2	FAR2			COLEC10	SEL1L	CNPY3	HIBCH	KLF2		CREG2	RPS6KA5	KCNT2	TRPM7			CLPTM1L	MESD		RIBC1			CLPX	PABPC3		FRS2
COQ8B	SMG1		ZNF706			CCR10	KDELC2	TMEM123	EPGN			DDX42			PLEKHB2			CLEC12B	FGD4	RNF10	FAR2			COMMD3-BMI1	PTPN21	RAP2B	TSC22D3	RPS24		CREM	RPS6KA5	NEXMIF	UGT2A2			CLRN3	WDR73		ANKRD23			CLSPN	PABPC3		MPP2
CORO1C	SMG1		ZNF706			CCR5	EXPH5	EXPH5	EPGN			DDX43			PLEKHB2			CLEC14A	FGD4	DSC2	PFKFB1			COMMD8	NRDE2	PIGA	RNF148	COX15		CRHR2	RPS6KA5	ARL8A	UGT2A1			CLSPN	FAM174B		ENKUR			CLSTN2	CDK8		MPP2
CORO2A	GDE1		ZNF728			CCR6	RDX	FBXO28	EPGN			DDX46			ARFRP1			CLEC16A	FGD4	CSRNP2	PFKFB1			COPG1	RPS6KA5	DNAJC27	CSMD3			CRIM1	RPS6KA5	CNPY3	GANC			CLSTN2	RGMA		ZNF25			CLTC	WASF3		MPP2
CORO7	THUMPD1		ZNF728			CCR7	POU2AF1	NTRK3	ZFAND2B			DDX55			ARFRP1			CLEC1A	DNM1L	MFAP5	PLA2G2D			COPS3	RPS6KA5	LMNTD1	CSMD3			CRIPT	RPS6KA5	RAP2B	LRAT			CLSTN3	RGMA		AK9			CLU	PAN3		MPP2
COTL1	ERI2		IL11			CCR9	POU2AF1	SH3TC2	ZFAND2B			DDX6			TTN			CLEC2B	LRRK2	ACAP2	NOX1			COPS4	RPS6KA5	PHIP	CSMD3			CRISP1	RPS6KA5	PIGA	TMEM98			CLU	SNRPN		RNF183			CLUAP1	USPL1		MPP2
COX10	USP31		IL11			CCS	PPP2R1B	CAMK2D	CHD2			DECR1			TTN			CLEC2D	CNTN1	TTF1	NOX1			COPS7B	RPS6KA5	CNR1	CSMD3			CRISPLD1	ATXN3	DNAJC27	SS18L1			CLUAP1	AC124312.1		MAX			CLUL1	B3GLCT		MPP2
COX11	USP31		NOXO1			CCSER1	ALG9	IPO7	CENPX			DEFB107A			TTN			CLEC4C	CNTN1	MSI2	DCLRE1A			COPS8	RPS6KA5	MYO9B	GANC			CRISPLD2	ITPK1	LMNTD1	MEMO1			CLYBL	GREM1		ZSCAN25			CLVS2	BRCA2		MPP2
COX15	USP31		SRP72			CCSER2	USP28	RNF24	CENPX			DEFB107B			F7			CLEC5A	PPHLN1	HUNK	ORAI2			COQ10B	RPS6KA5	PCLAF	CPXM2			CRLS1	BTBD7	PHIP	LPIN3			CMC1	EMC4		JAG2			CMAS	PDS5B		MPP2
COX19	GTF3C1		IFT20			CCT5	ZPR1	UBR1	FLI1			DEFB134			PDCD6			CLEC7A	IRAK4	GCLM	SERPINB6			COQ2	ATXN3	KDM6A	CPXM2			CRMP1	BTBD7	CNR1	RBSN			CMC4	THBS1		DIRAS1			CMBL	FREM2		SLC38A1
COX20	YPEL3		IFT20			CCT6A	ZPR1	CDC40	FLI1			DELE1			PDCD6			CLGN	TMEM117	MTM1	SERPINB6			COQ6	ITPK1	IFNW1	HEPACAM2			CRP	BTBD7	MYO9B	CCDC151			CMIP	IVD		MAP2K7			CMC1	FREM2		SLC38A1
COX6B1	ZNF629		IFT20			CCT6B	SIK3	ADAMTSL5	FLI1			DENND2A			PDCD6			CLIC5	SPATS2	NR1D2	SERPINB6			COQ7	BTBD7	ZNF772	GRHL3			CRTAP	BTBD7	PCLAF	ACP2			CMKLR1	BAHD1		ATP6V0E2			CMC2	WBP4		SLC38A1
COX6C	VPS35		IFT20			CCT8L2	BACE1	PTPRO	FLI1			DENND3			PDCD6			CLIC6	SMARCD1	HRH4	PUS7L			CORO1C	BTBD7	MRPL19	OSTN			CRX	GSC	KDM6A	ACP2			CMPK1	CHST14		EFCAB11			CMIP	NAA16		USP44
COX8C	DNAJA2		IFT20			CD101	SCN2B	LIAS	FLI1			DENND5B			TJP3			CLINT1	COX14	FAM131A	PRELID1			CORO2A	BTBD7	METTL15	CCN6			CRY1	GSC	IFNW1	COX10			CMSS1	RAD51		STYX			CMKLR1	DGKH		LILRB1
CPA4	DNAJA2		AMBRA1			CD109	MPZL2	SRSF2	AKR1E2			DENND6B			TJP3			CLK2	LARP4	RNF146	DENND2D			CORO7	GSC	ADD3	CLIP1			CRYBG3	DICER1	ZNF772	MYT1L			CMTM3	AC012476.1		LRRC25			CMPK1	DGKH		RAB3IP
CPE	ITFG1		SLC12A9			CD164	DDX6	SETD2	ATRIP			DENR			TJP3			CLK3	LARP4	GHITM	DENND2D			COX10	GSC	NFYA	GSN			CSAD	DICER1	MRPL19	HIP1R			CMTM4	SPINT1		OSR1			CMPK2	AKAP11		LILRB2
CPEB4	N4BP1		SLC12A9			CD1C	BCL9L	FBXL22	ATRIP			DEPDC1			CREM			CLK4	DIP2B	TECPR1	CCDC120			COX15	DICER1	MBD4	E2F6			CSE1L	DICER1	METTL15	PGAP4			CMTM5	CHP1		METTL21A			CMTM4	AKAP11		LILRB2
CPED1	N4BP1		SLC12A9			CD1D	SLC37A4	TLE4	AKR1E2			DEPTOR			CREM			CLMN	DIP2B	CD44	CCDC120			COX16	DICER1	CASTOR1	NHS			CSF1	DICER1	ADD3	TUBA1C			CMTM7	CHP1		SLC25A48			CMTR2	AKAP11		LILRB2
CPLX3	AMFR		SLC12A9			CD200	MCAM	RARB	CDH19			DERL1			CREM			CLMP	DIP2B	HSPA14	TBC1D16			COX18	DICER1	WNT7B	GPRIN3			CSF2RA	TCL1A	NFYA	PNLIPRP1			CMTR1	MGA		ZNF519			CNBP	AKAP11		DYNC1I1
CPM	NUDT21		ZMYND15			CD200R1	TRIM29	RPGR	CFAP221			DERL2			TBC1D2			CLN5	DAZAP2	ASAP1	TBC1D16			COX20	DICER1	OSBPL6	GPRIN3			CSF2RB	ATG2B	MBD4	PRUNE1			CMTR2	MAPKBP1		ZNF627			CNDP2	AKAP11		DYNC1I1
CPPED1	NUDT21		ZNF839			CD226	TRIM29	ATE1	ADGRE2			DERL3			USP43			CLN8	SLC4A8	EXOC5	TBC1D16			COX5A	TCL1A	TLR5	KLHL17			CSF3	ATG2B	CASTOR1	SLC25A46			CNDP2	SNAP23		AFG1L			CNGB1	AKAP11		PKD1L2
CPSF2	CIAPIN1		ZNF839			CD274	HSPA8	RCOR1	ADGRE2			DESI2			TOR1AIP1			CLNK	ACVR1B	STX3	TBC1D16			COX6B1	ATG2B	WBP2	G3BP1			CSGALNACT1	SETD3	WNT7B	SLC25A46			CNEP1R1	MAP1A		SCARF1			CNGB3	NUDT15		FNDC3A
CPSF4L	CFAP20		ZNF839			CD28	HSPA8	CEP126	ADGRE2			DGAT2L6			PRC1			CLPB	ACVR1B	CPPED1	CEP57L1			COX7A2L	ATG2B	EPC2	KBTBD3			CSGALNACT2	DEGS2	OSBPL6	MYO1D			CNGA2	MAP1A		OSBPL5			CNIH3	RB1		FNDC3A
CPSF6	CNOT1		ZNF839			CD2AP	ZNF202	C6orf141	VPS72			DGCR2			GABRR1			CLPP	NR4A1	MED13L	CEP57L1			COX8C	SETD3	NAPEPLD	LONRF2			CSK	SLC25A29	WBP2	RPRD1A			CNGB1	MAP1A		GCNT2			CNIH4	FNDC3A		CLASRP
CPT1A	GOT2		CLOCK			CD300E	PATE2	PCBP2	VPS72			DGCR8			GABRR1			CLPTM1L	ZNF740	AHI1	GPR176			CPA3	DEGS2	RNF208	RSBN1L			CSMD3	SLC25A29	EPC2	P3R3URF-PIK3R3			CNIH2	SERF2		GCNT2			CNKSR3	UTP14C		ILK
CPTP	TK2		HSD11B1L			CD300LB	ETS1	CD36	ZFP41			DGKB			FBXW10			CLSPN	SP1	WT1	GPR176			CPA4	SLC25A29	FBXO16	RSBN1L			CSN3	CDC42BPB	NAPEPLD	PIK3R3			CNIH4	SEMA6D		MAP4K4			CNNM1	UTP14C		ILK
CPXCR1	DYNC1LI2		HSD11B1L			CD300LG	ETS1	INTS6	ZFP41			DGKE			FBXW10			CLSTN2	PRR13	ADAM19	GPR176			CPD	SLC25A29	FAM126B	OLFML1			CSNK1A1	BAG5	RNF208	TAZ			CNKSR1	AP4E1		YWHAZ			CNNM2	CKAP2		COBLL1
CRABP2	DDX28		HSD11B1L			CD302	ETS1	RMDN3	PGR			DGKH			SENP1			CLTC	HOXC11	EFHC2	PNLDC1			CPE	CDC42BPB	ADAMTS15	ATP13A5			CSNK1D	RNASE4	FBXO16	CBX6			CNKSR3	MAPK6		YWHAZ			CNNM3	PIBF1		MDM2
CRB1	SLC7A6OS		HSD11B1L			CD33	PRDM10	F2RL3	PGR			DGKI			SENP1			CLU	HOXC11	SNRPC	KLHDC8A			CPEB2	BAG5	CSF1	LANCL3			CSNK1E	AL163636.2	FAM126B	PDZD4			CNN3	TLN2		SSBP3			CNOT1	LMO7		MDM2
CRB2	SLC7A6OS		LRRC8E			CD36	SNX19	MRPL19	PGR			DGLUCY			SENP1			CLUAP1	HOXC9	ITGB8	GTF2H3			CPEB3	RNASE4	RAB34	DGAT2L6			CSNK1G1	TOX4	ADAMTS15	PDZD4			CNNM2	TLN2		GFRA1			CNOT11	LMO7		DNM1L
CRBN	TERF2		RCC1			CD37	SNX19	DCUN1D5	PGR			DHCR24			ZNF248			CLVS2	HOXC4	RAB3IP	GTF2H3			CPEB4	AL163636.2	RUNX3	ZNF699			CSNK2A1	ABHD4	CSF1	PDZD4			CNNM3	TLN2		ABTB2			CNOT2	SLAIN1		DNM1L
CREB1	AC026464.3		RCC1			CD38	PHRF1	UHRF1BP1	PTGS1			DHDDS			MGST1			CMBL	HOXC4	SLFN12	SZRD1			CPM	TOX4	CCDC186	ZNF699			CSPG5	ABHD4	RAB34	RAPGEFL1			CNNM4	TPM1		ISL2			CNOT4	SLITRK5		DNM1L
CREB5	NQO1		SHOC2			CD3D	PNPLA2	TRAPPC10	PTGS1			DHODH			ZNF248			CMC1	HOXC4	SNAI2	SZRD1			CPN1	ABHD4	TMEM267	DRAXIN			CSPP1	ABHD4	RUNX3	RAPGEFL1			CNOT4	RAB8B		FZD3			CNOT6	MBNL2		DNM1L
CREBBP	EXOSC6		CTCFL			CD44	TSPAN4	PPP2R3A	PTGS1			DHRS4			ZNF248			CMIP	IKZF4	GCNT1	SRGAP2B			CPPED1	ABHD4	ATXN10	DRAXIN			CSRNP1	NGDN	CCDC186	TMEM143			CNOT6L	RAB8B		ANXA11			CNOT6L	RAP2A		DNM1L
CREBL2	ZNF23		CTCFL			CD46	TRIM22	ENTPD5	TRO			DHTKD1			ZNF248			CMKLR1	ESYT1	SLC9A7	CUEDC1			CPSF2	ABHD4	PTGER2	DNAH12			CSRNP3	G2E3	TMEM267	TMEM143			CNOT7	SNX1		HMGA1			CNOT7	IPO5		DNM1L
CREG2	AC010547.4		CTCFL			CD47	TRIM22	BTBD9	TRO			DHX15			ZNF248			CMPK1	IL23A	TRPS1	ESR2			CPSF4L	NGDN	RELCH	ADGRG6			CST3	ARHGAP5	ATXN10	RAB11FIP4			CNOT9	ZNF609		HMGA1			CNP	UBAC2		DNM1L
CRELD1	AP1G1		CTCFL			CD55	TIMM10B	SULF1	TRO			DHX35			FAM189B			CMPK2	LRP1	PREX2	ESR2			CPXM2	G2E3	SLC30A4	TCEA2			CSTB	ARHGAP5	PTGER2	CPD			CNP	GLCE		HMGA1			CNPPD1	ZIC2		DNM1L
CREM	AP1G1		CTCFL			CD5L	RPL27A	DDX46	TRO			DHX36			GPR161			CMSS1	DTX3	ZFP28	ESR2			CPZ	ARHGAP5	MFHAS1	SP8			CTAGE15	ARHGAP5	RELCH	USP6			CNPPD1	PAQR5		HMGA1			CNPY1	PCCA		MON2
CRIM1	GLG1		CTCFL			CD6	IPO7	SLITRK4	RAP2C			DIAPH2			GPR161			CMTM1	EEF1AKMT3	JAZF1	ESR2			CR2	ARHGAP5	NTRK2	HINFP			CTAGE4	NPAS3	SLC30A4	USP6			CNPY1	THSD4		HMGA1			CNR1	TPP2		MON2
CRIPT	RFWD3		CTCFL			CD68	IPO7	WDR36	CLEC18A			DICER1			GPR161			CMTM4	SLC16A7	RNF144B	HIGD1B			CRABP1	NPAS3	EIF1AX	MKNK1			CTAGE6	TOGARAM1	MFHAS1	ZNF773			CNPY3	ARIH1		HMGA1			CNR2	ABHD13		MON2
CRISP1	MAF		CTCFL			CD69	IPO7	AHRR	NEB			DIDO1			GPR161			CMTR2	USP15	LGSN	HIGD1B			CRB1	TOGARAM1	KLF2	TGM6			CTAGE8	TOGARAM1	NTRK2	ZNF773			CNPY4	ARIH1		HMGA1			CNST	ABHD13		MON2
CRISP3	HSDL1		CTCFL			CD82	ZNF143	MICU3	NEB			DIMT1			GPR161			CMYA5	USP15	KCND2	PPP2R2B			CRCT1	TOGARAM1	ATAD1	SLC26A5			CTAGE9	TOGARAM1	EIF1AX	OLFM2			CNR1	CD276		HMGA1			CNTLN	ABHD13		MON2
CRISPLD2	ZCCHC14		DYDC1			CD84	WEE1	MYCN	SQOR			DIO2			GPR161			CNBP	MON2	FOXR2	GSKIP			CREB1	TOGARAM1	IL6ST	KLHL5			CTBP2	KLHDC2	KLF2	MUC5AC			CNTD1	CD276		SIGMAR1			CNTN1	ABHD13		MON2
CRLS1	PIEZO1		CTCFL			CD93	AMPD3	NOTCH2NLA	OBSCN			DIP2B			GPR161			CNDP2	SRGAP1	PAXBP1	GSKIP			CREB3L2	KLHDC2	RFTN1	NUDT4			CTC1	ARF6	ATAD1	ZBTB26			CNTD2	CD276		FBXO22			CNTN2	ARHGEF7		MON2
CRMP1	FANCA		CHD1			CD96	USP47	KIF13A	OBSCN			DIPK1A			GPR161			CNGA2	RASSF3	FAXDC2	GSKIP			CREB3L4	ARF6	ZNF678	BRINP3			CTCF	TMX1	IL6ST	GOLGA6L2			CNTF	CD276		DMBX1			CNTN3	ATP11A		MON2
CROCC	FAM234A		MMD2			CD99L2	TEAD1	KRT23	DICER1			DIPK2B			SLC4A8			CNGB1	RASSF3	CHD7	GSKIP			CREB5	TMX1	SLC27A1	ATPSCKMT			CTCFL	FRMD6	RFTN1	IQCA1L			CNTFR	PML		TMIE			CNTN5	LAMP1		MON2
CROT	RAB40C		ANKRD46			CDAN1	FAR1	PLEKHM3	DICER1			DIRAS1			SLC4A8			CNGB3	RASSF3	LOC110117498-PIK3R3	GSKIP			CREBBP	FRMD6	SLC38A2	ADPRHL1			CTDSPL	FRMD6	ZNF678	SLMAP			CNTLN	CLK3		TRAF3IP2			CNTN6	TFDP1		RUNX2
CRP	CRAMP1		ANKRD46			CDC123	PDE3B	RUBCN	ZNF512			DIRAS2			ARPP21			CNKSR2	LEMD3	HNRNPH3	GSKIP			CREBL2	FRMD6	PPHLN1	PMEPA1			CTDSPL2	FRMD6	SLC27A1	SLMAP			CNTN2	MPI		TRAF3IP2			CNTNAP1	HNRNPC		SUPT20H
CRPPA	AL031708.1		ANKRD46			CDC14A	PDE3B	ELAVL2	ZNF512			DIRAS3			ARPP21			CNKSR3	LEMD3	ACTBL2	BCKDK			CREBRF	FRMD6	SV2C	PMEPA1			CTIF	CGRRF1	SLC38A2	SLMAP			CNTN6	SCAMP5		CTSC			CNTNAP3	HNRNPC		SUPT20H
CRTAM	CRAMP1		XRRA1			CDC14B	C11orf58	DSTYK	ZNF512			DIS3			ARPP21			CNN1	MSRB3	DMBX1	KIF27			CREG2	CGRRF1	ATG4D	PMEPA1			CTLA4	SAMD4A	PPHLN1	SLMAP			CNTNAP1	C15orf39		MRPL10			CNTNAP5	SUPT16H		SUPT20H
CRTAP	AL031708.1		XRRA1			CDC23	GTF2H1	SMAD6	PTGS1			DIS3L2			ARPP21			CNN2	MSRB3	TRMT5	KIF27			CREM	SAMD4A	DUT	LARP4			CTNNA2	SAMD4A	SV2C	WSCD2			CNTNAP5	COMMD4		CYB5A			COA4	AJUBA		SUPT20H
CRTC1	CRAMP1		XRRA1			CDC25A	NAV2	F2RL2	EMC1			DISC1			ARPP21			CNNM1	MSRB3	NAA15	KIF27			CRHR2	SAMD4A	PLCL2	LARP4			CTNNA3	SOCS4	ATG4D	WSCD2			COA5	SNX33		SNX1			COA5	AJUBA		ADORA2A
CRTC3	JPT2		ENKUR			CDC27	FIBIN	RPS6KA2	EMC1			DISP2			CD63			CNNM2	HMGA2	EIF4E3	KIF27			CRIM1	SOCS4	SCN8A	LARP4			CTNNBIP1	MAPK1IP1L	DUT	FGD4			COA7	ISL2		CTSE			COA7	HOMEZ		STT3A
CRYBG3	JPT2		MIGA1			CDC37L1	EIF3M	VDAC1	EMC1			DKK2			CD63			CNNM3	DYRK2	SH2D1B	TK2			CRIPT	MAPK1IP1L	SRA1	LARP4			CTNNBL1	NAA30	PLCL2	PRKAG2			COA8	RCN2		GJD3			COA8	NOVA1		STT3A
CSE1L	JPT2		MIGA1			CDC42BPA	EIF3M	MMP3	COLCA2			DLD			CD274			CNNM4	DYRK2	HOXA11	TK2			CRISP1	NAA30	CASZ1	TPTE			CTNS	NAA30	SCN8A	PRKAG2			COBL	HYKK		FBXO34			COBL	PRKD1		MDM4
CSF2RA	JPT2		MIGA1			CDC42BPB	PRRG4	UBASH3A	ACBD5			DLEU7			ZNF706			CNOT1	DYRK2	ZNF587	RMND1			CRISPLD1	NAA30	FHL5	TPTE			CTPS1	DAAM1	SRA1	NKAIN3			COBLL1	MORF4L1		ZMAT3			COBLL1	PRKD1		MDM4
CSF3	NUBP2		RASSF6			CDC42BPG	PRRG4	MTA3	KCNMA1			DLG2			ZNF706			CNOT11	RAP1B	KPNA1	MEGF8			CRISPLD2	DAAM1	PTBP3	TPTE			CTPS2	DAAM1	CASZ1	SLK			COG4	ARNT2		TMEM263			COG1	STRN3		MDM4
CSGALNACT2	FAHD1		RASSF6			CDC42EP3	PRRG4	PLPPR5	KCNMA1			DLG3			ZNF728			CNOT2	MDM2	B9D1	SLIT3			CRLS1	DAAM1	CUX1	PRCP			CTR9	DAAM1	FHL5	DERL2			COG6	CEMIP		SLFN11			COG5	STRN3		MDM4
CSH2	GFER		RASSF6			CDC42EP4	PRRG4	CACNB4	KCNMA1			DLGAP1			ZNF728			CNOT4	MDM2	IL6ST	PPP2R2B			CRMP1	DAAM1	TGOLN2	PRDM10			CTSB	DAAM1	PTBP3	CCDC134			COIL	CEMIP		ARRDC1			COG6	SNX6		MDM4
CSMD2	CCNF		RASSF6			CDC42EP5	PRRG4	MAP3K3	KCNMA1			DLGAP3			ZNF728			CNOT6	MDM2	KCNMB4	TPGS2			CROCC	DAAM1	SLC35E4	PRDM10			CTSC	PPM1A	CUX1	BRD1			COL11A2	CEMIP		NASP			COG7	SNX6		MDM4
CSNK1D	TEDC2		PKIB			CDC42SE2	PRRG4	SNX9	KCNMA1			DLST			IL11			CNOT6L	MDM2	NDRG4	TPGS2			CRP	PPM1A	GNRH1	PRDM10			CTSK	PPM1A	TGOLN2	BRD1			COL14A1	ZNF592		POGLUT1			COL10A1	MBIP		MDM4
CSNK1G1	PDPK1		PKIB			CDC5L	PRRG4	CCP110	KCNMA1			DLX1			SRP72			CNOT7	CPSF6	ZNF473	TPGS2			CRTAP	PPM1A	AQP4	PRDM16			CTSO	PPM1A	SLC35E4	C12orf4			COL18A1	PDE8A		RMI2			COL11A1	MBIP		MDM4
CSNK1G3	PDPK1		PKIB			CDC6	HIPK3	FOXJ2	C11orf71			DLX3			ARSG			CNOT8	FRS2	SCN9A	TPGS2			CRX	PPM1A	AP1G1	NANOS1			CTSS	HIF1A	GNRH1	KRBA2			COL1A1	AKAP13		C12orf45			COL14A1	TRAPPC6B		MDM4
CSPP1	ABAT		PKIB			CDC73	CAPRIN1	EAF1	PEX11A			DMAC2			IFT20			CNOT9	RAB3IP	PPM1A	TPGS2			CRY1	HIF1A	TMEM273	MPRIP			CTSZ	SYT16	AQP4	SPRY3			COL20A1	AKAP13		C12orf45			COL16A1	FBXO33		ZNF518A
CSRNP1	ABAT		PTK7			CDCA2	NAT10	SP8	PEX11A			DMBX1			IFT20			CNR1	RAB3IP	GNAI1	TPGS2			CRYBG3	SYT16	FRS2	USP51			CTTN	SYNE2	AP1G1	TMEM170A			COL21A1	AEN		ZNF641			COL1A1	L2HGDH		ZNF518A
CSRNP2	C16orf72		TUBA1A			CDCA3	CAT	PLEKHM1	PEX11A			DMPK			IFT20			CNST	RAB3IP	TMPRSS11B	TPGS2			CSAD	SYNE2	KRTAP2-3	PLEC			CTTNBP2	HSPA2	TMEM273	TMEM170A			COL23A1	ABHD2		ZNF641			COL20A1	MAP4K5		ZNF518A
CSRNP3	ATF7IP2		TUBA1A			CDCA4	PDHX	MYCT1	DNAJC10			DMRT2			IFT20			CNTD1	RAB3IP	MEIOC	TPGS2			CSE1L	HSPA2	ANKRD60	PLEC			CTU1	CHURC1-FNTB	FRS2	TMEM170A			COL25A1	ABHD2		ERP27			COL23A1	MAP4K5		ZNF518A
CST1	ATF7IP2		RXRB			CDCA7	FJX1	MYCL	DNAJC10			DMRT3			IFT20			CNTF	RAB3IP	ZNF286B	TPGS2			CSF1	CHURC1-FNTB	CDH11	PLEC			CTXN2	FNTB	KRTAP2-3	TMEM170A			COL26A1	ABHD2		TC2N			COL24A1	NIN		RCHY1
CST3	SNN		RXRB			CDCP1	TRIM44	C16orf72	DNAJC10			DMRTA1			AMBRA1			CNTLN	CNOT2	HASPIN	TPGS2			CSF2RA	FNTB	GZMK	GAS7			CUBN	PLEKHH1	ANKRD60	SLC5A7			COL3A1	ABHD2		CDYL2			COL25A1	NIN		RCHY1
CST4	SNX29		KCNE1			CDH1	LDLRAD3	AFF1	SMIM10L1			DNAAF1			AMBRA1			CNTN1	CNOT2	TRIP12	TPGS2			CSF2RB	PLEKHH1	LIN52	CACNB2			CUL3	RAD51B	CDH11	LNPK			COL4A1	ZNF710		ZNF285			COL3A1	TRIM9		RCHY1
CST5	MKL2		JAM2			CDH11	PRR5L	ARSE	PPME1			DNAAF2			AMBRA1			CNTN2	CNOT2	ZNF250	STK25			CSF3	RAD51B	TGFBR3	CACNB2			CUL4B	EXD2	GZMK	LNPK			COL4A4	IQGAP1		KDF1			COL4A1	NID2		RCHY1
CSTF1	PDXDC1		LIN9			CDH12	API5	MAST3	SESN3			DNAH14			MED24			CNTN3	TMEM19	ETV3	STK25			CSGALNACT1	EXD2	TAF4B	CACNB2			CUL5	SUSD6	LIN52	ZNF747			COL6A1	IQGAP1		PRXL2B			COL4A4	FERMT2		RCHY1
CSTF2T	ABCC1		APOBEC3B			CDH18	API5	CTDSPL2	SESN3			DNAJA2			PTPRC			CNTN5	TBC1D15	GCNT2	STK25			CSGALNACT2	SUSD6	BICC1	CACNB2			CUX1	SMOC1	TGFBR3	ZNF747			COL6A2	IQGAP1		KLHDC7A			COL4A5	FERMT2		RCHY1
CSTF3	TMC7		CFC1			CDH19	API5	TMUB2	SESN3			DNAJB12			PAAF1			CNTNAP3	ATXN7L3B	CIB2	STK25			CSK	SMOC1	NAT1	GPM6A			CWF19L1	SMOC1	TAF4B	TMEM59			COL7A1	CRTC3		KLHDC7A			COL5A1	CNIH1		RCHY1
CTAG1B	ITPRIPL2		CFC1			CDH2	EXT2	GARS	ZNF423			DNAJB14			PAAF1			CNTNAP5	ZDHHC17	ATP8A2	STK25			CSMD2	SMOC1	MPP7	GTF2A1			CWF19L2	TTC9	BICC1	TMEM59			COL8A1	CRTC3		NUDT16			COL5A2	GMFB		RCHY1
CTAG2	CCP110		CFC1			CDH20	EXT2	SIRT5	ZNF423			DNAJB2			PAAF1			COA3	ZDHHC17	C10orf88	STK25			CSMD3	TTC9	SIGLEC8	CACNB2			CXCL12	SIPA1L1	NAT1	TMEM59			COL9A1	FURIN		C5orf24			COL6A3	GMFB		NR6A1
CTBP2	LYRM1		KCNJ16			CDH23	CRY2	PPARD	MEF2D			DNAJB4			PAAF1			COA5	SYT1	MYNN	STK25			CSN3	SIPA1L1	VANGL1	CACNB2			CXCL14	SIPA1L1	MPP7	TMEFF2			COL9A2	CHD2		ZNF572			COL6A5	GCH1		PDK1
CTC1	EEF2K		DHRS12			CDH24	DDB2	SYT10	CNOT9			DNAJB6			PAAF1			COA7	ACSS3	ADGRF1	CEP76			CSNK1A1	SIPA1L1	PTK2B	TGM5			CXCL2	SIPA1L1	SIGLEC8	RSPRY1			COLEC10	IGF1R		DCAF4L2			COL6A6	GCH1		PDK1
CTCF	UBFD1		MAP4K3			CDH26	PTPRJ	TMEM132B	CNOT9			DNAJC10			PAAF1			COBL	NTS	POC1B	CEP76			CSNK1D	SIPA1L1	SYT2	LRRC23			CXCL6	RBM25	VANGL1	RSPRY1			COMMD10	IGF1R		PWWP3B			COL8A1	WDHD1		GRIN2C
CTCFL	DCTN5		MAP4K3			CDH6	LRRC55	PTGS1	ZNF138			DNAJC16			PAAF1			COBLL1	NTS	ZNF286A	CREB3L3			CSNK1G1	RBM25	RO60	ACSM3			CXCL8	RBM25	PTK2B	GVQW3			COMMD2	IGF1R		CWF19L2			COL9A1	EXOC5		ZNF316
CTDNEP1	TNRC6A		PSMD5			CDH7	SERPING1	MICA	THADA			DNAJC18			PAAF1			COCH	NTS	DCLRE1A	CREB3L3			CSNK2A1	RBM25	IL17RD	ENOSF1			CXCR1	PSEN1	SYT2	TXNL4A			COMMD3-BMI1	IGF1R		C12orf66			COL9A2	EXOC5		ZNF316
CTDSP1	SBK1		PSMD5			CDH8	CTNND1	FAF2	THADA			DNAJC19			PAAF1			COG3	C12orf29	CBX5	CREB3L3			CSPG5	PSEN1	RPS6KA2	FBXO33			CXCR6	DNAL1	RO60	TXNL4A			COMMD4	IGF1R		FAM161B			COLEC10	GPR135		ZNF316
CTDSP2	PRRT2		RTBDN			CDHR5	CTNND1	CBX1	SEMA4F			DNAJC22			ILF2			COG5	TMTC3	ADAM10	DOCK7			CSPP1	DNAL1	FIGNL2	MEX3D			CXorf21	DNAL1	IL17RD	CALM2			COMMD5	LUC7L		LYSMD4			COMMD10	RTN1		AXL
CTDSPL2	PAGR1		RTBDN			CDIP1	ZFP91	WDR64	NSA2			DNAJC24			SLC12A9			COG6	NUDT4	CAV2	DOCK7			CSRNP1	DNAL1	NCBP2	FAM102A			CXorf56	PTGR2	RPS6KA2	CALM2			COMMD6	MRPL28		ZSCAN29			COMMD2	SIX4		LARP1B
CTH	AC009133.6		RTBDN			CDIPT	ZFP91	FAM168A	NSA2			DNAJC27			ZNF839			COL10A1	SOCS2	EIF4ENIF1	DOCK7			CSRNP3	PTGR2	PHAX	SLC23A2			CXXC4	PTGR2	FIGNL2	LIME1			COMMD9	MRPL28		C16orf89			COMMD3-BMI1	SIX4		BFSP1
CTIF	ORAI3		RTBDN			CDK1	ZFP91	PBLD	CYLC1			DNAJC3			ZNF839			COL11A2	VEZT	FAM114A2	DOCK7			CST3	PTGR2	TM9SF3	CD59			CYB561	LIN52	NCBP2	PRAMEF26			COMT	TMEM8A		TMC8			COMMD6	PPP2R5E		MYBL2
CTNNA1	LONP2		ACADVL			CDK12	DTX4	GKAP1	PYCR2			DNAJC30			CLOCK			COL12A1	ELK3	ZNF816-ZNF321P	ITPRIP			CTAGE15	LIN52	C5	CD59			CYB561D1	FLVCR2	PHAX	CAD			COMTD1	JMJD8		C1orf74			COMMD8	PPP2R5E		EIF1AY
CTNNA2	LONP2		UBE3B			CDK13	CCDC86	XIAP	SLC35A3			DNAJC5			CLOCK			COL14A1	ELK3	KRT85	ITPRIP			CTAGE4	FLVCR2	KLHL15	CD59			CYB5D1	ZC3H14	TM9SF3	CFAP54			COPRS	FBXL16		B3GALNT2			COMMD9	SGPP1		UMOD
CTNNA3	CYLD		PRSS21			CDK14	CCDC86	USP53	SLC35A3			DNAJC6			CLOCK			COL15A1	NEDD1	FAT3	ITPRIP			CTAGE6	ZC3H14	SPTY2D1	EPB41			CYB5R4	TDP1	C5	ATP9B			COPS3	CCDC78		ZNF362			COMT	SGPP1		BUB1
CTNNB1	CHD9		PRSS21			CDK15	TMEM109	AEN	SLC35A3			DNAL1			C7orf57			COL18A1	TMPO	NAMPT	ITPRIP			CTAGE8	TDP1	FAM129C	EPB41			CYBC1	CALM1	KLHL15	SLC35F4			COPS8	RPUSD1		CFAP57			COPA	VTI1B		BUB1
CTNNBL1	CHD9		WWP2			CDK17	TMEM138	SEC22C	SLC35A3			DNASE1L1			C7orf57			COL1A1	TMPO	OTULIN	NRXN3			CTAGE9	CALM1	ZNF468	RAPH1			CYBRD1	UBR7	FAM129C	ZNF236			COQ10A	RPUSD1		CKAP2L			COPS2	RDH11		PTPN1
CTNND2	CHD9		WWP2			CDK19	SDHAF2	PRR11	SLC35A3			DNM3			RCBTB2			COL1A2	TMPO	PDIK1L	NRXN3			CTBP2	UBR7	SPIRE1	INKA1			CYP19A1	COX8C	ZNF468	FN1			COQ4	UNKL		CKAP2L			COPS3	ZFP36L1		PCDH11Y
CTPS2	RBL2		WWP2			CDK2	RARRES3	RASL12	SLC35A3			DNMT3A			RCBTB2			COL21A1	TMPO	FAM102B	NRXN3			CTC1	COX8C	SPEN	MB			CYP1A1	GLRX5	SPIRE1	FN1			COQ7	UNKL		PARD3B			COPS8	ERH		RAD17
CTR9	ARL2BP		MAOA			CDK20	RPS6KA4	C11orf58	ABCB7			DNMT3B			LRRC8E			COL23A1	APAF1	ST8SIA1	STXBP2			CTCF	GLRX5	MXD1	CD163			CYP20A1	BDKRB2	SPEN	FN1			COQ8A	UNKL		SNRNP48			COPZ1	SYNJ2BP		NFXL1
CTSB	POLR2C		ST3GAL3			CDK2AP1	MRPL49	MRTFB	ABCB7			DNTT			LRRC8E			COL24A1	APAF1	ZNF585A	LRRC14			CTDSPL2	BDKRB2	TMEM136	AFTPH			CYP27A1	GSKIP	CNDP2	FN1			COQ8B	CASKIN1		LINGO2			COQ6	MAP3K9		NFXL1
CTSC	ADGRG1		ST3GAL3			CDK2AP2	BANF1	SLC35E2A	ABCB7			DNTTIP2			LRRC8E			COL25A1	APAF1	CHRNA5	CDK5RAP2			CTH	GSKIP	FAM177B	CERS6			CYP27B1	EML1	MXD1	SEPTIN11			CORO1B	PGP		LINGO2			COQ7	MAP3K9		NFXL1
CTSH	USB1		ST3GAL3			CDK5R1	PACS1	ASB1	ABCB7			DOCK10			SHOC2			COL26A1	APAF1	EGFLAM	CDK5RAP2			CTIF	EML1	PRRG4	KEAP1			CYP2A7	EML1	TMEM136	CCT5			CORO1C	ABCA3		TTC39B			COQ9	DPF3		NFXL1
CTSO	CCDC113		ST3GAL3			CDK6	DPP3	C21orf58	ANKRD61			DOCK7			CTCFL			COL27A1	SCYL2	TXK	VWA2			CTLA4	EML1	CD96	G3BP2			CYP2C19	YY1	FAM177B	CCT5			CORO2A	ELOB		PGBD4			CORIN	PNMA1		CRNKL1
CTTN	PDP2		ST3GAL3			CDK8	CCS	UBAP1	MKRN2			DOK3			CTCFL			COL28A1	NR1H4	SP3	VWA2			CTNNA2	YY1	C10orf71	FBXO38			CYP2U1	PPP2R5C	PRRG4	CCT5			CORO6	PKMYT1		ZNF579			CORO1C	PNMA1		CRNKL1
CTTNBP2	CTCF		ST3GAL3			CDK9	RBM4	NCEH1	MKRN2			DOK6			CTCFL			COL4A1	GAS2L3	IDH1	TK2			CTNNA3	PPP2R5C	GTPBP10	FAM9B			CYP39A1	WDR20	CD96	CCT5			CORO7	ADCY9		SNX31			COX10	NPC2		GABRB3
CTTNBP2NL	PSKH1		ST3GAL3			CDKL1	RBM14-RBM4	SNX12	SPINK2			DOK7			CTCFL			COL4A2	GAS2L3	RRP15	TK2			CTNNB1	WDR20	NDUFB2	EMC10			CYP3A5	WDR20	C10orf71	MOSPD1			COX15	ADCY9		GLIS3			COX15	NEK9		GABRB3
CTU1	SLC7A6		SOCS2			CDKL2	RCE1	LTV1	SPINK2			DONSON			CTCFL			COL4A4	GAS2L3	RIPK4	MAGED4			CTNNBIP1	WDR20	UBR1	CLYBL			CYP46A1	WDR20	GTPBP10	FRMD7			COX19	CDIP1		METTL15			COX18	ANGEL1		IRX4
CUEDC1	ZFP90		SOCS2			CDKN1A	KDM2A	C9orf72	SPINK2			DOT1L			CTCFL			COL4A5	ANO4	ATP8A1	MAGED4			CTNNBL1	WDR20	FOXD4L1	NLRP7			CYP4F11	ZNF839	NDUFB2	SETD7			COX5B	UBALD1		METTL15			COX19	POMT2		IRX4
CUL3	CDH1		SOCS2			CDKN1C	TBC1D10C	MYO10	FBXO38			DPEP2			CTCFL			COL4A6	HSP90B1	RIT1	MAGED4			CTNS	ZNF839	MS4A10	QKI			CYP4F3	RCOR1	UBR1	SETD7			COX6B1	ZNF500		FAM76A			COX20	POMT2		IRX4
CUL4A	SNTB2		SOCS2			CDKN2A	PPP6R3	MCM3	YIPF5			DPF2			CTCFL			COL5A1	TXNRD1	POLR2M	SHISA5			CTPS2	RCOR1	TNFRSF1B	QKI			CYP4V2	RCOR1	FOXD4L1	CSTF2			COX7A2L	GLYR1		RALGPS2			COX5B	SPTLC2		IRX4
CUL5	SNTB2		SOCS2			CDKN2AIP	IGHMBP2	SLCO1C1	MST1L			DPH2			CTCFL			COL5A2	TXNRD1	SYS1	SHISA5			CTR9	RCOR1	UBXN2B	QKI			CYP51A1	EIF5	MS4A10	TCF4			CP	GLYR1		SLC25A16			COX6C	ALKBH1		RANBP1
CUL9	SNTB2		CENPN			CDKN2AIPNL	CCND1	ZDHHC8	MST1L			DPH3			CTCFL			COL5A3	WASHC4	GPALPP1	SHISA5			CTSB	EIF5	CCDC47	BACH1			CYS1	EIF5	TNFRSF1B	TCF4			CPA5	NAGPA		SLC25A16			COX7A2L	SNW1		RANBP1
CUX1	SNTB2		CENPN			CDKN2B	CCND1	UBE2W	CSNK1A1			DPH6			CTCFL			COL6A1	WASHC4	HOOK2	SHISA5			CTSC	EIF5	DIP2C	SLC26A5			CYSLTR1	EIF5	UBXN2B	THBS4			CPD	DEXI		DOK6			COX8C	DIO2		RANBP1
CUX2	NFAT5		PSMB6			CDKN2D	ANO1	SPACA4	CSNK1A1			DPM1			CTCFL			COL6A3	TCP11L2	DIP2C	ABHD10			CTSK	EIF5	RAPH1	SLC26A5			CYSLTR2	INF2	CCDC47	THBS4			CPEB3	RRN3		RSU1			CP	SEL1L		EDIL3
CWC27	NFAT5		PSMD11			CDKN3	CTTN	NXF1	CSNK1A1			DPP10			CTCFL			COL6A6	POLR3B	LONRF2	AOC1			CTSO	INF2	RAD51B	SLC26A5			CYSTM1	SIVA1	DIP2C	ZNF827			CPEB4	FOPNL		RSPH9			CPA3	GALC		OSBPL2
CWF19L1	NFAT5		TBXT			CDON	FOLR1	GPR26	CSNK1A1			DPP6			CTCFL			COL7A1	RIC8B	UGT2B10	AOC1			CTSS	SIVA1	SEMA6D	MS4A10			CYTH4	NIPA1	RAPH1	WDR74			CPED1	SMG1		ZSCAN26			CPD	FOXN3		B3GALT5
CWF19L2	PDPR		CAMKK2			CDR1	INPPL1	TTR	CSNK1A1			DPP8			DYDC1			COL8A1	TMEM263	ZNF708	QARS1			CTSZ	NIPA1	STARD8	PRKAA1			CYTIP	NIPA1	RAD51B	WDR74			CPLX1	SMG1		CDHR3			CPE	FOXN3		RANGAP1
CX3CR1	ATXN1L		CAMKK2			CDR2	POLD3	SMIM13	C5AR2			DPPA3			DYDC1			COL9A1	TMEM263	ADH4	QARS1			CTTN	NIPA1	BMP6	PSD3			CYTL1	NIPA1	SEMA6D	DNAJC4			CPLX2	THUMPD1		RICTOR			CPEB2	TC2N		PELATON
CXADR	IST1		TAF11			CDS1	RNF169	IQSEC1	CALCRL			DPY19L1			CTCFL			COL9A2	UBE3B	OGT	USP10			CTTNBP2	NIPA1	RAB13	ARL9			DAAM1	MTMR10	STARD8	TNS1			CPM	ERI2		GCSAM			CPEB3	FBLN5		NFATC1
CXCL10	IST1		RPL18			CDS2	NEU3	MBD5	ITGBL1			DPY19L3			CTCFL			COLEC10	UBE3B	AGGF1	SHISA5			CTU1	MTMR10	ADRM1	CA12			DAAM2	EMC7	BMP6	MSANTD2			CPN1	ARHGAP17		C9orf43			CPEB4	BTBD7		NFATC1
CXCL11	IST1		ZNF334			CDSN	RPS3	TSKU	AP3B1			DPY19L4			CTCFL			COMMD2	ANKRD13A	SPATA6	SHISA5			CTXN2	EMC7	DENND1A	MS4A7			DAB2IP	KATNBL1	RAB13	FER			CPNE1	ZKSCAN2		FAM133B			CPED1	DDX24		NFATC1
CXCL12	CENPN		MED23			CDT1	RPS3	FGF12	AP3B1			DPYD			CHD1			COMMD3-BMI1	SH2B3	ST6GALNAC3	SHISA5			CUL3	KATNBL1	CISD3	MS4A7			DACT3	GOLGA8A	ADRM1	NCBP2			CPNE2	XPO6		ZNF555			CPLX1	SERPINA10		NFATC1
CXCL14	GAN		OTX2			CDV3	SERPINH1	MOG	RALGDS			DPYSL2			CHD1			COMMD5	PTPN11	ACSS3	MMP19			CUL4B	GOLGA8A	HSPBAP1	LTBP1			DAD1	RASGRP1	DENND1A	RBM23			CPNE5	NUPR1		MTURN			CPM	DICER1		NFATC1
CXCL17	CDH13		OTX2			CDX2	DGAT2	SCD	RALGDS			DPYSL3			CHD1			COMMD6	PTPN11	CLIC6	PAQR6			CUL5	RASGRP1	INF2	PRAME			DAG1	INO80	CISD3	RBM23			CPNE6	CDIPT		TES			CPNE5	DICER1		AMOTL2
CXCR4	CRISPLD2		OTX2			CDYL2	DGAT2	MYO19	FAR2			DPYSL4			REG3G			COMMD8	PEBP1	WDR20	PAQR6			CUX1	INO80	LEMD3	LTK			DAND5	INO80	HSPBAP1	PCK2			CPPED1	DOC2A		TMEM250			CPNE8	ATG2B		AMOTL2
CXorf21	KIAA0513		OTX2			CEACAM1	UVRAG	KLF3	FAR2			DPYSL5			DYDC2			COP1	RNF10	ERCC6L2	CHEK1			CWF19L1	INO80	RANBP17	BCL2L11			DAP	VPS39	INF2	FLYWCH1			CPSF2	YPEL3		PDIK1L			CPPED1	ATG2B		SSTR3
CXorf38	GSE1		OTX2			CEACAM5	EMSY	ZNF561	DYNC1I2			DR1			PLPPR3			COPA	RNF10	AGPAT5	CHEK1			CWF19L2	VPS39	MTF2	FAM83A			DAP3	UBR1	RANBP17	HDAC7			CPSF6	CD2BP2		WTAP			CPS1	BCL11B		EOGT
CXorf56	JPH3		OTX2			CEBPB	EMSY	OTUD1	DYNC1I2			DRAM1			TMEM254			COPS2	MLEC	DPH6	CHGA			CXADR	UBR1	PI4KA	NPHP1			DAPK3	CATSPER2	MTF2	KLHL28			CPSF7	CD2BP2		DGKH			CPSF2	HSP90AA1		EOGT
CXXC4	RFLNB		RNF111			CEBPD	EMSY	CNGB3	DYNC1I2			DRAXIN			TMEM254			COPS3	UNC119B	SLC15A4	WDTC1			CXCL12	CATSPER2	ZIC5	ATRNL1			DAZ1	CATSPER2	PI4KA	KLHL28			CPTP	CD2BP2		NATD1			CPSF3	BAG5		CEP43
CYB561	VPS53		RNF111			CEBPZOS	TSKU	MFSD9	DYNC1I2			DRD1			TMEM254			COPS7A	UNC119B	ZYG11B	WDTC1			CXCL14	CATSPER2		MBNL2			DAZ3	SECISBP2L	ZIC5	KLHL28			CPZ	CD2BP2		ABHD2			CPSF6	BAG5		GPR132
CYB561D1	VPS53		WTAP			CELF1	TSKU	FXN	DYNC1I2			DSCAM			TMEM254			COPS7B	TMEM120B	SNX30	WDTC1			CXCL2	SECISBP2L		DPY19L3			DAZ4	SECISBP2L		NFYC			CR1	TBC1D10B		ZNF268			CPT1A	AKT1		PSMD2
CYB561D2	VPS53		WTAP			CELF3	TSKU	ABT1	DYNC1I2			DSCC1			TMEM254			COPS8	SETD1B	ZNF24	RGS3			CXCL6	SECISBP2L		DPY19L3			DBN1	SECISBP2L		NFYC			CRADD	TBC1D10B		ZNF268			CR1	AHNAK2		PSMD2
CYB5R1	GEMIN4		WTAP			CELF4	ACER3	LPP	DYNC1I2			DSG2			MMD2			COQ10A	DENR	FAM178B	DUOXA1			CXCL8	SECISBP2L		ZP1			DBT	SECISBP2L		PLD4			CRAT	ZNF768		STEAP2			CRB1	AHNAK2		NRN1
CYB5R4	ABR		AKAP13			CELF5	ACER3	TMED5	DYNC1I2			DSG3			ANKRD46			COQ7	DENR	TGFA	DUOXA1			CXCR1	SECISBP2L		SH2D4B			DCAF10	DMXL2		PLD4			CRB1	PRSS8		ZFP3			CRBN	GPR132		NRN1
CYBRD1	PITPNA		MDK			CELSR2	AQP11		DYNC1I2			DST			ANKRD46			COQ8A	DENR	ZNF689	DUOXA1			CXCR6	DMXL2		CLEC17A			DCAF12L1	LYSMD2		NEURL1B			CRB2	C16orf58		CALHM4			CREB1	PNP		ATG3
CYCS	PITPNA		MDK			CELSR3	DDIAS		DYNC1I2			DSTN			ANKRD46			CORO1C	DENR	MBOAT1	DUOXA1			CXorf21	LYSMD2		ZNF662			DCAF17	MYO5C		NEURL1B			CREB1	N4BP1		KDM1B			CREB3L2	RNASE4		ATG3
CYHR1	PITPNA		MDK			CEMIP	DDIAS		PFKFB1			DTD2			ANKRD46			COX14	KMT5A	SGIP1	MBD4			CXorf56	MYO5C		TMPRSS11F			DCAF5	MYO5A		PSMA8			CREB3	N4BP1		RIOX2			CREB3L3	AL163636.2		FBXL4
CYP19A1	PITPNA		IQCA1			CEMIP2	PCF11		PLA2G2D			DTL			XRRA1			COX15	KMT5A	IMMP1L	MBD4			CXXC4	MYO5A		DNAH10			DCAF7	MYO5A		PSMA8			CREB3L2	AMFR		NUDT10			CREB5	RNASE4		HARS2
CYP20A1	SMYD4		IQCA1			CENPA	MED17		NOX1			DTNA			XRRA1			COX16	KMT5A	MCM6	MBD4			CYB561	MYO5A		SAMD12			DCAF8	ARPP19		CPEB4			CREB5	FAM192A		TNPO1			CREBBP	AL163636.2		ELN
CYP24A1	TSR1		IQCA1			CENPBD1	AP001273.2		NOX1			DTWD2			MIGA1			COX17	TMED2	SERPINB10	MBD4			CYB561D1	ARPP19		ZC3H14			DCAKD	PRTG		CPEB4			CREBL2	FAM192A		KIF19			CREG2	TOX4		ELN
CYP27B1	MNT		ASCL5			CENPC	MED17		NOX1			DTX3			RASSF6			COX18	GTF2H3	RNF24	MAZ			CYB5D1	PRTG		FN1			DCBLD2	RFX7		CPEB4			CREG2	CIAPIN1		TMEM252			CREM	PABPN1		ELN
CYP27C1	MNT		DEDD2			CENPF	AP001273.2		DCLRE1A			DTX3L			RASSF6			COX19	GTF2H3	POLR3G	MAZ			CYB5R4	RFX7		FN1			DCC	ZNF280D		CPEB4			CRELD1	CIAPIN1		TTLL10			CRHBP	G2E3		ELN
CYP2A7	METTL16		DEDD2			CENPH	PANX1		DCLRE1A			DUSP1			RASSF6			COX20	ZNF664	SET	PPIP5K2			CYBC1	ZNF280D		FN1			DCLK1	BNIP2		SIMC1			CRH	DOK4		STRADA			CRHR1	G2E3		ELN
CYP2B6	SHPK		SLC16A7			CENPI	PANX1		DCLRE1A			DUSP18			RASSF6			COX6B1	ZNF664	SLC1A3	BBX			CYBRD1	BNIP2		FN1			DCP2	BNIP2		SIMC1			CRHR1	CMTM4		ZCCHC24			CRIPT	G2E3		ELN
CYP2C18	AC027796.3		SLC16A7			CENPJ	FUT4		ORAI2			DUSP19			RASSF6			COX7C	ZNF664	UPP2	PRKAR1A			CYP19A1	BNIP2		NEBL			DCTN3	RORA		SIMC1			CRIM1	DYNC1LI2		GPR26			CRISP1	FAM177A1		ELN
CYP2C19	P2RX5		SLC16A7			CENPL	FUT4		ORAI2			DUSP22			PKIB			COX8C	ZNF664	MSMO1	PRKAR1A			CYP20A1	RORA		RAPH1			DCTN5	RORA		SS18			CRIP3	DYNC1LI2		B4GALNT2			CRISP2	MIPOL1		KCNH6
CYP2C8	ATP2A3		SLC16A7			CENPM	SRSF8		ORAI2			DUSP3			PKIB			CP	ZNF664	ISM1	PRKAR1A			CYP24A1	RORA		TMED8			DCTN6	RORA		SGIP1			CRIPT	FAM96B		MED19			CRISP3	C14orf28		ANXA8L1
CYP2U1	CAMTA2		MED4			CENPN	CEP57		PUS7L			DUSP6			PTK7			CPA4	ZNF664	MKLN1	NISCH			CYP27A1	RORA		SLC16A12			DCUN1D1	CSNK1G1		SGIP1			CRISPLD1	KIAA0895L		HS6ST3			CRISPLD1	C14orf28		ANXA8L1
CYP2W1	DHX33		JOSD2			CENPO	JRKL		PUS7L			DVL2			TUBA1A			CPD	AACS	RNF4	NISCH			CYP2A7	CSNK1G1		DACT2			DCUN1D3	CSNK1G1		ZNF346			CRISPLD2	KIAA0895L		MYOCD			CRISPLD2	C14orf28		ANXA8L1
CYP3A5	GABARAP		JOSD2			CENPP	JRKL		PTPA			DYNC1H1			KCNE1			CPE	AACS	S100PBP	PPP1R3E			CYP2C19	CSNK1G1		KAZN			DCUN1D4	CSNK1G1		KCNAB1			CRKL	FHOD1		PANK2			CRK	TOGARAM1		ELN
CYP3A7	AC120057.2		JOSD2			CENPQ	ARHGAP42		DENND2D			DYNC1I1			KCNE1			CPEB2	EP400	CADM3	PPP1R3E			CYP2U1	CSNK1G1		GPD2			DCUN1D5	PCLAF		ERN2			CRLF3	GFOD2		PANK2			CRKL	TOGARAM1		ELN
CYP4F11	ZBTB4		JOSD2			CENPT	YAP1		IKZF5			DYNC1I2			KCNE1			CPEB3	ZNF140	ITFG2	YOD1			CYP39A1	PCLAF		USP37			DDA1	DPP8		KCNAB1			CRMP1	DDX28		PIANP			CRNKL1	PRPF39		SEC13
CYP4F3	BORCS6		JOSD2			CENPW	AASDHPPT		SCIMP			DYNC1LI2			KCNE1			CPEB4	ZNF140	PSD3	EIF4E2			CYP3A5	DPP8		USP37			DDHD1	DPP8		KCNAB1			CRNKL1	ESRP2		NAP1L5			CRNN	FANCM		REXO4
CYP4V2	PMP22		LUC7L2			CEP104	AASDHPPT		TBC1D16			DYNLL2			JAM2			CPED1	ZNF140	TEX2	EIF4E2			CYP46A1	DPP8		RBMS1			DDI2	AAGAB		ZNF346			CROT	CHTF8		PHF13			CROT	FRMD6		JRK
CYP7A1	ZNF624		LUC7L2			CEP120	CUL5		TBC1D16			DYRK1A			JAM2			CPLX2	ZMYM5	MARK1	EIF4E2			CYP4F11	AAGAB		RAPH1			DDN	CLN6		ZNF521			CRP	CHTF8		ZFPM1			CRP	FRMD6		VPS45
CYP7B1	ULK2		SLC5A10			CEP126	ZC3H12C		TBC1D16			DYRK2			LIN9			CPLX4	GJB2	HLA-G	EIF4E2			CYP4F3	CLN6		MFN1			DDRGK1	ITGA11		ZZZ3			CRTC1	MTSS1L		GPR161			CRPPA	GNG2		VPS45
CYS1	AKAP10		MARCHF6			CEP128	ZC3H12C		TBC1D16			DYRK3			APOBEC3B			CPM	XPO4	CSNK2A2	C9orf153			CYP4V2	ITGA11		FRYL			DDX11	TLE3		EVI5			CRTC3	VAC14		ADGRF3			CRTAM	RTRAF		LYPLA1
CYSLTR1	C17orf51		MARCHF6			CEP135	ZC3H12C		TBC1D16			DZANK1			CFC1			CPN2	XPO4	GRIA4	USF1			CYP51A1	TLE3		SLIT2			DDX17	PKM		GCLM			CRX	VAC14		ADGRF4			CRTAP	GPR137C		DPF3
CYTH4	IFT20		MCU			CEP152	SIK2		CEP57L1			E2F2			CFC1			CPNE5	XPO4	UFM1	WDR38			CYS1	PKM		SPEF2			DDX18	NPTN		HPS3			CRYZ	VAC14		ADGRF1			CRTC3	GPR137C		SLC39A4
CYTIP	FAM222B		MCU			CEP162	SIK2		CEP57L1			E2F3			KCNJ16			CPNE8	SACS	CA5A	WDR38			CYSLTR1	NPTN		BTN3A1			DDX19B	ULK3		VIPR2			CS	VAC14		ZNF398			CRY2	STYX		ANP32E
CYYR1	FAM222B		MCU			CEP164	SIK2		CEP57L1			E2F7			DHRS12			CPPED1	MTMR6	CCDC36	UNKL			CYSLTR2	ULK3		KDM1B			DDX23	FAM219B		RNMT			CSAD	VAC14		RASAL2			CRYBG1	STYX		SURF4
D2HGDH	FLOT2		MCU			CEP170	C11orf1		CEP57L1			EAF1			MAP4K3			CPS1	SLC7A1	RAPGEF2	SEC16A			CYSTM1	FAM219B		AVL9			DDX3X	FAM219B		ST7L			CSDC2	PHLPP2		ALDH1A2			CRYGN	STYX		SURF4
DAAM1	NUFIP2		JOSD2			CEP19	HSPB2		GPR176			EBF3			PSMD5			CPSF2	UBL3	RAPGEF6	KCNJ15			CYTH4	FAM219B		OGDH			DDX3Y	SIN3A		PTPN2			CSE1L	AP1G1		ALDH1A2			CSDE1	SAMD4A		SURF4
DAAM2	NUFIP2		JOSD2			CEP350	HSPB2-C11orf52		GPR176			EBNA1BP2			PSMD5			CPSF4	UBL3	ZDHHC3	KCNJ15			CYTIP	SIN3A		AUTS2			DDX46	TBC1D2B		PTPN2			CSF1	AP1G1		NMNAT2			CSE1L	SAMD4A		SURF4
DAB2IP	NUFIP2		SMOX			CEP41	RBM7		PNLDC1			EBPL			CDC42EP3			CPSF4L	HSPH1	CSF1	KCNJ15			CYTL1	MEX3B		FAM214B			DDX6	MEX3B		SH2B1			CSF1R	TXNL4B		KCNJ15			CSF1R	SAMD4A		EPHB6
DAP	NUFIP2		ARHGAP12			CEP44	RBM7		PNLDC1			ECD			CDC42EP3			CPSF6	HSPH1	DVL2	KCNJ15			DAAM1	BNC1		CACNB2			DECR1	BNC1		PTPN22			CSF2RB	TXNL4B		IFNLR1			CSF2RA	MAPK1IP1L		GLS2
DAW1	NUFIP2		ARHGAP12			CEP55	RBM7		GTF2H3			ECHDC3			ARPC5			CPSF7	N4BP2L1	SMAD3	ELF2			DAAM2	SEC11A		CACNB2			DEDD	SEC11A		PTPN22			CSF3	ZFHX3		UNC5B			CSGALNACT1	MAPK1IP1L		GLS2
DAZAP2	NUFIP2		ARHGAP12			CEP57	PAFAH1B2		GTF2H3			ECPAS			RTBDN			CPT1A	N4BP2L2	LRIT2	CALHM6			DAB2IP	NTRK3		TUB			DEDD2	NTRK3		TSPAN2			CSGALNACT1	ZFHX3		KCNN2			CSMD2	FBXO34		GTF2I
DAZL	GIT1		ARHGAP12			CEP57L1	CEP164		GTF2H3			ECT2			RTBDN			CPTP	STARD13	RIC1	NR5A2			DAD1	AP3S2		ATP2A2			DEF8	AP3S2		TSPAN2			CSKMT	GLG1		KCNN3			CSMD3	TMEM260		ZNF281
DBF4	SSH2		ARHGAP12			CEP63	UBE4A		GTF2H3			EDA			RTBDN			CPVL	STARD13	GPC6	B4GALNT1			DAG1	C15orf38-AP3S2		IDH3A			DEFB107A	C15orf38-AP3S2		PARP15			CSMD2	TMEM170A		KCNN3			CSNK1A1	AP5M1		ZNF281
DBNL	SSH2		BCL2L13			CEP68	UBE4A		GTF2H3			EDEM1			RTBDN			CR1	DCLK1	DDX28	LONP1			DAND5	PRC1		CTDSPL2			DEFB107B	PRC1		PARP15			CSNK1A1	TMEM231		CAMK2A			CSNK1D	NAA30		ZNF281
DBT	SSH2		BCL2L13			CEP70	KMT2A		GTF2H3			EDEM3			RTBDN			CRB1	DCLK1	SDE2	LONP1			DAP	AC068831.7		PEAK1			DEGS1	AC068831.7		PARP15			CSNK1D	CDYL2		CAMK2A			CSNK1G1	NAA30		M1AP
DCAF10	C17orf75		BCL2L13			CEP72	TMEM25		GTF2H3			EDNRA			ACADVL			CRBN	SPART	STAT2	LONP1			DAP3	LYSMD4		PEAK1			DEGS2	LYSMD4		PARP15			CSNK1E	ZDHHC7		CD8A			CSNK1G3	NAA30		AGAP3
DCAF11	ACACA		BCL2L13			CEP76	TMEM25		GTF2H3			EDNRB			ACADVL			CRCT1	PROSER1	SRGAP2	LONP1			DAPK3	ADAMTS17		CHRFAM7A			DEK	ADAMTS17		STXBP5L			CSNK1G1	SLC7A5		TNFSF14			CSNK2A1	ARID4A		AGAP3
DCAF12	ACACA		BCL2L13			CEP78	TMEM25		GTF2H3			EED			UBE3B			CREB1	PROSER1	KCNMA1	SDHD			DARS	PCSK6		KIF23			DELE1	PCSK6		ZNF433			CSNK2A1	SLC7A5		CAMK2B			CSPP1	ARID4A		DCTN3
DCAF16	DDX52		BCL2L13			CEP83	ARCN1		GTF2H3			EEF1A1			UBE3B			CREB3L2	PROSER1	IKZF2	SDHD			DAZ1	TARSL2		NUP93			DENND1A	TARSL2		ADGRG7			CSRNP1	RNF166		CAMK2B			CSRNP3	DAAM1		DCTN3
DCAF17	DDX52		BCL2L13			CEP85	ARCN1		GTF2H3			EEF1AKMT2			PRSS21			CREB5	ENOX1	PATZ1	SDHD			DAZ3	AC091057.5		TBCD			DENND1B	AC091057.5		PGPEP1			CSRNP3	CBFA2T3		CAMK2B			CST3	DAAM1		PCED1B
DCAF4L1	DDX52		BCL2L13			CEP85L	UPK2		GTF2H3			EEF1AKMT4-ECE2			WWP2			CREBBP	NUFIP1	C8orf59	ANKDD1B			DAZ4	ARHGAP11B		MPRIP			DENND2A	ARHGAP11B		CDH11			CST5	CHMP1A		CAMK2B			CSTA	DAAM1		ZNHIT3
DCAF4L2	SRCIN1		BCL2L13			CEP89	ABCG4		SZRD1			EEF1AKNMT			WWP2			CREG2	ZC3H13	CASD1	PAK6			DAZL	KLF13		MPRIP			DENND2D	KLF13		GIPR			CST7	SPATA2L		CAMK2B			CSTF2	JKAMP		ZNHIT3
DCAF5	FBXL20		BCL2L13			CEP95	CBL		SZRD1			EEFSEC			WWP2			CRELD1	MED4	TTC33	PAK6			DBN1	KLF13		WSCD1			DENND3	KLF13		VRK3			CST9	FANCA		CATSPER2			CSTF3	PPM1A		MAP2K4
DCAKD	MED1		BCL2L13			CEP97	TMEM136		SRGAP2B			EFCAB1			WWP2			CRELD2	RCBTB1	MYL12B	PAK6			DBT	ARHGAP11A		GAS7			DENND6A	ARHGAP11A		NME6			CSTF2	DBNDD1		MRPL42			CT45A5	SLC38A6		ADRM1
DCANP1	ORMDL3		BCL2L13			CERCAM	TMEM136		SRGAP2B			EFCAB11			WWP2			CREM	RCBTB1	MAP4K3	PAK6			DCAF10	ARHGAP11A		GAS7			DENR	ARHGAP11A		NME6			CTAG2	DBNDD1		KCND3			CT55	PRKCH		SMAP1
DCBLD1	ORMDL3		BCL2L13			CERK	ARHGEF12		AAR2			EFCAB14			MAOA			CRIM1	KPNA3	LPIN1	IFTAP			DCAF12	GREM1		MARCHF10			DEPDC1	GREM1		NME6			CTBP2	FAM234A		KCND3			CTBP1	HIF1A		SMAP1
DCBLD2	TOP2A		BCL2L13			CERS2	TBCEL		ESR2			EFCAB2			ST3GAL3			CRIPT	SPRYD7	RCBTB1	IFTAP			DCAF12L1	THBS1		RNF213			DEPTOR	THBS1		NME6			CTBS	RAB11FIP3		IL15RA			CTBP2	AKAP5		PKIG
DCC	STAT5B		BCL2L13			CERS3	TBCEL		ESR2			EFHC2			ST3GAL3			CRISP1	ATP7B	FHL5	IFTAP			DCAF16	THBS1		SSH2			DERL1	THBS1		NME6			CTC1	PIGQ		IL16			CTBS	HSPA2		GTF2IRD2
DCDC1	EZH1		BCL2L13			CERS5	TBCEL		ESR2			EFNA1			ST3GAL3			CRISP3	NEK3	SMCR8	IFTAP			DCAF17	EIF2AK4		VRK3			DERL2	EIF2AK4		NME6			CTCFL	RAB40C		CSF3			CTC1	HSPA2		RBPJL
DCHS2	COA3		BCL2L13			CERS6	TBCEL		ESR2			EFNA2			ST3GAL3			CRISPLD1	VPS36	PRPF4B	TP53			DCAF5	PAK6		VRK3			DESI1	PAK6		ZFP28			CTDSP1	RHOT2		CSF3			CTCF	GPHN		RBPJL
DCLK1	MPP2		CHST15			CES2	SC5D		HIGD1B			EFNB2			ST3GAL3			CRK	DIS3	SV2A	CHKA			DCAF7	BAHD1		GIPC3			DESI2	BAHD1		CYSLTR2			CTDSP2	UBE2I		DMBX1			CTDSP2	MPP5		MBD3
DCLK3	UBTF		STRIP1			CES3	SC5D		AAGAB			EFR3A			ST3GAL3			CRLF3	KLF12	TTC9	CHKA			DCAKD	CHAC1		TRIP10			DET1	CHAC1		PTH2R			CTDSPL	TELO2		CAMKK2			CTDSPL	EIF2S1		MBD3
DCP2	SLC25A39		SORBS2			CETN2	SORL1		AAGAB			EFR3B			ST3GAL3			CRLS1	KLF12	SREK1IP1	ERCC6			DCBLD2	CHP1		NRIP1			DFFA	CHP1		PRAMEF25			CTIF	TRAF7		TRARG1			CTDSPL2	PLEKHH1		SLC35C2
DCT	GJC1		SORBS2			CETN3	TBRG1		AAGAB			EGF			ST3GAL3			CRP	KLF12	GRAP2	MFF			DCC	SNAP23		TRPM2			DGAT2	SNAP23		TTC6			CTNNA1	TEDC2		TRARG1			CTH	RAD51B		SMC1A
DCTN5	DCAKD		TFAM			CFAP157	EI24		AAGAB			EGFLAM			ST3GAL3			CRPPA	KLF12	SLC35B4	MFF			DCLK1	CASC4		HUWE1			DGCR2	CASC4		MFGE8			CTNNA3	TBC1D24		IFNLR1			CTIF	TTC9		SMC1A
DCTN6	MAP3K14		TFAM			CFAP298	ACAD8		CIB2			EGFR			ST3GAL3			CRTAC1	KLF12	NOL8	MFF			DCP2	SEMA6D		PWWP3B			DGKB	B2M		SLMAP			CTNNBIP1	PDPK1		TRIM59			CTLA4	TTC9		TRMT6
DCUN1D1	PRR15L		CRIP2			CFAP300	ACAD8		TARS2			EHD3			ST3GAL3			CRTAM	KLF12	ULK2	MFF			DCTN3	DUT		ACSL4			DGKE	SEMA6D		SLMAP			CTNNBL1	KCTD5		TRIM59			CTNNA1	PCNX1		PTGDR
DCUN1D4	CBX1		MEAF6			CFAP36	KDM5A		TARS2			EHD4			ST3GAL3			CRTAP	KLF12	PATE2	MFF			DCTN5	DUT		TMEM164			DGKG	DUT		CRIP2			CTNS	KCTD5		NFATC3			CTNNA2	PCNX1		PTGDR
DCUN1D5	HOXB2		MEAF6			CFAP410	KDM5A		TARS2			EHF			ST3GAL3			CRTC1	TBC1D4	FOXO3	MFF			DCTN6	USP8		ANK2			DGKH	DUT		MSANTD2			CTPS1	SRRM2		NFATC3			CTNNA3	PCNX1		PPIP5K2
DDB2	HOXB7		GNPDA2			CFAP44	FGF23		TARS2			EHMT1			ST3GAL3			CRX	TBC1D4	STRIP2	MFF			DCUN1D1	AP4E1		MAPK10			DGKI	USP8		MSANTD2			CTRB2	SRRM2		NFATC3			CTNNB1	PCNX1		FASTKD1
DDHD1	HOXB9		GNPDA2			CFAP52	TNFRSF1A		PPP2R2B			EID1			SOCS2			CRYBA4	TBC1D4	ZNF732	ZNF541			DCUN1D3	MAPK6		MAPK10			DHODH	AP4E1		CRMP1			CTSB	SRRM2		NFATC3			CTNNBIP1	PCNX1		ARFGAP1
DDHD2	HOXB9		GNPDA2			CFAP57	CHD4		GSKIP			EID2			SOCS2			CRYZ	KCTD12	VBP1	ZNF541			DCUN1D4	TCF12		MAPK10			DHRSX	TMOD2		ANO3			CTSC	SRRM2		ST3GAL1			CTNNBL1	PCNX1		ARFGAP1
DDI2	ZNF652		GNPDA2			CFAP61	LPAR5		GSKIP			EIF1			SOCS2			CSDE1	KCTD12	TAB2	KLK15			DCUN1D5	MINDY2		MAPK10			DHTKD1	MAPK6		EIF2AK3			CTSH	FLYWCH1		PDE8A			CTNND2	PCNX1		ARFGAP1
DDIT4	SPAG9		TRAPPC6A			CFAP65	ING4		GSKIP			EIF1AD			SOCS2			CSE1L	KCTD12	TEAD1	KLK15			DDA1	MINDY2		KIAA1109			DHX33	TCF12		AURKB			CTSO	PAQR4		MCAT			CTR9	RBM25		MSH6
DDR1	SPAG9		TRAPPC6A			CFAP97	ZNF384		SEC11A			EIF1AX			SOCS2			CSF1	EDNRB	USP38	POTEJ			DDHD1	MINDY2		NCAPH			DHX37	MINDY2		DNAJB1			CTSS	PAQR4		ANAPC16			CTRB2	RBM25		MSH6
DDRGK1	MMD		TRAPPC6A			CFAP97D1	CDCA3		SEC11A			EIF1B			SOCS2			CSF2RB	EDNRB	AEN	POTEJ			DDI2	MINDY2		KCNK3			DHX40	MINDY2		TFRC			CTSV	TNFRSF12A		LSM11			CTSB	ZNF410		MSH6
DDTL	TRIM25		TRAPPC3			CFD	LPCAT3		KIF27			EIF2AK1			SOCS2			CSF3R	RNF219	ZKSCAN8	POTEJ			DDN	RNF111		CCDC88A			DHX8	MINDY2		DIAPH1			CTTN	ZNF213		LSM11			CTSC	AC005520.1		MSH6
DDX17	TRIM25		TRAPPC3			CFDP1	C1RL		KIF27			EIF2AK2			SOCS2			CSGALNACT1	RNF219	FANCI	DNAH11			DDRGK1	TLN2		CCDC88A			DIAPH1	MINDY2		SIRT1			CUBN	NAA60		FAM163A			CTSH	LIN52		MSH6
DDX18	VEZF1		TRAPPC3			CFHR3	SLC2A3		TK2			EIF2AK3			SOCS2			CSGALNACT2	RBM26	HLA-DPA1	DNAH11			DDX17	TPM1		TAMM41			DIAPH2	RNF111		PDHB			CUL4A	GLIS2		CNKSR3			CTSK	FCF1		MSH6
DDX19A	SRSF1		IFIT1			CFHR4	SLC2A3		RMND1			EIF2B2			SOCS2			CSMD3	SPRY2	JAKMIP2	LRRC31			DDX18	RAB8B		CPLX2			DIAPH3	TLN2		CSE1L			CUL4B	GLIS2		CNKSR3			CTSO	DLST		CTNNBL1
DDX21	AC015813.2		JAKMIP2			CFL2	SLC2A3		MEGF8			EIF2S3			SOCS2			CSN3	SPRY2	IFNA8	LRRC31			DDX19B	RAB8B		FBRSL1			DICER1	TPM1		WDR97			CUX1	GLIS2		DIPK2A			CTSS	TTLL5		PHB
DDX28	SUPT4H1		ZNF551			CFLAR	AICDA		MEGF8			EIF2S3B			SOCS2			CSNK1A1	STK24	SMCO4	ACTR3			DDX23	ZNF609		GRIK2			DIDO1	RAB8B		WDR97			CUX2	DNAJA3		PRR14L			CTSV	IFT43		PHACTR3
DDX31	TRIM37		XPO6			CGAS	MFAP5		MEGF8			EIF3A			SOCS2			CSNK1G1	DOCK9	GLT6D1	ZBTB10			DDX3X	ZNF609		REPS1			DIMT1	RAB8B		RPL35A			CWC22	MGRN1		UBN2			CTTNBP2	GPATCH2L		HADHB
DDX5	TRIM37		XPO6			CGNL1	M6PR		TFEB			EIF3H			MCM3			CSNK1G3	ZIC5	HSF5	SAMD3			DDX3Y	MAP2K1		HECTD1			DIO1	ZNF609		PLCB3			CWC27	NUDT16L1		IGSF22			CTTNBP2NL	CIPC		HADHB
DDX54	TRIM37		JAKMIP2			CGRRF1	M6PR		TFEB			EIF3J			MCM3			CSNK2A1	ZIC5	USF3	CNIH4			DDX42	IQCH		ARHGAP5			DIO2	ZNF609		THSD7B			CWF19L1	UBN1		DNHD1			CTU1	FLRT2		HADHB
DDX59	TRIM37		KLF7			CHAC2	M6PR		SLIT3			EIF4E			CENPN			CSNK2A2	TEX30	HCRTR2	P2RY6			DDX46	SENP8		SLC22A17			DIP2A	MAP2K1		BCAS1			CWF19L2	UBN1		KSR2			CUEDC1	ZC3H14		HADHB
DDX6	TRIM37		KLF7			CHAF1A	CD69		SLIT3			EIF4E3			CENPN			CSPP1	EFNB2	SHANK2	P2RY6			DDX6	NEO1		NEK9			DIP2C	IQCH		GARS1			CXADR	ABAT		SIGLECL1			CUL3	CALM1		HADHB
DEFB106A	TRIM37		KLF7			CHAF1B	MAGOHB		PPP2R2B			EIF4EBP2			CENPN			CSRNP1	EFNB2	PDE7B	P2RY6			DECR1	NEO1		TMBIM6			DIPK1A	SENP8		REEP4			CXCL12	C16orf72		STPG4			CUL4B	CPSF2		CEP85
DEFB106B	SKA2		KLF7			CHCHD1	LRP6		TPGS2			EIF4G3			CENPN			CSRNP2	IRS2	EML4	P2RY6			DEDD	PML		SLC16A7			DIPK2A	NEO1		REEP4			CXCL5	C16orf72		SLC9A9			CUL5	CPSF2		CEP85
DEFB107A	TUBD1		KLF7			CHCHD3	DUSP16		TPGS2			EIF5			PSMB6			CSRNP3	COL4A1	GREM1	TAGLN2			DEDD2	PML		MICU1			DIPK2B	NEO1		REEP4			CXCL9	C16orf72		DOK7			CUX1	UBR7		MCM8
DEFB107B	APPBP2		KLF7			CHCHD4	HEBP1		SLC39A1			EIF5A2			PSMB6			CST11	ANKRD10	ERO1B	LGR5			DEF8	NEIL1		SFTPA2			DIRAS1	PML		GLT8D2			CXCR1	CLEC16A		WARS1			CUX2	OTUB2		PSME1
DEFB118	APPBP2		KLF7			CHCHD5	PLBD1		SLC39A1			EIF5B			PSMD11			CST3	GRTP1	TMEM101	LGR5			DEFB107A	SNX33		VAV3			DIRAS2	PML		SPACA6			CXCR3	RMI2		ETFBKMT			CX3CL1	PPP4R4		NCAPH
DEFB134	APPBP2		TNFRSF11A			CHCHD7	KCNJ8		SLC39A1			EIPR1			TST			CSTB	ZMYM2	KPNA7	OTOG			DEFB107B	DNAJA4		DDX6			DIS3	NEIL1		SPC24			CXCR5	NDE1		YIPF6			CX3CR1	SERPINA3		PHB
DEK	MED13		TNFRSF11A			CHD1	BCAT1		SLC39A1			ELAVL1			TBXT			CSTF2T	SGCG	ATXN7L3	OTOG			DEGS2	CRABP1		HMBS			DIS3L2	SNX33		SPC24			CXorf38	NDE1		YIPF6			CXADR	AL049839.2		UBB
DELE1	CYB561		TNFRSF11A			CHD2	BCAT1		SLC39A1			ELAVL2			TBXT			CSTF3	NUP58	GNPDA1	IGSF9B			DEK	IREB2		HMBS			DISC1	DNAJA4		WDR77			CXorf40A	ITPRIPL2		YIPF6			CXCL12	C14orf132		UBB
DENND2A	CYB561		TNFRSF11A			CHD3	BCAT1		STK25			ELAVL3			CAMKK2			CT47A1	NUP58	CPD	ZNF891			DELE1	IREB2		GRAMD1B			DISP3	CRABP1		BLCAP			CXorf40B	ITPRIPL2		MORN3			CXCL14	C14orf132		UBB
DENND2C	CCDC47		TNFRSF11A			CHD4	KRAS		STK25			ELAVL4			CAMKK2			CT47A10	WASF3	OTUD4	ZNF891			DENND1A	HYKK		CASK			DIXDC1	IREB2		BLCAP			CXXC4	MOSMO		CLCN3			CXCL17	PAPOLA		UBB
DENND4A	TEX2		TNFRSF11A			CHD5	BHLHE41		STK25			ELF3			TAF11			CT47A11	POMP	ZNF550	ZNF891			DENND1B	CHRNA5		SIPA1L2			DKC1	IREB2		PFKFB4			CYB561	EEF2K		CLBA1			CXCL3	PAPOLA		BTD
DENND5B	GNA13		TNFRSF11A			CHD6	ITPR2		STK25			ELF4			RPL13A			CT47A12	FRY	CPED1	POTEB2			DENND2A	TMED3		PICALM			DKK1	HYKK		PFKFB4			CYB561A3	UBFD1		FBXO36			CXCL9	PAPOLA		BTD
DENND6B	GNA13		TNFRSF11A			CHD7	ITPR2		PUS3			ELK1			ZNF334			CT47A2	PDS5B	ANXA2	POTEB			DENND2C	ZFAND6		NPY4R2			DKK3	CHRNA5		PLAGL1			CYB561D1	UBFD1		TLCD5			CXCR2	VRK1		BTD
DENR	PSMD12		TNFRSF11A			CHD9	PTHLH		CREB3L3			ELK4			CA6			CT47A3	NBEA	SLC25A40	FMN1			DENND2D	ABHD17C		PATJ			DLC1	TMED3		CXXC5			CYB561D2	UBFD1		TCERG1L			CXCR5	CCNK		BTD
DEPP1	PSMD12		UCHL3			CHDH	PTHLH		CREB3L3			ELL2			CA6			CT47A4	UFM1	EPHX4	FMN1			DENND3	CEMIP		MKNK1			DLD	ZFAND6		ARIH2			CYB5D1	TNRC6A		ZNF575			CXorf38	PPP2R5C		BTD
DEPTOR	C17orf58		PSD			CHEK1	ERGIC2		CREB3L3			ELL3			TNFAIP3			CT47A5	UFM1	CHST11	FMN1			DENND5B	MRPS11		MKNK1			DLEC1	ABHD17C		ARIH2			CYB5D2	KIAA0556		ATP2A3			CXorf66	WDR20		BTD
DERL1	SLC16A6		PSD			CHIC1	TMTC1		CREB3L3			ELMOD2			LATS1			CT47A6	UFM1	ZNF26	NPIPA3			DENND6A	ABHD2		MKNK1			DLEU7	CEMIP		HSPA4L			CYB5R3	SBK1		EMC10			CXXC4	WDR20		BTD
DERL2	TRIM65		PSD			CHIC2	TMTC1		CREB3L3			ELMOD3			DAAM1			CT47A7	FREM2	SLC7A14	NPIPA2			DENR	ZNF710		MKNK1			DLG1	MRPS11		SLC6A11			CYB5R4	ATXN2L		EMC10			CXXC5	WDR20		ENOX2
DESI1	RNF157		PSD			CHID1	IPO8		CREB3L3			ELOC			MED23			CT47A8	NHLRC3	BTBD1	NPIPA5			DEPDC1	FURIN		CLIP4			DLG2	ABHD2		SLC6A11			CYBA	ATXN2L		TDRP			CYB5D1	RCOR1		ETFDH
DESI2	MXRA7		HYDIN			CHIT1	IPO8		RAB4A			ELOVL6			OTX2			CT47A9	WBP4	USH2A	KIAA2012			DERL1	FURIN		SLC5A6			DLG4	ZNF710		ROPN1			CYBB	ATXN2L		SLA2			CYB5R3	TRAF3		MLIP
DEUP1	SRSF2		IST1			CHKA	CAPRIN2		DOCK7			ELP4			OTX2			CT47B1	WBP4	HSPA13	KIAA2012			DESI1	CHD2		SPAG16			DLG5	FURIN		SPATA5			CYCS	SH2B1		RUNX1T1			CYB5R4	TRAF3		MLIP
DFFA	TK1		IST1			CHL1	SINHCAF		DOCK7			EMB			OTX2			CTAGE1	WBP4	ISL1	POTEI			DESI2	CHD2		GCC2			DLGAP1	FURIN		VSTM2A			CYGB	QPRT		IL5RA			CYB5RL	MARK3		MLIP
DGAT2L6	USP36		IST1			CHM	DENND5B		DOCK7			EMC2			OTX2			CTAGE8	DGKH	PDLIM5	POTEI			DET1	CHD2		NR1D2			DLL1	CHD2		PACRGL			CYHR1	QPRT		OLIG3			CYBA	APOPT1		SIK3
DGCR2	USP36		IST1			CHML	DENND5B		KCNT1			EMC3			OTX2			CTAGE9	AKAP11	CCSER1	NBPF9			DFFA	ARRDC4		PIK3CA			DLX1	CHD2		PACRGL			CYP11A1	MAZ		UBR7			CYBB	AL139300.1		EPHA5
DGKE	CANT1		IST1			CHMP1B	DENND5B		OTOP3			EMC4			OTX2			CTBP2	AKAP11	ACO1	AOC3			DGAT2	IGF1R		NSD2			DLX3	CHD2		HEMK1			CYP11B1	MAZ		SMOX			CYCS	APOPT1		EPHA5
DGKH	NPTX1		IST1			CHMP2B	KIF21A		OTOP3			EMC8			STOM			CTC1	GPALPP1	FAM124A	AOC3			DGCR2	SYNM		CHIC2			DLX4	ARRDC4		HEMK1			CYP11B2	PRRT2		UHMK1			CYP11B2	APOPT1		EPHA5
DGKI	WDR45B		IST1			CHMP3	KIF21A		ITPRIP			EML4			RNF111			CTCF	COG3	JADE3	CYP26B1			DGCR8	SYNM		MAPK10			DMAC2	IGF1R		CHCHD7			CYP19A1	ASPHD1		PRR15			CYP19A1	ZFYVE21		ZMYND8
DGKQ	PAFAH1B1		IST1			CHMP4C	ABCD2		ITPRIP			EML5			RNF111			CTCFL	COG3	LAMTOR1	YTHDF3			DGKB	SYNM		MAPK10			DMBX1	SYNM		CHCHD7			CYP26B1	TAOK2		P2RY2			CYP20A1	KIF26A		ZMYND8
DHCR24	RAP1GAP2		EPGN			CHN2	SLC2A13		ITPRIP			EML6			WTAP			CTDNEP1	LRCH1	RARS2	YTHDF3			DGKE	MEF2A		UNC5A			DMD	SYNM		SMIM14			CYP27C1	CORO1A		P2RY2			CYP24A1	INF2		ZMYND8
DHDDS	RAP1GAP2		EPGN			CHP1	SLC2A13		NRXN3			EMP1			AKAP13			CTDP1	NUDT15	IL1RAP	YTHDF3			DGKG	ASB7		ADCYAP1R1			DMKN	SYNM		CDCA2			CYP2B6	ZNF771		MRPS11			CYP27C1	NIPA2		ZMYND8
DHFR	NLGN2		EPGN			CHP2	GXYLT1		STXBP2			EMX2			AKAP13			CTDSP2	RB1	EBAG9	YTHDF3			DGKH	ASB7		CACNB2			DMRT3	MEF2A		FAM91A1			CYP2C18	ZNF771		ZNF800			CYP2A7	NIPA1		ZMYND8
DHFR2	KDM6B		EPGN			CHRAC1	GXYLT1		LRRC14			EN1			AKAP13			CTDSPL	FNDC3A	BCL11A	YTHDF3			DGKI	LUC7L		CACNB2			DMRTA1	ASB7		UVSSA			CYP2C19	PHKG2		DHFR2			CYP2B6	NIPA1		SHMT1
DHODH	USP43		EPGN			CHRDL1	GXYLT1		LRRC14			ENAH			MDK			CTDSPL2	CDADC1	DTD2	CCNT1			DHODH	LUC7L		NPY4R2			DMRTA2	ASB7		UVSSA			CYP2U1	PHKB		NKX6-2			CYP2C19	HERC2		CNEP1R1
DHRS12	COX10		EPGN			CHRFAM7A	YAF2		CDK5RAP2			ENC1			CSNK1G3			CTH	WDFY2	RNF43	STIM1			DHRSX	MRPL28		GDPD5			DMXL2	LUC7L		UVSSA			CYP2W1	LONP2		MIDN			CYP2C8	NSMCE3		CNEP1R1
DHRS7B	TTC19		EPGN			CHRM2	TWF1		CDK5RAP2			ENDOD1			CSNK1G3			CTIF	WDFY2	QKI	STIM1			DHTKD1	CREBBP		MRE11			DNAAF2	LUC7L		UVSSA			CYP3A5	CNEP1R1		STX12			CYP2S1	TJP1		FSD2
DHRSX	LLGL1		EPGN			CHRM3	SLC38A1		RPS6KB1			ENGASE			CSNK1G3			CTNNA3	WDFY2	FOXO4	STIM1			DHX33	ADCY9		MRE11			DNAH11	MRPL28		BNC2			CYP4A11	FTO		BHLHA15			CYP2U1	MTMR10		FSD2
DHTKD1	SMCR8		EPGN			CHRNA5	SLC38A1		RPS6KB1			ENOSF1			CSNK1G3			CTNNAL1	ALG11	SNU13	STIM1			DHX36	CARHSP1		NLRX1			DNAH12	CREBBP		LARS1			CYP4A22	MMP2		LYNX1			CYP39A1	KATNBL1		GCSAML
DHX15	TVP23B		EPGN			CHRNA6	SLC38A1		RPS6KB1			ENOX1			CSNK1G3			CTNNB1	UTP14C	RP2	STIM1			DHX37	SOCS1		MGST1			DNAH2	ADCY9		C2orf15			CYP4F11	ARL2BP		HCAR2			CYP3A5	SLC12A6		GCSAML
DHX33	ALDH3A2		CHD2			CHRNA7	SLC38A2		RPS6KB1			ENPEP			CSNK1G3			CTNNBIP1	CKAP2	DYRK2	STIM1			DHX40	ZC3H7A		OSBPL8			DNAH9	CARHSP1		FAM114A2			CYP4F12	ADGRG1		C8orf37			CYP4A11	SLC12A6		GCSAML
DHX35	WSB1		CHD2			CHRNA9	SLC38A2		RPS6KB1			ENPP5			IQCA1			CTNNBL1	BORA	TRIM13	CXCL12			DHX8	CPPED1		CNOT2			DNAI1	SOCS1		C9orf64			CYP4F22	USB1		HAP1			CYP4A22	GOLGA8A		GCSAML
DHX40	TNFAIP1		CHD2			CHRNB1	SENP1		VWA2			ENPP6			IQCA1			CTNND2	BORA	RBFA	CHUK			DIAPH1	CPPED1		GOLGA3			DNAJA1	ZC3H7A		XRCC4			CYP4V2	MMP15		HAP1			CYP4B1	GOLGA8A		GCSAML
DHX58	TAOK1		CENPX			CHRNB2	SENP1		TRAP1			ENSA			IQCA1			CTNS	BORA	ZNF426	LPAR4			DIAPH2	CPPED1		EML5			DNAJA2	CPPED1		XRCC4			CYP51A1	MMP15		MRPL47			CYP4F12	GOLGA8B		GCSAML
DHX8	TAOK1		FLI1			CHRNB4	ASB8		TK2			ENTPD1			ASCL5			CTPS1	KLF5	MAP3K3	CASP9			DIAPH3	MARF1		MEIS2			DNAJA4	CPPED1		SDR16C5			CYP8B1	CCDC113		DGKH			CYP4F2	ZNF770		NCAPG2
DIAPH2	TAOK1		UBE2W			CHRND	ADCY6		C16orf91			ENTPD3			DEDD2			CTPS2	KLF5	UTP23	GRM1			DICER1	MARF1		LITAF			DNAJB1	CPPED1		AP3S1			CYREN	CCDC113		RETREG3			CYP4F3	MEIS2		NCAPG2
DICER1	TAOK1		ATRIP			CHST11	ARF3		MRFAP1			ENTPD4			DEDD2			CTR9	UCHL3		GRM1			DIDO1	XYLT1		LITAF			DNAJB13	MARF1		AK1			CYS1	CCDC113		NEK8			CYP7A1	MEIS2		NCAPG2
DIDO1	GOSR1		ATRIP			CHST12	KMT2D		MAGED4			ENTPD5			DEDD2			CTSB	SLAIN1		GRM1			DIMT1	ARL6IP1		LITAF			DNAJB14	MARF1		FRMPD2			CYSRT1	GINS3		GPIHBP1			CYP7B1	RASGRP1		CSMD2
DIMT1	NF1		ATRIP			CHST14	RHEBL1		MAGED4			ENTPD6			SLC16A7			CTSC	NDFIP2		GRM1			DIO1	ARL6IP1		TANC2			DNAJB4	XYLT1		NINL			CYTH1	CDH5		GPIHBP1			CYP8B1	RASGRP1		KIR2DS4
DIO2	CDK5R1		ATRIP			CHST15	FMNL3		MAGED4			ENTPD7			SLC16A7			CTSK	GPR180		GDNF			DIO2	SMG1		CEP192			DNAJB7	ARL6IP1		NCOA6			CYTH3	CMTM3		CCDC50			CYS1	RASGRP1		KIR2DS4
DIP2B	AP2B1		NEDD9			CHST3	FMNL3		MAGED4			ENY2			SLC16A7			CTSO	GPR180		L1CAM			DIP2A	SMG1		DOCK6			DNAJC1	ARL6IP1		DDHD1			CYTH4	CBFB		ARNT			CYSLTR2	INO80		AP2B1
DIP2C	SOCS7		NEDD9			CHST4	FMNL3		MAGED4			EOGT			SLC16A7			CTSS	DNAJC3		ZKSCAN8			DIP2C	SMG1		TCF3			DNAJC10	SMG1		DDHD1			CYTIP	CBFB		MARCHF3			CYTIP	OIP5		AP2B1
DIPK2A	LASP1		FCGR3B			CHST5	RACGAP1		MAGED4			EPB41L1			SLC16A7			CTSV	HS6ST3		ZKSCAN8			DIPK1A	SMG1		EBF4			DNAJC15	SMG1		KDM7A			D2HGDH	C16orf70		DTX3			CYYR1	RPAP1		YAP1
DIPK2B	CSF3		FCGR3B			CHST6	RACGAP1		SHISA5			EPB41L4B			SLC16A7			CTTNBP2NL	HS6ST3		ZKSCAN8			DIPK2A	GPRC5B		ZNF831			DNAJC16	SMG1		SETD7			DAAM2	E2F4		PPP2R5C			DAAM1	ZNF106		YAP1
DIRAS1	WIPF2		NFIX			CHST7	CERS5		SHISA5			EPB41L5			MED4			CTXN2	MBNL2		ENG			DIPK2B	DCUN1D3		NDRG3			DNAJC18	SMG1		LNPK			DAB2IP	E2F4		RNF166			DAB2IP	TTBK2		YAP1
DIRAS2	WIPF2		NFIX			CHST9	LIMA1		RIT2			EPC2			LUC7L2			CTXN3	RAP2A		NBPF12			DIRAS1	USP31		KCNJ15			DNAJC21	GPRC5B		EGFL8			DAG1	SLC9A5		SLC51B			DACH2	UBR1		YAP1
DIRAS3	IGFBP4		CFAP221			CHSY1	LIMA1		SHISA5			EPHA4			SLC5A10			CUBN	IPO5		ZNF205			DIRAS2	USP31		CASK			DNAJC24	DCUN1D3		DDX11			DAGLA	NFATC3		HIF1A			DACT3	ZSCAN29		TOP3B
DIS3	EIF1		CFAP221			CHSY3	SLC11A2		SHISA5			EPHA5			MARCHF6			CUL3	ZIC2		NBL1			DIS3	USP31		ACSL4			DNAJC25-GNG10	USP31		ATXN3			DAGLB	NFATC3		GOLGA8A			DAG1	MFAP1		RFX3
DIS3L	FKBP10		ADGRE2			CHTF8	SLC11A2		SLC1A6			EPHA7			MARCHF6			CUL4A	COL4A2		NBL1			DIS3L2	USP31		KDM5B			DNAJC27	USP31		ATXN3			DAO	NFATC3		NCAM1			DAP	SPG11		RFX3
DIS3L2	PSME3		VPS72			CHTOP	SLC11A2		SLC1A6			EPHA8			MCU			CUX1	ING1		SDHC			DISC1	GGA2		KDM5B			DNAJC3	USP31		MAP2K2			DAP	PLA2G15		HIPK1			DAPK3	MYEF2		RFX3
DISC1	PSME3		VPS72			CHUK	SLC11A2		STX4			EPHX2			MCU			CWC27	ARHGEF7		SDHC			DISP3	GGA2		POU2F1			DNAJC30	USP31		PTPRO			DAZAP1	PLA2G15		GCC2			DAW1	FBN1		SSH2
DIXDC1	RUNDC1		ST3GAL6			CHURC1	SLC11A2		CLCN5			EPM2A			MCU			CWF19L2	ARHGEF7		EOMES			DIXDC1	DOC2A		POU2F1			DNAJC9	GGA2		PTPRO			DAZL	SLC7A6		RFC2			DAZ1	SECISBP2L		SSH2
DKC1	TMEM106A		ST3GAL6			CHURC1-FNTB	FIGNL2		CHD4			EPM2AIP1			SMOX			CXADR	ATP11A		EOMES			DKC1	CD2BP2		PDE4DIP			DNAL1	GGA2		PTPRO			DBF4B	SNTB2		ZNF445			DAZ3	COPS2		HEPH
DKK3	ARL4D		ST3GAL6			CIAO1	MAP3K12		CHEK1			EPN1			ARHGAP12			CXCL11	LAMP1		GSE1			DKK1	SEPHS2		MYT1L			DNAL4	DOC2A		SLC38A1			DBN1	VPS4A		CUX1			DAZ4	GABPB1		NLGN4X
DLD	MEIOC		ST3GAL6			CIAO2A	SMUG1		CHEK1			EPOR			ARHGAP12			CXCL12	LAMP1		GANAB			DKK3	ZNF689		SNED1			DNM1L	CD2BP2		SLC38A1			DBNDD1	VPS4A		PIFO			DBF4B	GABPB1		CAPZB
DLEU7	GOSR2		ZFP41			CIAPIN1	CBX5		LDLRAD4			EPS15			ARHGAP12			CXCL14	CHAMP1		GANAB			DLC1	C16orf58		GPD2			DNM3	SEPHS2		WNT3			DBNDD2	NFAT5		MFSD4A			DBNL	DMXL2		P2RX2
DLG2	GOSR2		PGR			CIB2	CBX5		LDLRAD4			EPSTI1			ARHGAP12			CXCL2	HNRNPC		GANAB			DLD	SHCBP1		SMPD4			DNMBP	ZNF689		WNT4			DBNL	NFAT5		C17orf58			DBP	MYO5C		P2RX2
DLG3	ITGB3		PGR			CIC	CBX5		LDLRAD4			ERAL1			ARHGAP12			CXCL3	RAB2B		GANAB			DLEC1	VPS35		SCN9A			DNMT1	C16orf58		BHLHE41			DBT	NFAT5		ANKS1B			DBT	MYO5A		VPS36
DLG5	UBE2Z		PGR			CIITA	CBX5		LDLRAD4			ERBB2			ARHGAP12			CXCL5	METTL3		GANAB			DLEU7	DNAJA2		SCN9A			DNMT3A	SHCBP1		NPL			DCAF10	NFAT5		PITPNC1			DCAF10	WDR72		CLPTM1
DLGAP3	IGF2BP1		PTGS1			CILP	CBX5		RGS3			ERBB3			ARHGAP12			CXCL8	AJUBA		CDK5RAP3			DLG1	DNAJA2		CPNE4			DNPEP	VPS35		TUBB1			DCAF12	PDPR		PPP2R2B			DCAF16	PYGO1		CLPTM1
DLST	NGFR		PTGS1			CINP	ZNF385A		DUOXA1			ERBB4			ARHGAP12			CXCL9	STXBP6		CDK5RAP3			DLG2	DNAJA2		CPNE4			DNTTIP2	DNAJA2		OR51E2			DCAF17	CALB2		PPP2R2B			DCAF17	PYGO1		RNASE4
DLX3	ITGA3		PTGS1			CIPC	GTSF1		DUOXA1			ERC1			ARHGAP12			CXCR1	STRN3		KCNN2			DLG4	N4BP1		UBXN7			DOC2A	DNAJA2		SGPP1			DCAF4L1	ATXN1L		NNAT			DCAF4L1	PYGO1		SIGMAR1
DMAC1	EME1		PTGS1			CIR1	DNAJC14		DUOXA1			ERCC4			ARHGAP12			CXCR2	STRN3		SLC43A3			DLG5	NUDT21		MFN1			DOCK10	DNAJA2		SGPP1			DCAF8L1	IST1		QSOX2			DCAF5	NEDD4		NDRG2
DMAC2L	NME1		PTGS1			CIRBP	DNAJC14		DUOXA1			ERCC6			ARHGAP12			CXCR6	STRN3		SLC43A3			DLGAP1	CDH11		KALRN			DOCK3	N4BP1		STMN4			DCAKD	IST1		UBXN2A			DCAF6	NEDD4		NDRG2
DMBX1	NME1		PTGS1			CISD1	ANKRD52		DUOXA1			ERFE			ARHGAP12			CXorf38	HECTD1		NUP153			DLL1	TK2		MROH2B			DOCK4	NUDT21		SLC2A11			DCANP1	IST1		TMCO4			DCANP1	NEDD4		NDRG2
DMD	DGKE		PCED1A			CISD2	ANKRD52		DUOXA1			ERG			ARHGAP12			CXorf40A	HEATR5A		NUP153			DLX1	TK2		ZNF451			DOCK5	CDH11		SLC2A11			DCBLD2	TERF2IP		OPN5			DCBLD1	RFX7		NDRG2
DMKN	DGKE		TRO			CISH	ANKRD52		MAZ			ERI1			ARHGAP12			CXorf56	SPTSSA		MIER1			DLX3	CMTM4		ZSCAN26			DOK5	TK2		GFOD2			DCC	CENPN		GLDN			DCBLD2	ALDH1A2		NDRG2
DMRTA1	AKAP1		TRO			CIT	CS		MAZ			ERICH3			BCL2L13			CXXC4	SNX6		CDK5RAP3			DLX4	DYNC1LI2		ITGB8			DOK6	TK2		PLA2G12A			DCDC2B	ATMIN		GPR141			DCC	BNIP2		NDRG2
DMRTA2	AKAP1		NEB			CITED2	TIMELESS		MAZ			ERMAP			BCL2L13			CYB561A3	SNX6		PHF7			DLX6	DYNC1LI2		TNS3			DOK7	CMTM4		OR2H1			DCHS1	CMIP		BMP8A			DCDC1	RORA		BRSK2
DMXL1	DYNLL2		NEB			CITED4	BAZ2A		PPIP5K2			ERMN			BCL2L13			CYB561D1	CFL2		PHF7			DMAC2	ATP6V0D1		FASTK			DPF2	DYNC1LI2		OR7A17			DCHS2	KIAA0513		UBE2D3			DCHS2	RORA		ATP7A
DNAH11	PPM1E		NEB			CKAP2	PTGES3		PPIP5K2			ERMP1			CHST15			CYB5R1	CFL2		RUSC1			DMBX1	ESRP2		AUTS2			DPF3	DYNC1LI2		CPLANE2			DCLK1	FOXF1		UBE2D3			DCLK1	RORA		ADA2
DNAH12	GDPD1		OBSCN			CKAP4	ZBTB39		BBX			ERV3-1			CHST15			CYB5R4	CFL2		RUSC1			DMD	TERF2		AUTS2			DPH1	ATP6V0D1		SEMA6C			DCLK2	FOXF1		ENOX2			DCLK3	RORA		MATR3
DNAH9	YPEL2		OBSCN			CKAP5	ZBTB39		PRKAR1A			ERVMER34-1			SORBS2			CYBB	CFL2		ZNF189			DMKN	EXOSC6		MTERF3			DPH3	ACD		FAM83D			DCLK3	ZFPM1		PKM			DCLRE1C	RORA		JAKMIP2
DNAJA1	YPEL2		DICER1			CKS1B	NEMP1		PRKAR1A			ESCO1			GZMH			CYBRD1	CFL2		LMCD1			DMRT1	PHLPP2		MTERF3			DPP4	ESRP2		NIPA2			DCLRE1A	ZFPM1		EPHA5			DCP2	RORA		GAB3
DNAJA2	CLTC		DICER1			CLASP1	NEMP1		NISCH			ESCO2			CRIP2			CYCS	FOXA1		LMCD1			DMRT3	AP1G1		FAM135B			DPP8	TERF2		TMEM163			DCPS	SPATA33		CBLN2			DCPS	RORA		ARHGAP27
DNAJB1	CLTC		ZNF512			CLASP2	C12orf66		NISCH			ESF1			GABRG3			CYP11B1	SEC23A		LMCD1			DMRTA1	AP1G1		PLEC			DPT	EXOSC6		TMEM163			DCTD	SPIRE2		ZNF714			DCT	VPS13C		ABCB8
DNAJB12	RPS6KB1		ZNF512			CLCA2	C12orf66		PPP1R3E			ESR1			GABRG3			CYP19A1	SEC23A		PTPN5			DMRTA2	AP1G1		EYA1			DPY19L3	PHLPP2		KAZALD1			DCTN3	DEF8		THAP5			DCTN3	VPS13C		ABCB8
DNAJB13	BCAS3		ZNF512			CLCC1	C12orf66		PPP1R3E			ESRP1			MEAF6			CYP20A1	SEC23A		RXYLT1			DMXL2	ZFHX3		PTPRD			DPYSL2	AP1G1		UNC93B1			DCTN4	DEF8		CNIH2			DCTN4	PCLAF		ABCB8
DNAJB14	PRKCA		ZNF512			CLCF1	GNS		YOD1			ESS2			MPC1			CYP24A1	SEC23A		PTPN5			DNAAF2	RFWD3		FAM214B			DPYSL5	AP1G1		UNC93B1			DCTN5	RPH3AL		LYPD5			DCTN5	RBPMS2		SLC35G4
DNAJB2	PRKCA		ZNF266			CLCN3	GNS		YOD1			ESYT1			MPC1			CYP27C1	TRAPPC6B		ZNF189			DNAH11	TMEM170A		SEMA4D			DR1	AP1G1		DIAPH3			DCTN6	ABR		MAMSTR			DCTN6	CLPX		TMEM185A
DNAJB4	CACNG4		ZNF266			CLCN4	GNS		AGAP4			ESYT3			SLC25A10			CYP2A7	TRAPPC6B		PELP1			DNAH12	MAF		SEMA4D			DRAXIN	ZFHX3		DIAPH3			DCUN1D1	MYO1C		ARPIN			DCUN1D1	CLPX		STK25
DNAJB7	BPTF		ZNF512			CLCN5	GNS		TNNT2			ETFBKMT			TRAPPC6A			CYP2B6	FBXO33		PELP1			DNAH2	HSDL1		KIAA1958			DRC3	RFWD3		PPP1R14C			DCUN1D3	MYO1C		ARPIN			DCUN1D3	CLPX		FAM3A
DNAJC10	KPNA2		ZNF512			CLCN6	LLPH		C9orf153			ETNK1			TRAPPC3			CYP2C18	KLHL28		PELP1			DNAH5	ZDHHC7		CERCAM			DRD1	TMEM170A		RNF170			DCUN1D5	PITPNA		CFAP100			DCUN1D4	IGDCC3		EXOC7
DNAJC11	KPNA2		MARVELD3			CLDN11	KRR1		USF1			ETS1			TRAPPC3			CYP2C19	KLHL28		ZFAND5			DNAH9	ZDHHC7		MYO3A			DRG1	MAF		SPACA1			DDA1	PITPNA		ZNF713			DCUN1D5	AAGAB		EXOC7
DNAJC13	PRKAR1A		MARVELD3			CLDN12	OSBPL8		WDR38			ETV1			TRAPPC3			CYP2C8	KLHL28		ZFAND5			DNAI1	ZCCHC14		FBXO3			DSC1	HSDL1		SPRY4			DDB1	PITPNA		ZNF713			DDA1	ITGA11		SMG6
DNAJC15	CDR2L		PTGS1			CLDN16	OSBPL8		ICE2			ETV3			TRAPPC3			CYP3A5	POLE2		RWDD3			DNAJA1	SLC7A5		TCP11L1			DSCAM	ZDHHC7		PABPC3			DDB2	PITPNA		UBE2E1			DDHD1	ITGA11		PES1
DNAJC16	CDR2L		PTGS1			CLDN18	PAWR		LDLRAD1			ETV5			TRAPPC3			CYP4F12	VCPKMT		RNF214			DNAJA2	CBFA2T3		CHRNA7			DSCAML1	ZDHHC7		HNRNPA1			DDHD1	METTL16		UBE2H			DDI2	TLE3		ARMC8
DNAJC18	KCTD2		EMC1			CLDN19	PAWR		LDLRAD1			ETV6			TRAPPC3			CYP4F2	NIN		PIP5K1B			DNAJA4	FANCA		CHRNA7			DSE	ZCCHC14		HNRNPA1			DDI2	CLUH		SLC7A8			DDIT4L	NPTN		OSCAR
DNAJC21	KCTD2		EMC1			CLDN2	PAWR		LDLRAD1			EVI5			TRAPPC3			CYP4F3	NIN		PIP5K1B			DNAJB1	CENPBD1		FMN1			DSEL	SLC7A5		CCR9			DDIT4	NCBP3		NBL1			DDR1	NPTN		ADAMTS10
DNAJC22	TSEN54		CFAP410			CLDN9	PAWR		DALRD3			EVL			TRAPPC3			CYP4X1	NIN		CARHSP1			DNAJB13	FAM234A		MYO5A			DSG1	CBFA2T3		HNRNPM			DDN	NCBP3		N6AMT1			DDR2	SEMA7A		ITGB6
DNAJC24	SEC14L1		CFAP410			CLDND1	PAWR		SEC16A			EVPLL			TRAPPC3			CYP51A1	NIN		CARHSP1			DNAJB14	ARHGDIG		TLE3			DSG2	FANCA		CABLES2			DDO	NCBP3		TPRG1L			DDX17	SEMA7A		ITGB6
DNAJC27	SEPT9		CCDC177			CLEC12A	PAWR		KCNJ15			EVX1			TRAPPC3			CYP7A1	NIN		CARHSP1			DNAJB4	NME4		TP53BP1			DSG4	CENPBD1		KIF18A			DDR1	CAMTA2		MCL1			DDX19B	FAM219B		ITGB6
DNAJC28	SLC25A10		ACBD5			CLEC12B	PPP1R12A		KCNJ15			EXO5			TRAPPC3			CYP7B1	NIN		CARHSP1			DNAJB7	NME4		NME3			DSN1	FAM234A		NECAB3			DDTL	DHX33		EGFLAM			DDX20	PTPN9		ITGB6
DNAJC3	AC139530.2		KCNMA1			CLEC14A	DUSP6		KCNJ15			EXOC2			IFIT1			CYSLTR2	NIN		CARHSP1			DNAJC1	RAB40C		TSC2			DST	ARHGDIG		NECAB3			DDX11	DERL2		GDF7			DDX21	PEAK1		ITGB6
DNAJC30	LPIN2		KCNMA1			CLEC16A	GALNT4		KCNJ15			EXOC6B			IFIT1			CYYR1	NID2		CARHSP1			DNAJC10	MCRIP2		SMPD3			DTD1	NME4		CDK13			DDX18	SLC13A5		SNX20			DDX3Y	PEAK1		ITGB6
DNAJC5	SPIRE1		KCNMA1			CLEC17A	POC1B-GALNT4		KCNJ15			EXOC8			IFIT1			DAAM1	TXNDC16		CARHSP1			DNAJC15	PDPK1		GAS7			DTNA	NME4		TEX13A			DDX19B	DVL2		CREB5			DDX46	TBC1D2B		SLC26A7
DNAJC5G	SPIRE1		KCNMA1			CLEC1A	GALNT4		KCNJ15			EXOSC2			JAKMIP2			DAB2IP	ERO1A		NBPF20			DNAJC16	TNFRSF12A		KRT40			DTNBP1	RAB40C		RNF17			DDX21	ZBTB4		CREB5			DDX5	MEX3B		SLC26A7
DNAJC9	ROCK1		KCNMA1			CLEC2B	POC1B-GALNT4		DRGX			EXOSC3			JAKMIP2			DACT2	ERO1A		E2F6			DNAJC18	ZNF263		ANKFN1			DTWD1	MCRIP2		INO80B			DDX28	FXR2		KIF9			DDX59	CPEB1		SLC26A7
DNAL1	CDH2		DNAJC10			CLEC2D	GALNT4		DRGX			EXOSC6			JAKMIP2			DACT3	ERO1A		RPE			DNAJC21	GLIS2		TANC2			DTWD2	PDPK1		SLC25A31			DDX31	VAMP2		DHRS2			DEDD2	C15orf40		SLC26A7
DNASE1L1	DSC2		DNAJC10			CLEC4A	POC1B-GALNT4		KPNB1			EXTL3			XPO6			DAG1	GNPNAT1		ARL6			DNAJC24	MGRN1		NAT9			DTX3L	TNFRSF12A		PUS7L			DDX4	TMEM107		XRRA1			DEF6	BNC1		SLC26A7
DNASE2	ZNF24		DNAJC10			CLEC4C	GALNT4		KPNB1			EYS			JAKMIP2			DAP3	FERMT2		CFAP65			DNAJC25-GNG10	UBN1		CARD14			DTX4	ZNF263		PMFBP1			DDX42	CTC1		EIF5			DEF8	SEC11A		SLC26A7
DNER	ZNF24		PPME1			CLEC4D	POC1B-GALNT4		KPNB1			EZH1			JAKMIP2			DAZ1	DDHD1		CFAP65			DNAJC27	ALG1		DCC			DUS4L	GLIS2		EMC6			DDX49	TVP23C		DTNBP1			DEFB107A	PLIN1		ZNF107
DNM1L	ZNF24		PPME1			CLEC4E	ATP2B1		ELF2			F13A1			JAKMIP2			DAZ3	DDHD1		COL6A5			DNAJC3	PMM2		ZNF329			DUSP11	MGRN1		APH1B			DDX53	CENPV		RNF6			DEFB107B	RGMA		ZNF107
DNM3	RPRD1A		SESN3			CLEC5A	ATP2B1		ELF2			F2R			KLF7			DAZ4	DDHD1		COL6A5			DNAJC30	ATF7IP2		ZNF766			DUSP18	ALG1		KATNAL2			DDX54	PLD6		IKZF3			DEFB123	RGMA		IMPG1
DNMT3A	SLC39A6		SESN3			CLEC7A	BTG1		NR5A2			F2RL2			KLF7			DAZAP2	DDHD1		DIABLO			DNAJC9	SNX29		TDRD12			DUSP19	PMM2		ARHGAP24			DDX55	SREBF1		IKZF3			DEGS1	PCSK6		ARPIN
DNMT3B	SYT4		STX10			CLGN	EEA1		B4GALNT1			F7			KLF7			DBF4B	GMFB		UBE2F			DNAL1	ERCC4		TDRD12			DUSP2	ATF7IP2		HNRNPD			DDX56	TOM1L2		GSTO2			DELE1	PCSK6		ARPIN
DNPEP	EPG5		STX10			CLIC4	EEA1		B4GALNT1			FAAH			KLF7			DBNDD2	GCH1		UBE2F			DNAL4	ERCC4		ILVBL			DUSP21	SNX29		HUWE1			DECR1	USP22		IMPDH1			DENND1B	TARSL2		ITGB6
DNTTIP2	EPG5		STX10			CLIC5	EEA1		PSG4			FAAP20			TNFRSF11A			DBNL	EXOC5		UBE2F			DNHD1	MKL2		NIBAN3			DUSP22	ERCC4		PCDHA1			DEDD	USP22		NBPF11			DENND1C	CYFIP1		ITGB6
DOCK4	EPG5		PPP1R12C			CLIC6	TMCC3		TP53			FABP2			TNFRSF11A			DBR1	GPR135		AKAP3			DNM1L	MKL2		TMPRSS9			DUSP28	ERCC4		GABARAPL1			DEF8	USP22		ARRDC4			DENND2A	SNRPN		EPC1
DOCK5	PIAS2		PPP1R12C			CLINT1	NR2C1		TP53			FADS1			NOSIP			DBT	GPR135		DNAJB14			DNM3	MKL2		SLC25A23			DUSP3	MKL2		STK31			DEFB107A	USP22		ARRDC4			DENND5B	CHRNA7		HPCAL4
DOCK7	HDHD2		MEF2D			CLIP2	NTN4		TP53			FAF1			NOSIP			DBX2	SIX1		NUP155			DNMBP	BFAR		SLC25A23			DUSP5	MKL2		STK31			DEFB107B	LYRM9		PXMP4			DENND6B	ARHGAP11A		HPCAL4
DOK4	AC012254.2		MEF2D			CLIP4	CDK17		TP53			FAF2			PSD			DCAF10	SIX1		NUP155			DNMT1	MPV17L		KCNQ2			DUSP7	MKL2		MARK4			DEFB132	FLOT2		RBM39			DENR	GREM1		KCTD14
DOK6	SMAD2		MEF2D			CLK4	CDK17		TP53			FAHD1			HYDIN			DCAF12	SIX4		FBXL7			DNMT3A	NDE1		NDRG3			DUSP9	BFAR		COG3			DENND1C	NUFIP2		SASS6			DEPDC1	GREM1		PPP1R7
DPEP2	SMAD2		CNOT9			CLMN	CDK17		ANKDD1B			FAHD2A			IST1			DCAF12L1	SIX4		MS4A13			DNPEP	TMC7		KCNJ15			DUT	MPV17L		COG3			DENND2A	NUFIP2		SLC16A9			DEPDC1B	EMC4		PPP1R7
DPF2	SMAD2		CNOT9			CLN5	IKBIP		PAK6			FAIM2			IST1			DCAF17	SIX4		MOBP			DNTTIP2	ITPRIPL2		C21orf58			DUXA	NDE1		TMEM47			DENND2D	GIT1		UBE2J2			DEPP1	THBS1		PPP1R7
DPH3	SMAD2		ZNF138			CLN8	ARL1		TP53			FAM102A			IST1			DCAF4L1	SIX4		MOBP			DOC2A	TMEM159		ACSL4			DYNC1LI1	TMC7		CCDC3			DENND3	SSH2		OTOF			DEPTOR	BAHD1		SLC5A10
DPH6	ZBTB7C		ZNF138			CLNK	GNPTAB		TP53			FAM104A			IST1			DCAF4L2	TMEM30B		KCNIP1			DOCK10	MOSMO		ASB5			DYNC1LI2	ITPRIPL2		SESN2			DENND4B	SSH2		OTOF			DERA	BAHD1		STAG2
DPM1	MYO5B		ZNF138			CLNS1A	PAH		TP53			FAM104B			IST1			DCANP1	TMEM30B		KCNIP1			DOCK3	EEF2K		EPGN			DYNLL2	TMEM159		HSDL1			DENND5B	BLMH		RNF38			DERL2	RTF1		A2ML1
DPP10	MBD1		ZNF138			CLOCK	NT5DC3		TP53			FAM110B			LTBR			DCBLD1	TMEM30B		DIABLO			DOCK4	POLR3E		GRSF1			DYRK1A	MOSMO		HSDL1			DENND6B	COPRS		RNF38			DESI1	TYRO3		A2ML1
DPP6	MEX3C		MTCH1			CLP1	NT5DC3		TP53			FAM114A2			EPGN			DCBLD2	TMEM30B		ACTN2			DOCK5	UBFD1		GALNTL6			DYRK2	EEF2K		SLC4A9			DEPDC5	ACACA		RNF38			DESI2	MGA		GNA13
DPP8	TCF4		MTCH1			CLPB	NUAK1		TP53			FAM117B			EPGN			DCC	KCNH5		ACTN2			DOK5	UBFD1		MAPK10			DYTN	POLR3E		SH3BGRL2			DERL1	SRCIN1		RNF38			DFFA	CASC4		PIK3CG
DPPA3	TCF4		THADA			CLPP	CKAP4		CHKA			FAM118A			EPGN			DCDC1	PPP2R5E		ACO1			DOK6	RBBP6		MAPK10			DZANK1	UBFD1		CRISPLD2			DERL2	SRCIN1		RNF38			DGAT2L6	CASC4		PIK3CG
DPY19L1	TCF4		THADA			CLPTM1	PRDM4		CHKA			FAM120A			EPGN			DCHS2	PPP2R5E		ACO1			DOK7	TNRC6A		MAPK10			DZIP3	UBFD1		INHBE			DESI1	PIP4K2B		RNF38			DGCR6L	CASC4		KCNS3
DPY19L3	TCF4		THADA			CLPTM1L	CMKLR1		CHKA			FAM120AOS			EPGN			DCK	PPP2R5E		RHOH			DPF2	TNRC6A		RNF150			E2F2	RBBP6		RIOK1			DEXI	MED1		RNF38			DGKB	CTDSPL2		HES6
DPY19L4	TXNL1		THADA			CLPX	CMKLR1		TRABD2A			FAM120C			ZFAND2B			DCLK1	PPP2R5E		RHOH			DPF3	TNRC6A		RNF150			E2F7	TNRC6A		L3MBTL2			DFFB	MED1		RNF38			DGKE	CTDSPL2		BLOC1S2
DPY30	FECH		ZNF138			CLRN1	SELPLG		ERCC6			FAM122A			ZFAND2B			DCLK3	PPP2R5E		RHOH			DPH1	IL21R		FAM160A1			E2F8	TNRC6A		PCDHA4			DGCR2	MED1		RNF38			DGKG	CTDSPL2		BLOC1S2
DPYSL2	NARS		SEMA4F			CLSPN	CORO1C		MFF			FAM122C			CHD2			DCLRE1A	SGPP1		RHOH			DPH3	KIAA0556		CCDC88A			EAF1	TNRC6A		HNRNPU			DGCR6L	MED1		RNF38			DGKH	CTDSPL2		DPEP2NB
DPYSL4	RNF152		SEMA4F			CLSTN1	SSH1		MFF			FAM126B			FLI1			DCLRE1C	RAB15		RHOH			DPP4	NFATC2IP		CCDC88A			EBF1	IL21R		MAP2			DGCR8	ORMDL3		UBE2J2			DGKI	AP4E1		DPEP2NB
DPYSL5	BCL2		SEMA4F			CLSTN2	SSH1		MFF			FAM135A			FLI1			DCN	VTI1B		RHOH			DPP6	ZNF720		CCDC88A			EBF2	KIAA0556		PCDHA6			DGKB	MED24		RNF126			DGKQ	MAPK6		ADAM33
DR1	BCL2		SEMA4F			CLTC	GIT2		MFF			FAM135B			FLI1			DCP2	ZFYVE26		RHOH			DPP8	ZNF720		BIRC6			EBF3	NFATC2IP		PCDHA9			DGKD	TNS4		ADAMTS6			DGLUCY	MAPK6		ADAM33
DRAM1	BCL2		SEMA4F			CLTRN	GPN3		MFF			FAM13A			UBE2W			DCSTAMP	ZFP36L1		RHOH			DPT	ZNF720		BIRC6			EBF4	ZNF720		PCDHA10			DGKE	JUP		CLEC7A			DHDDS	MAPK6		TMEM262
DRAM2	BCL2		SEMA4F			CLU	GPN3		MFF			FAM151B			ATRIP			DCT	ERH		RHOH			DPYSL2	ORC6		CLIP4			ECM2	ZNF720		PCDHAC1			DGKH	JUP		CLEC7A			DHODH	UNC13C		ACHE
DRAXIN	TMX3		SEMA4F			CLUAP1	VPS29		MFF			FAM155B			ATRIP			DCTN4	COX16		MPP2			DPYSL5	GPT2		ITPR1			EDA	ZNF720		PCDHAC1			DGKI	DNAJC7		ZMYM2			DHRS4	TCF12		ESRRA
DRC3	PQLC1		DTNBP1			CLVS2	PPTC7		MFF			FAM160B1			ATRIP			DCTN5	SYNJ2BP-COX16		MPP2			DR1	GPT2		ITPR1			EDA2R	ORC6		TMEM121B			DGKQ	CAVIN1		GNPNAT1			DHRS4L2	CGNL1		SNX5
DRD1	USP14		DTNBP1			CLYBL	HVCN1		MFF			FAM161A			ATRIP			DCTN6	SYNJ2BP		MPP2			DRAXIN	LONP2		ITPR1			EDARADD	GPT2		CDH20			DGKZ	CAVIN1		C1orf52			DHRSX	RNF111		CHRNA2
DRG1	TGIF1		DTNBP1			CMAS	PPP1CC		MFF			FAM162A			ATRIP			DCTPP1	MAP3K9		MPP2			DRC3	CNEP1R1		ITPR1			EDEM1	GPT2		FTHL17			DHCR24	CAVIN1		EBAG9			DHTKD1	TLN2		CHRNA2
DSC1	TWSG1		SLC35A3			CMBL	TMEM116		MFF			FAM163A			ATRIP			DCUN1D1	PNMA1		MPP2			DRG1	CNEP1R1		ITPR1			EDEM3	LONP2		FSD1L			DHCR7	RETREG3		CATSPER4			DHX33	TPM1		C14orf132
DSC2	RAB31		SLC35A3			CMC1	NAA25		DNAH11			FAM163B			CDH19			DCUN1D3	ELMSAN1		MPP2			DSC1	ADCY7		ITPR1			EDIL3	CNEP1R1		RSPH3			DHDDS	RETREG3		SHISA4			DHX36	TPM1		C14orf132
DSE	RAB31		RAB3IL1			CMKLR1	HECTD4		DNAH11			FAM167A			CDH19			DCUN1D4	ENTPD5		MPP2			DSCAM	CYLD		ATP2B2			EDN1	ADCY7		TBC1D10A			DHFR	RETREG3		GRHL1			DHX40	TPM1		C14orf132
DSEL	NAPG		RAB3IL1			CMPK1	TBX3		ZNF468			FAM168A			NEDD9			DCUN1D5	LTBP2		MPP2			DSCAML1	CYLD		SCFD2			EDN2	CYLD		TTLL2			DHFR2	EZH1		UBE2L6			DHX9	TPM1		GOLGA8M
DSG1	NAPG		RAB3IL1			CMPK2	MED13L		NLRP12			FAM168B			FCGR3B			DDA1	TMED10		SLC38A1			DSCC1	CHD9		CRACD			EDN3	CYLD		WDR87			DHODH	BECN1		COPS8			DIAPH1	LACTB		GOLGA8M
DSG2	PRELID3A		ABCB7			CMSS1	MED13L		NLRP12			FAM172A			FCGR3B			DDB1	TMED10		SLC38A1			DSE	FTO		CPLX2			EDNRB	CHD9		NARF			DHRS12	BRCA1		MLX			DIAPH2	APH1B		GRIK4
DSG3	MIB1		ABCB7			CMTM3	C12orf49		NLRP12			FAM177A1			FCGR3B			DDHD1	TMED10		SLC38A1			DSEL	CBFB		TAB2			EEA1	FTO		NDRG3			DHRS2	DUSP3		HIPK1			DIAPH3	APH1B		GOLGA8J
DSG4	MIB1		ANKRD61			CMTM4	C12orf49		ACTR3			FAM181B			FCGR3B			DDI2	TMED10		LILRB1			DSG1	C16orf70		TRIM9			EEF1AKNMT	CBFB		EIF2A			DHRS4	DUSP3		HIPK1			DICER1	APH1B		GOLGA8J
DSN1	TTC39C		ANXA8			CMTM6	TESC		ZBTB10			FAM185A			FCGR3B			DDIT3	TMED10		RAB3IP			DSG2	C16orf70		KTN1			EEF2K	C16orf70		SLC4A11			DHRS4L2	LSM12		LMOD3			DIDO1	ZNF609		GOLGA8J
DST	TAF4B		ANXA8			CMTR1	FBXO21		B3GALNT2			FAM193A			CFAP221			DDN	ERG28		RAB3IP			DSG4	CTCF		GALNT16			EEFSEC	C16orf70		CCDC8			DHRS7B	UBTF		MPZL3			DIMT1	PLEKHO2		GRIK4
DSTN	ZNF397		ANXA8			CMTR2	FBXO21		RBM46			FAM199X			CFAP221			DDR2	ANGEL1		ANXA11			DSN1	CDH1		GLIPR1			EEPD1	CTCF		NCALD			DHRSX	CCDC43		MPZL3			DIO1	HACD3		AP1G2
DTD1	MOCOS		ANXA8			CNBD1	TAOK3		RBM46			FAM204A			ADGRE2			DDRGK1	POMT2		ANXA11			DST	HAS3		ANO4			EFCAB1	CDH1		BRIP1			DHX16	EFTUD2		STING1			DIO2	RAB11A		AP1G2
DTHD1	C18orf25		SLC2A8			CNBP	TAOK3		RBM46			FAM214A			NKD2			DDTL	TMED8		ANXA11			DTD1	SNTB2		PRICKLE1			EFCAB11	HAS3		KREMEN1			DHX30	EFTUD2		SRC			DIP2B	SMAD3		PRKG2
DTNA	RNF165		SLC2A8			CNDP2	CIT		RBM46			FAM216A			VPS72			DDX19B	SNW1		CD22			DTNA	NIP7		PRICKLE1			EFCAB13	SNTB2		KREMEN1			DHX33	DCAKD		SRC			DIP2C	KIF23		GOLGA8R
DTNBP1	SKA1		SPINK2			CNEP1R1	RAB35		EFS			FAM217B			VPS72			DDX20	SEL1L		CD22			DTNBP1	CYB5B		ALDH1L2			EFCAB2	NIP7		PCDHGA7			DHX35	PLCD3		GALNT10			DIPK1B	THSD4		GOLGA8R
DTWD1	C18orf54		SPINK2			CNGA1	PXN		EFS			FAM219A			PUF60			DDX21	PTPN21		DYNC1I1			DTWD1	CYB5B		WASHC4			EFHC1	CYB5B		PCDHGA11			DHX37	ARHGAP27		UBA5			DIPK2A	THSD4		PRKG2
DTWD2	RAB27B		SPINK2			CNGB1	COQ5		WDR72			FAM219B			ST3GAL6			DDX25	NRDE2		PKD1L2			DTWD2	SF3B3		CNOT2			EFHD2	CYB5B		PPP1R12B			DHX40	PLEKHM1		UBA5			DIPK2B	SENP8		GOLGA8H
DTX3	ONECUT2		FBXO38			CNGB3	KDM2B		WDR72			FAM222B			ST3GAL6			DDX28	TTC7B		PKD1L2			DTX3L	SF3B3		SRGAP1			EFNA5	SF3B3		PPP1R12B			DHX58	MRPL10		GHSR			DIRAS1	NEO1		GOLGA8H
DTX3L	NEDD4L		FBXO38			CNIH4	KDM2B		SAMD3			FAM227A			ST3GAL6			DDX31	TTC7B		PKD1L2			DTX4	ATXN1L		LCK			EFNB2	SF3B3		ADGRV1			DHX8	HOXB2		RINL			DIRAS2	SCAMP5		GOLGA8H
DUSP15	NEDD4L		MST1L			CNKSR2	KDM2B		CNIH4			FAM229B			ST3GAL6			DDX39B	TTC7B		LILRB4			DUS4L	ATXN1L		AMIGO1			EFR3A	ATXN1L		ADGRV1			DIAPH1	HOXB4		MMS22L			DIS3L2	SNX33		GOLGA8K
DUSP18	ZNF532		COPZ1			CNKSR3	RHOF		P2RY6			FAM234B			ST3GAL6			DDX3Y	RPS6KA5		LILRB4			DUSP11	ATXN1L		CEP164			EGF	ATXN1L		RBM48			DIDO1	HOXB9		MORN5			DISC1	HMG20A		GOLGA8N
DUSP19	SOCS6		COPZ1			CNN1	ZCCHC8		P2RY6			FAM241A			ST3GAL6			DDX4	RPS6KA5		FNDC3A			DUSP18	DHODH		KMT2A			EGFLAM	ATXN1L		RBM48			DIO2	ZNF652		ZNF621			DIXDC1	MORF4L1		GOLGA8N
DUSP2	CNDP2		COPZ1			CNNM2	RSRC2		P2RY6			FAM3B			ZFP41			DDX47	CCDC88C		COBLL1			DUSP19	MON1B		PRDM10			EGFR	DHODH		MAGT1			DIP2B	COL1A1		PAQR9			DKK1	MORF4L1		MUC20
DUSP22	CNDP2		C5AR2			CNNM3	CDK2AP1		P2RY6			FAM53B			PGR			DDX5	TC2N		COBLL1			DUSP2	CENPN		SMN1			EGLN3	MON1B		TMEM222			DIP2C	COL1A1		LANCL3			DKK2	CEMIP		NPIPA7
DUSP26	ZNF236		C5AR2			CNNM4	CCDC92		LGR5			FAM76A			PGR			DDX50	ATXN3		COBLL1			DUSP21	CENPN		SMN2			EGR3	CENPN		FAM160A2			DIPK1A	COL1A1		HDDC3			DKK3	WHAMM		TSPAN16
DUSP28	ZNF236		ITGBL1			CNOT1	UBC		LGR5			FAM81A			PGR			DDX51	ITPK1		DNM1L			DUSP22	ATMIN		MTMR9			EGR4	CENPN		ARMC2			DIPK2B	LRRC59		ZNF699			DLC1	FAM103A1		TSPAN16
DUSP4	ZNF236		ITGBL1			CNOT2	RIMBP2		LGR5			FAM83A			PGR			DDX53	MOAP1		DNM1L			DUSP28	CDH13		ZNF705D			EHBP1	ATMIN		QRICH2			DIS3	LRRC59		ADGRG6			DLD	ALPK3		NPIPA8
DUSP8	NFATC1		ITGBL1			CNOT4	STX2		OTOG			FAM83F			PTGS1			DDX54	BTBD7		DNM1L			DUSP3	MLYCD		DDX3X			EHD1	CDH13		KBTBD7			DIS3L2	LRRC59		CA13			DLEU7	PDE8A		TXNRD2
DUXA	NFATC1		ITGBL1			CNOT6	POLE		OTOG			FAM89A			PTGS1			DDX60	BTBD7		DNM1L			DUSP5	AC009119.2		ZNF81			EHD2	MLYCD		CEP192			DISC1	TRIM25		PLEKHG5			DLG2	ABHD2		ZFP37
DVL1	ADNP2		ITGBL1			CNOT6L	POLE		ZNF891			FAM8A1			PTGS1			DECR1	BTBD7		CHRDL2			DUSP7	MLYCD		CASK			EHD3	AC009119.2		CEP192			DISP2	TRIM25		RAB15			DLG3	FANCI		ZFP37
DVL3	ADNP2		ITGBL1			CNOT7	ANKLE2		ZNF891			FAM91A1			PTGS1			DEDD	DICER1		RUNX2			DUSP9	KIAA0513		CASK			EHF	MLYCD		CEP192			DIXDC1	TRIM25		RAB15			DLG4	IQGAP1		ADNP
DYNAP	UQCR11		DUS2			CNOT8	ZNF605		POTEB2			FAM98A			TRO			DEF8	DICER1		RUNX2			DUT	KIAA0513		NRG1			EID1	KIAA0513		ZRANB3			DKK3	VEZF1		KRTAP10-11			DLGAP1	IQGAP1		LZTS3
DYNC1LI2	TCF3		DUS2			CNOT9	WNK1		POTEB			FAN1			TRO			DEFB107A	CLMN		SUPT20H			DUXA	GSE1		SLC18A1			EIF1AX	KIAA0513		ZRANB3			DLC1	VEZF1		COL25A1			DLK1	IQGAP1		GNB1
DYNLL2	DIRAS1		DUS2			CNP	WNK1		GOLGA8O			FANCA			TRO			DEFB107B	ATG2B		NUTM2B			DYNC1LI1	IRF8		DDIAS			EIF2A	GSE1		FBXO30			DLEC1	SRSF1		CD47			DLK2	CRTC3		GNB1
DYNLT1	PLIN3		DUS2			CNPPD1	ERC1		FMN1			FANCB			TRO			DEK	ATG2B		ADORA2A			DYNC1LI2	ZFPM1		KDM2A			EIF2AK1	IRF8		FBXO30			DLG1	SUPT4H1		FAM120AOS			DLST	CHD2		CDRT1
DYRK1A	ZNF558		SLC16A5			CNPY1	ERC1		FMN1			FANCD2			TRO			DELE1	BCL11B		ADORA2A			DYNLL2	SPG7		KDM2A			EIF2AK2	ZFPM1		DSEL			DLG2	RNF43		SYNRG			DLX6	MCTP2		BARD1
DYRK2	ZNF558		AP3B1			CNR1	ERC1		FMN1			FANCF			RAP2C			DENND1A	PPP1R13B		ADORA2A			DYRK1A	DEF8		ATG2A			EIF2B2	SPG7		WDR75			DLG3	TEX14		BMP2K			DMAC2L	NR2F2		BTBD3
DYRK3	ZNF562		RALGDS			CNR2	ADIPOR2		FMN1			FANCM			RAP2C			DENND2C	ATP5MPL		ADORA2A			DYRK2	ABR		CHRM3			EIF2S1	DEF8		UTP15			DLG4	TRIM37		RAB6A			DMGDH	ARRDC4		BTBD3
DZANK1	ZNF490		FAR2			CNRIP1	ADIPOR2		KRTAP9-6			FAR2			NEB			DENND5A	ABHD4		ADORA2A			DYTN	PITPNA		KANK4			EIF2S3	ABR		PHAX			DLG5	APPBP2		FIBP			DMRT3	IGF1R		BTBD3
DZIP1L	AC010422.6		FAR2			CNST	ADIPOR2		KRTAP9-7			FARP1			SQOR			DENND5B	PCK2		STT3A			DZANK1	SLC43A2		LRRC8B			EIF3I	PITPNA		RNASEH2C			DLGAP1	APPBP2		GABRG2			DMRTA1	IGF1R		EYA3
DZIP3	DNASE2		DYNC1I2			CNTF	ITFG2		ANKRD62			FARSA			OBSCN			DENND6A	KHNYN		STT3A			DZIP3	TSR1		CACYBP			EIF3L	SLC43A2		ARID5B			DLGAP3	INTS2		GABRG2			DMXL1	FBXL16		EYA3
E2F2	CYP4F11		REEP2			CNTLN	TULP3		ANKRD62			FASLG			OBSCN			DENND6B	G2E3		NUBP1			E2F2	NCBP3		FAM177B			EIF3M	TSR1		LOXL4			DLK1	CYB561		GABRG2			DMXL2	UNKL		EYA3
E2F3	CHERP		PFKFB1			CNTN1	TSPAN9		RASA4B			FASTKD2			DICER1			DENR	ARHGAP5		CTAGE8			E2F4	CAMKK1		TMEM234			EIF4A1	NCBP3		ANKRD17			DLL4	AC046185.1		GABRG2			DNAAF2	HAGH		MACO1
E2F6	SLC35E1		PFKFB1			CNTN2	TSPAN9		MGAT4D			FAT2			DICER1			DEPDC1	ARHGAP5		ZNF180			E2F7	ANKFY1		SIPA1L2			EIF4A2	CAMKK1		CHD6			DLX1	STRADA		NELFCD			DNAH11	MEFV		ZCCHC17
E2F7	HAUS8		TREML1			CNTN3	TSPAN9		KIAA2012			FAXC			DICER1			DEPP1	ARHGAP5		ZNF180			E2F8	UBE2G1		SIPA1L2			EIF4B	ANKFY1		CHD6			DLX4	STRADA		C2CD2			DNAH5	CREBBP		ZCCHC17
EAF1	JAK3		TREML1			CNTN6	TSPAN9		C19orf67			FAXDC2			ANTKMT			DEPTOR	ARHGAP5		ZNF180			EAF1	PFN1		STIL			EIF4E	UBE2G1		CHD6			DMAC2	DDX5		CNNM2			DNAH8	ADCY9		ZCCHC17
EAPP	JAK3		PLA2G2D			CNTNAP3	CCND2		POTEI			FBLN1			ZNF512			DERL2	ARHGAP5		ZNF180			EBF1	ZNF594		TLR5			EIF4E2	PFN1		TMEM164			DMBX1	SMURF2		GGTLC2			DNAH9	ADCY9		ZCCHC17
EBAG9	CERS1		PLA2G2D			CNTNAP5	RAD51AP1		TCP11X2			FBLN7			ZNF512			DESI1	PAX9		ZNF180			EBF2	DHX33		NKAIN1			EIF4E3	ZNF594		TMEM164			DMKN	C17orf58		PEDS1			DNAJB12	UBALD1		ZCCHC17
EBF1	ZNF100		NOX1			COA1	NCAPD2		TCP11X2			FBN1			ZNF512			DESI2	GEMIN2		ZNF180			EBF3	ZBTB4		MYT1L			EIF4EBP1	DHX33		FAR1			DMP1	C17orf58		CXCL12			DNAJB14	LITAF		ZCCHC17
EBF4	ZNF681		NOX1			COA4	NCAPD2		NBPF9			FBN2			ZNF512			DEXI	PNN		ZNF180			EBF4	ZBTB4		R3HDM1			EIF4EBP2	ZBTB4		USP48			DMPK	CDC42EP4		PMEPA1			DNAJB5	CPPED1		ZCCHC17
EBPL	ANKRD27		NOX1			COA5	NCAPD2		CYP26B1			FBN3			ZNF512			DGAT2	CTAGE5		ZNF229			ECHDC1	ZBTB4		GPR17			EIF4G2	ZBTB4		PLXNA1			DMRTA2	NAT9		PMEPA1			DNAJC10	MARF1		H6PD
ECE1	ANKRD27		DCLRE1A			COA7	ENO2		CYP26B1			FBXL15			ZNF512			DGKB	ARF6		ZNF229			ECM2	TP53		UNC80			EIF5	ZBTB4		MEX3B			DMRTC2	NAT9		BGLAP			DNAJC11	FOPNL		SLAMF7
ECHDC2	ZNF792		TREM2			COA8	ENO2		ATG12			FBXL16			ZNF512			DGKD	ARF6		CUL4A			EDA	VAMP2		UNC80			EIF5A2	TP53		ANKRD20A1			DMTN	GGA3		RPE			DNAJC15	FOPNL		CTNNA2
ECHDC3	ZNF792		TREM2			COBL	C1S		ATG12			FBXL18			MARVELD3			DGKE	FRMD6		CUL4A			EDARADD	BORCS6		GULP1			EIF5AL1	VAMP2		RGPD5			DNAAF5	GRB2		SFT2D2			DNAJC16	NOMO2		CTNNA2
ECM2	ZFP82		SERPINB6			COBLL1	PEX5		ATG12			FBXL20			PTGS1			DGKH	STYX		ZNF518A			EDEM1	CTC1		PLEKHB2			ELAC2	BORCS6		ZMYND15			DNAH5	CASKIN2		TPD52L2			DNAJC18	ARL6IP1		OLFM1
ECPAS	ZNF260		PUS7L			COCH	FOXJ2		CCNT1			FBXL3			EMC1			DGKI	SOCS4		ZNF518A			EDEM3	ZNF287		SCN3A			ELAVL1	CTC1		C2orf16			DNAJA3	CASKIN2		TPD52L2			DNAJC21	SMG1		OLFM1
EDC3	ZNF260		PUS7L			COG3	FOXJ2		CCNT1			FBXL4			EMC1			DGKQ	SOCS4		RCHY1			EDIL3	FLCN		SCN3A			ELAVL2	ZNF287		DRC7			DNAJA4	TRIM65		TPD52L2			DNAJC25-GNG10	SMG1		BEST3
EDEM1	FBXO17		PUS7L			COG5	NECAP1		STIM1			FBXO22			EMC1			DGLUCY	MAPK1IP1L		RCHY1			EDN1	RASD1		SCN3A			ELAVL4	FLCN		DRC7			DNAJB1	EXOC7		TPD52L2			DNAJC27	SMG1		BEST3
EDEM3	AKT2		PRELID1			COG6	CLEC4A		STIM1			FBXO27			CFAP410			DHCR24	MAPK1IP1L		RCHY1			EDN2	TOM1L2		ANAPC1			ELF2	RASD1		LRRC8C			DNAJB14	CYGB		TPD52L2			DNAJC28	SMG1		BEST3
EDIL3	TGFB1		PTPA			COG7	RIMKLB		POMK			FBXO28			CFAP410			DHFR	MAPK1IP1L		RCHY1			EDN3	TOM1L2		CARF			ELF3	TOM1L2		ZDHHC18			DNAJB2	JMJD6		PRC1			DNAJC3	GDE1		BEST3
EDNRA	CEACAM1		CCDC120			COIL	RIMKLB		CXCL12			FBXO3			LRTOMT			DHFR2	MAPK1IP1L		RCHY1			EDNRB	TOM1L2		MAP3K19			ELK1	TOM1L2		PSD2			DNAJB5	JMJD6		PRCP			DNAJC5	GDE1		PGRMC1
EDNRB	SLC1A5		TBC1D16			COL10A1	CLEC2D		CHUK			FBXO30			LRTOMT			DHRS13	PCNX4		RCHY1			EEA1	FAM83G		ST3GAL5			ELK3	TOM1L2		PSD2			DNAJC10	SRSF2		SOCS4			DNAJC7	CDR2		KDM5C
EEA1	BBC3		ZNF700			COL11A2	GABARAPL1		LPAR4			FBXO31			LRTOMT			DHRS4	PCNX4		RCHY1			EEF1AKNMT	ULK2		STAG1			ELK4	FAM83G		SGIP1			DNAJC11	SOCS3		WWP2			DNAJC9	USP31		KDM5C
EEF1AKMT2	NUP62		CEP57L1			COL14A1	CREBL2		GRM1			FBXO32			CCDC177			DHTKD1	PPM1A		RCHY1			EEF2K	ULK2		STAG1			ELL	ULK2		SGIP1			DNAJC15	CYTH1		ZNF365			DNALI1	USP31		ARSL
EEF1AKMT3	ZNF577		CEP57L1			COL16A1	CREBL2		GRM1			FBXO33			ACBD5			DHX15	PPM1A		RCHY1			EEFSEC	ULK2		ZPLD1			ELL2	ULK2		GARNL3			DNAJC16	CANT1		PLP1			DNASE1L1	USP31		GBGT1
EEF1E1	ZNF614		GPR176			COL1A1	CREBL2		GRM1			FBXO41			KCNMA1			DHX33	PPM1A		CPB2			EEPD1	LYRM9		GPR156			ELMOD2	ULK2		FLYWCH1			DNAJC18	TBC1D16		WARS2			DNHD1	BOLA2		GBGT1
EEF2K	ZNF160		GPR176			COL1A2	H2AFJ		GRM1			FBXO42			KCNMA1			DHX36	PPM1A		DIXDC1			EFCAB1	PIGS		DLG1			ELMSAN1	LYRM9		DCUN1D5			DNAJC3	TBC1D16		MTMR2			DNM1L	BOLA2-SMG1P6		SUSD1
EEFSEC	FIZ1		GPR176			COL23A1	H2AFJ		GRM1			FBXO45			KCNMA1			DHX40	PPM1A		C8B			EFCAB11	RAB34		USF3			ELOVL4	PIGS		FBXW9			DNAJC30	TBC1D16		MTMR2			DNM3	SEPHS2		SUSD1
EFCAB1	ZNF772		GPR176			COL24A1	H2AFJ		GRM1			FBXO47			KCNMA1			DHX9	PPM1A		C8B			EFCAB13	FAM222B		USF3			ELOVL5	RAB34		ALKBH7			DNAJC8	TBC1D16		PPHLN1			DNMBP	ZNF785		PRKCQ
EFCAB10	ZNF550		TAMALIN			COL25A1	MGST1		GRM1			FBXO8			C11orf71			DICER1	AKAP5		MAPK8			EFCAB2	FLOT2		TAFA1			ELOVL6	FAM222B		C9orf64			DNAL1	FAAP100		PPHLN1			DNMT3A	SHCBP1		SLC35A2
EFCAB11	ZNF552		TAMALIN			COL27A1	AEBP2		GRM1			FBXO9			C11orf71			DIDO1	CHURC1		MAPK8			EFHC1	PHF12		ATP2B2			ELP2	FLOT2		C9orf64			DNALI1	FAAP100		PPHLN1			DNPEP	SHCBP1		SLC35A2
EFCAB14	ZNF417		PNLDC1			COL28A1	SLCO1B3		GRM1			FBXW11			PEX11A			DIO2	MPP5		PDK1			EFHD2	PHF12		ATP2B2			ELP3	PHF12		YIPF4			DNASE2	FAAP100		LRRC10			DNTT	VPS35		STIP1
EFCC1	ZNF417		KLHDC8A			COL3A1	CMAS		COL5A1			FBXW8			PEX11A			DIP2B	PLEKHH1		TUBA4A			EFNA5	NUFIP2		ATP2B2			EMC1	PHF12		NTPCR			DNM1	FAAP100		SLC16A13			DOCK10	VPS35		STIP1
EFEMP1	SLC27A5		KLHDC8A			COL4A1	ETNK1		GDNF			FCAR			DNAJC10			DIP2C	SLC39A9		GRIN2C			EFNB2	NUFIP2		PCBP4			EMC10	NUFIP2		UTP23			DNM1L	NPLOC4		STAMBP			DOCK4	TOX3		USP47
EFHC1	ZBTB45		KLHDC8A			COL4A2	ETNK1		ADAM2			FCF1			SMIM10L1			DIPK1A	TTC9		WSB2			EFR3A	MYO1D		PCBP4			EMC2	NUFIP2		LLPH			DNM3	NPLOC4		ENOSF1			DOCK5	AKTIP		MRTFA
EFHD1	MZF1		GTF2H3			COL4A3	ARNTL2		ADAM2			FCGR2A			SMIM10L1			DIPK1B	PCNX1		WSB2			EGF	CCL1		MAP3K13			EMC3	MYO1D		LLPH			DNMBP	NPLOC4		RP9			DOCK7	FAM192A		MRTFA
EFNA3	PTBP1		GTF2H3			COL4A4	ARNTL2		ZKSCAN8			FCGR2B			PPME1			DIPK2A	SIPA1L1		LCTL			EGFLAM	RFFL		SLC4A7			EMC4	CCL1		DDI2			DNMT3A	SIRT7		TRIM7			DOK4	PLLP		MRTFA
EFNA5	ARID3A		GTF2H3			COL4A5	ARNTL2		ZKSCAN8			FCGR3A			PPME1			DIPK2B	DCAF4		COL26A1			EGFR	ACACA		TRANK1			EMC7	RFFL		DDI2			DNMT3B	MAFG		FAM102A			DOK6	DOK4		MICAL2
EFNB2	MIDN		GTF2H3			COL5A1	ARNTL2		ZKSCAN8			FCHO2			SESN3			DIRAS1	RBM25		COL26A1			EGLN3	SRCIN1		WDR17			EMC8	ACACA		PGAP4			DNTTIP1	RFNG		SMIM10L2A			DONSON	CSNK2A2		MICAL2
EFNB3	SCAMP4		GTF2H3			COL5A2	KLHL42		ADAM29			FCHSD1			SESN3			DIRAS2	RBM25		ACVR2A			EGR3	PCGF2		GPRIN3			EMCN	SRCIN1		ELOF1			DNTTIP2	C17orf97		SMIM10L2A			DOT1L	CSNK2A2		MICAL2
EFR3A	ZNF555		GTF2H3			COL8A1	FGD4		ADAM29			FCN2			BASP1			DIS3	PTGR2		ACVR2A			EHBP1	SMARCE1		GPRIN3			EML1	PCGF2		HPS3			DOC2A	FAM57A		CD59			DPF3	CSNK2A2		FAAP20
EFR3B	ZNF317		SZRD1			COL9A1	FGD4		ENG			FCRL3			LASP1			DIS3L	COQ6		CORIN			EHD1	AC073508.2		ANK2			EML5	SMARCE1		WNK4			DOCK1	FAM57A		CD59			DPH3	CNOT1		GAPVD1
EGF	ZNF177		SZRD1			COL9A2	DNM1L		NBPF12			FCSK			STX10			DISC1	LIN52		CORIN			EHD2	STAT3		GRID2			EMP1	AC073508.2		ARFGAP2			DOCK10	MRM3		ZNF784			DPH6	CNOT1		GAPVD1
EGFR	ZNF559-ZNF177		SRGAP2B			COLEC10	DNM1L		HIPK3			FECH			STX10			DISP3	ISCA2		CORIN			EHD3	STAT3		GUCY1B1			EMP2	STAT3		NIFK			DOCK3	TIMM22		AMACR			DPM1	CNOT1		GAPVD1
EHD1	ICAM1		SRGAP2B			COLEC11	ALG10B		HIPK3			FEM1B			PPP1R12C			DKC1	DLST		LIAS			EHF	PSMC3IP		APBB2			EMX1	STAT3		PCDHGC4			DOCK4	DPH1		RCAN1			DPP10	GOT2		GAPVD1
EHD3	PDE4A		SRGAP2B			COLGALT1	PPHLN1		HIPK3			FEM1C			PPP1R12C			DKK2	JDP2		LIAS			EID1	RETREG3		GALNTL6			EMX2	PSMC3IP		HOOK3			DOCK7	OVCA2		DDX42			DPP8	DYNC1LI2		SH3YL1
EHD4	PDE4A		AAR2			COMMD1	IRAK4		HIPK3			FER			MEF2D			DKK3	VASH1		ALDH6A1			EIF1AX	DUSP3		MAPK10			ENAH	RETREG3		PCDH1			DOCK9	DPH1		G3BP2			DPPA2	DYNC1LI2		FBXO31
EHF	ATG4D		ESR2			COMMD10	IRAK4		HIPK3			FERMT1			MEF2D			DLAT	CIPC		ALDH6A1			EIF2A	LSM12		MAPK10			ENC1	DUSP3		ZNF528			DOK1	OVCA2		ZBTB18			DPPA3	DYNC1LI2		SECISBP2
EIF1	ILF3		ESR2			COMMD2	ANO6		HIPK3			FERMT3			CNOT9			DLC1	GSTZ1		MCM7			EIF2AK1	MAP3K14		MAPK10			ENDOD1	LSM12		FRMPD3			DOK3	DPH1		NCKAP1			DPPA4	DYNC1LI2		SECISBP2
EIF1AD	SMARCA4		ESR2			COMMD3	ANO6		HIPK3			FEZ1			CNOT9			DLD	NRXN3		ANO2			EIF2AK2	ARHGAP27		MAPK10			ENOSF1	MAP3K14		MAP3K21			DOK4	OVCA2		NCKAP1			DPPA5	DYNC1LI2		LRRFIP2
EIF1AX	SMARCA4		KHDRBS1			COMMD6	ANO6		NBL1			FEZ2			ZNF138			DLEU7	NRXN3		ANO2			EIF2B2	WNT3		MAPK10			ENOX2	ARHGAP27		LCOR			DOK6	SGSM2		PARD3B			DPT	DYNC1LI2		FMO1
EIF2AK2	ZNF627		HIGD1B			COMMD7	ANO6		NBL1			FFAR2			ZNF138			DLG1	NRXN3		MYBL2			EIF2S1	CDC27		MAPK10			ENPEP	WNT3		LCOR			DOK7	SGSM2		EMC10			DPY19L1	CHTF8		FMO1
EIF2AK3	ZNF627		AAGAB			COMMD8	ANO6		ZNF33A			FFAR3			ZNF138			DLG2	FLRT2		EIF1AY			EIF2S3	CBX1		MAPK10			ENPP2	CDC27		SLX4			DOT1L	RAP1GAP2		EMC10			DPY19L2	PDF		FMO1
EIF2B2	ZNF844		AAGAB			COMMD9	SLC48A1		SDHC			FGA			ZNF138			DLG3	ZC3H14		PCDH1			EIF3H	HOXB3		MAPK10			ENPP4	CBX1		FBN3			DPF1	RAP1GAP2		RASL11A			DPY19L4	COG8		FMO1
EIF2B3	ZNF791		CIB2			COMTD1	SLC48A1		SDHC			FGD4			ZNF138			DLGAP1	TMEM251		PCDH1			EIF3I	HOXB9		MAPK10			ENPP5	HOXB3		FBN3			DPF3	CTNS		MS4A10			DPYD	ST3GAL2		FMO1
EIF2S1	ASNA1		TWIST2			COPA	TROAP		SDHC			FGD6			ZNF138			DLGAP3	PPP4R4		PTPN1			EIF3M	DLX3		MAPK10			ENPP6	HOXB9		FAM120B			DPH1	MED11		PSD3			DPYSL5	PHLPP2		FMO1
EIF2S3	IL27RA		TARS2			COPS2	DNAJC22		ZNF33A			FGF10			ZNF138			DLK1	BDKRB2		RAD17			EIF4A1	MMD		MAPK10			ENSA	DLX3		MROH1			DPH3	TM4SF5		DEGS2			DR1	MAF		PDIA6
EIF2S3B	TPM4		TARS2			COPS3	SPATS2		ZNF33A			FGF12			ZNF138			DLL1	PAPOLA		RAD17			EIF4A2	SUPT4H1		MAPK10			ENTPD1	MMD		JPH4			DPM2	PLD2		PRMT2			DRAM1	CDYL2		PDIA6
EIF3A	RAB8A		PPP2R2B			COPS5	SPATS2		EOMES			FGF14			ZNF138			DLST	PAPOLA		NFXL1			EIF4B	MTMR4		MAPK10			ENTPD4	SUPT4H1		EFS			DPP4	MIS12		FAM3B			DRAXIN	CDYL2		PDIA6
EIF3B	HSH2D		PPP2R2B			COPS6	TMBIM6		TPM3			FGF19			ZNF138			DLX1	YY1		NFXL1			EIF4E	MTMR4		CRACD			ENTPD5	MTMR4		ASPH			DPP6	TXNDC17		C5orf46			DRD1	MBTPS1		PDIA6
EIF3M	AP1M1		PPP2R2B			COPS7B	TMBIM6		GANAB			FGF2			ZNF138			DLX2	YY1		NFXL1			EIF4E2	TRIM37		RNF150			ENTPD7	MTMR4		ASPH			DPP7	NLGN2		C16orf74			DRG1	TLDC1		SLC66A3
EIF4A2	SIN3B		SPATA33			COPS8	TMBIM6		GANAB			FGF5			ZNF138			DMAC2	WDR25		CRNKL1			EIF4E3	TRIM37		RNF150			EOGT	TRIM37		DOT1L			DPY19L1	NLGN2		C16orf74			DSC1	FBXO31		SLC66A3
EIF4B	USE1		SEC11A			COQ10B	ASIC1		GANAB			FGF9			ZNF138			DMAC2L	PPP2R5C		CRNKL1			EIF4EBP1	SKA2		REST			EOMES	TRIM37		DOT1L			DPYD	EIF4A1		AP3M1			DSC2	ZCCHC14		FAM107A
EIF4E	B3GNT3		SEC11A			COQ2	GPD1		GANAB			FGFR1OP			ZNF138			DMBX1	WDR20		CRNKL1			EIF4EBP2	MED13		SEC24D			EP300	SKA2		GHDC			DPYSL2	EFNB3		TCF12			DSC3	ZCCHC14		FAM107A
EIF4E2	MAU2		SEC11A			COQ5	LARP4		GANAB			FGFR1OP2			ZNF138			DMD	ZNF839		C9orf43			EIF4G2	MED13		SUB1			EPAS1	MED13		MCM8			DPYSL4	NTN1		TCF12			DSCAM	SLC7A5		FAM107A
EIF4E3	MAU2		SEC11A			COQ7	DIP2B		GANAB			FGL1			ZNF138			DMGDH	RCOR1		GABRB3			EIF5	MED13		STK32A			EPB41L1	MED13		DCTN5			DPYSL5	NTN1		TCF12			DSE	CYBA		OLFML2A
EIF4EBP1	ZNF93		SEC11A			CORIN	DIP2B		TEX264			FGL2			MTCH1			DMRT3	RCOR1		GABRB3			EIF5A2	CYB561		STK32A			EPB41L3	MED13		ACRBP			DR1	ARHGAP44		TCF12			DSEL	UBE2I		STAG3
EIF4EBP2	ZNF93		TK2			CORO1C	DAZAP2		ZBTB18			FGR			MTCH1			DMRTA1	RCOR1		EBPL			EIF5AL1	CCDC47		PRSS16			EPB41L4B	CYB561		AP1M1			DRAM1	MED9		ENSA			DSG1	SRRM2		STAG3
EIF4G1	ZNF430		MEGF8			CORO2A	ACVRL1		CDK5RAP3			FHL5			THADA			DMRTC2	EIF5		EDIL3			ELAC2	CCDC47		AFG1L			EPB41L5	CCDC47		ZC3H8			DRAXIN	MED9		ENSA			DSG2	SRRM2		ZNF385B
EIF4G2	ZNF431		MEGF8			CORO7	ACVRL1		SNX2			FIBIN			THADA			DMXL1	EIF5		EDIL3			ELAVL1	SMARCD2		FYN			EPC1	CCDC47		UNC80			DRC7	MED9		RNF216			DSG3	ZNF75A		PXYLP1
EIF5	ZNF431		TFEB			COX10	ACVR1B		SNX2			FICD			THADA			DMXL2	TRMT61A		OSBPL2			ELAVL2	TEX2		GRM1			EPC2	SMARCD2		KBTBD8			DRG1	RAI1		SLC25A47			DST	CLUAP1		SLC39A12
EIF5AL1	ZNF730		TFEB			COX11	ATG101		CLCC1			FIGN			ZNF138			DNAAF2	NIPA1		B3GALT5			ELAVL4	TEX2		HIVEP2			EPDR1	TEX2		KBTBD8			DSCAM	DRG2		GTF2H5			DSTN	MGRN1		SPATS2L
EIF5B	ZNF507		TFEB			COX17	ZNF740		NUP153			FIGNL1			ZNF138			DNAAF5	NIPA1		B3GALT5			ELF2	SMURF2		HIVEP2			EPGN	TEX2		FAXC			DSE	DRG2		EXT2			DTHD1	ABAT		OSBP2
EIPR1	ZNF507		TFEB			COX18	MFSD5		NUP153			FILIP1			ZNF138			DNAH11	NIPA1		POLDIP3			ELK3	SMURF2		BTNL2			EPHA10	SMURF2		FAXC			DSEL	ALKBH5		ATRNL1			DTL	ABAT		OSBP2
ELAC2	KCTD15		TFEB			COX19	SP1		NUP153			FIZ1			ZNF138			DNAH14	NIPA1		AMOTL2			ELK4	SMURF2		OGFRL1			EPHA4	SMURF2		PDZD4			DSG3	SMCR8		DPY19L3			DTNA	C16orf72		OSBP2
ELAVL2	LSM14A		TFEB			COX20	PCBP2		NUP153			FKBP14			SEMA4F			DNAH5	UBE3A		AMOTL2			ELL	AXIN2		TTBK1			EPHA5	SMURF2		PDZD4			DSG4	SMCR8		RNF214			DTWD2	ATF7IP2		OSBP2
ELF3	ZNF302		TFEB			COX6B1	HOXC13		LRRC20			FKBP5			SEMA4F			DNAH6	UBE3A		AMOTL2			ELL2	HELZ		PRPF4B			EPHA6	AXIN2		SLC30A2			DST	EPN2		TSEN54			DTX3	RMI2		OSBP2
ELF4	ZNF302		SLIT3			COX7A2L	GDF11		LRRC20			FKBP7			SEMA4F			DNAH8	TJP1		AMOTL2			ELMOD2	FAM104A		IMPDH1			EPHA7	HELZ		ZBTB37			DTD2	EPN2		SLC25A34			DTX3L	SHISA9		SPATS2L
ELFN1	ZNF302		PPP2R2B			COX7B	CDK2		LRRC20			FKBP9			SEMA4F			DNAH9	TJP1		SSTR3			ELMSAN1	FAM104A		CALN1			EPHA8	FAM104A		OSBPL6			DTHD1	ALDH3A2		MCRIP1			DTX4	ERCC4		SPATS2L
ELK1	ZNF181		TPGS2			COX7C	RAB5B		LRRC20			FKTN			NSA2			DNAI1	KATNBL1		ANTXRL			ELOVL4	FDXR		CCDC126			EPHB1	FAM104A		OSBPL6			DTL	ALDH3A2		SH2D4B			DUOX2	MKL2		ARMC3
ELK4	HAUS5		TPGS2			COX8C	RAB5B		CDK5RAP3			FLI1			DTNBP1			DNAJB12	GOLGA8A		CEP43			ELOVL5	WBP2		FOXP2			EPHB3	FDXR		ST6GAL2			DTNA	MAP2K3		CCDC9B			DUSP1	MKL2		SUCO
ELL2	ACP7		TPGS2			CPA4	RAB5B		CDK5RAP3			FLNA			DTNBP1			DNAJB13	GOLGA8A		CEP43			ELP2	EXOC7		KCNQ3			EPHX2	WBP2		TTBK1			DTNB	KCNJ12		SHISA6			DUSP10	MKL2		SUCO
ELMO2	MED29		TPGS2			CPD	IKZF4		PHF7			FLRT1			PYCR2			DNAJB14	GOLGA8A		GPR132			ELP3	EXOC7		PTK2			EPHX4	EXOC7		MFSD14B			DTNBP1	WSB1		SHISA6			DUSP15	MKL2		SUCO
ELMOD2	ITPKC		TPGS2			CPE	IKZF4		RUFY2			FLRT2			PYCR2			DNAJB2	GOLGA8B		POLR2H			ELP4	EXOC7		PTK2			EPM2A	EXOC7		PLA2G12B			DTWD1	NLK		LRRC75A			DUSP19	MKL2		SUCO
ELMOD3	CYP2B6		TPGS2			CPEB2	IKZF4		RUSC1			FLRT3			SLC35A3			DNAJB4	GOLGA8B		PSMD2			EMC1	SRSF2		RECQL4			EPM2AIP1	EXOC7		DGAT2			DTWD2	SARM1		ZNF324B			DUSP2	NOMO1		MTA3
ELMSAN1	AXL		TPGS2			CPEB3	ERBB3		RUSC1			FLT1			SLC35A3			DNAJB5	ZNF770		PSMD2			EMC10	SOCS3		NEK6			EPN2	SRSF2		MYPN			DTX1	ERAL1		CFAP77			DUSP22	PDXDC1		MTA3
ELOC	AXL		TPGS2			CPEB4	ERBB3		RUSC1			FLYWCH2			SLC35A3			DNAJB6	DPH6		NRN1			EMC2	TIMP2		AK1			EPN3	SOCS3		USP32			DTX3	ERAL1		FLJ44635			DUSP26	MPV17L		MTA3
ELOF1	ZNF526		TPGS2			CPED1	ERBB3		LMCD1			FMN1			SLC35A3			DNAJB9	DPH6		NRN1			EMC3	TIMP2		ST6GALNAC6			EPPIN	TIMP2		PTP4A3			DTX3L	CPD		TEX19			DUSP28	NOMO3		CFAP36
ELOVL3	ARHGAP35		TPGS2			CPM	ESYT1		LMCD1			FMNL1			ABCB7			DNAJC10	MEIS2		FBXL4			EMC4	NPTX1		NTRK2			EPS15	TIMP2		RBBP6			DTX4	CPD		NCKAP5			DUSP3	ITPRIPL2		CFAP36
ELOVL4	ATF5		TPGS2			CPN1	NABP2		LMCD1			FMR1			ABCB7			DNAJC11	GPR176		GAS2L1			EMC7	NPTX1		NTRK2			EPX	NPTX1		PIGO			DUOX1	GOSR1		SAMD12			DUSP6	ITPRIPL2		CDV3
ELOVL5	ZNF473		TPGS2			CPNE1	RBMS2		LMCD1			FN1			ABCB7			DNAJC12	SRP14		HARS2			EMC8	MAFG		FBXW5			ERAP1	NPTX1		TMEM147			DUOX2	NF1		ZMYND11			DUSP8	CCP110		CDV3
ELOVL6	NR1H2		TPGS2			CPNE2	LRP1		PTPN5			FN3KRP			ABCB7			DNAJC15	BMF		ZNF274			EMCN	WDR45B		PPP1R26			ERAP2	MAFG		CNDP1			DUSP1	RHOT1		TMEM215			DUT	CCP110		CDV3
ELOVL7	ZNF331		SLC39A1			CPOX	SHMT2		PTPN5			FNBP1			ABCB7			DNAJC16	CCDC32		ZNF274			EME1	RAB40B		PTPN20			ERBB3	WDR45B		BSCL2			DUSP13	ZNF207		XKRX			DYNC1I2	CCP110		KIAA1217
ELP2	RPL28		SLC39A1			CPPED1	MARS		PTPN5			FNBP1L			ABCB7			DNAJC18	RMDN3		ZNF274			EML1	HIC1		JAKMIP3			ERBB4	RAB40B		TUBA1C			DUSP16	CCL7		STAMBP			DYNC1LI1	IQCK		KIAA1217
ELP4	ZNF71		SLC39A1			CPQ	KIF5A		PTPN5			FNBP4			ABCB7			DNAJC21	TTBK2		ZNF274			EML5	PAFAH1B1		JAKMIP3			ERBIN	HIC1		MFSD9			DUSP19	UNC45B		PSG4			DYNC1LI2	IQCK		KIAA1217
ELP6	ZNF264		SLC39A1			CPS1	KIF5A		PELP1			FNDC10			ABCB7			DNAJC24	UBR1		TSPAN6			EMP1	MINK1		DUSP13			ERC1	PAFAH1B1		AGPAT1			DUSP2	AP2B1		WARS1			DYNLL1	ANKS4B		KIAA1217
EMB	ZNF460		SLC39A1			CPSF1	PIP4K2C		PELP1			FNDC3A			ABCB7			DNAJC25-GNG10	ZSCAN29		TSPAN6			EMP2	RNF167		IL18BP			ERC2	MINK1		ABHD14B			DUSP22	AP2B1		WARS1			DYNLL2	METTL9		KIAA1217
EMC1	ZNF460		SLC39A1			CPSF2	PIP4K2C		ZFAND5			FNDC3B			ABCB7			DNAJC27	SPG11		POLR1H			EMX1	RABEP1		FOLH1B			ERCC1	RNF167		TMEM25			DUSP28	AP2B1		UBE2J2			DYNLT3	METTL9		KIAA1217
EMC10	ZNF549		SLC39A1			CPSF6	USP15		ZFAND5			FNDC9			ABCB7			DNAJC28	GATM		POLR1H			EMX2	RPAIN		KDM2A			ERCC4	RABEP1		CBR4			DUSP3	DHRS11		PLEKHA6			DYRK1A	METTL9		KIAA1217
EMC2	ZIK1		SLC39A1			CPT1A	MON2		ZFAND5			FNIP1			ABCB7			DNAJC3	SLC30A4		GORASP1			ENAH	TNK1		KDM2A			ERCC6	RPAIN		ADGRG7			DUSP4	MLLT6		POGZ			DYRK2	UQCRC2		KIAA1217
EMC7	ZNF134		SLC39A1			CPT2	SRGAP1		RNF214			FNIP2			ANKRD61			DNAJC30	MYEF2		GORASP1			ENC1	NDEL1		MRE11			EREG	TNK1		ZSCAN10			DUSP7	MLLT6		RGS8			DYRK3	UQCRC2		ANKMY1
EMC8	ZNF776		SLC39A1			CPXM2	RASSF3		SLC25A45			FNTA			ANXA8			DNAJC5G	FBN1		NPY4R			ENDOD1	MAP2K4		MRE11			ERG	NDEL1		POMGNT2			DUXA	MLLT6		RGS8			DYTN	PRKCB		RGS7
EMCN	ZNF776		STK25			CPZ	MSRB3		SLC25A45			FNTB			FBXO38			DNAJC6	COPS2		KCNMB2			ENOSF1	COX10		TTC12			ERGIC1	MAP2K4		FBH1			DVL1	LASP1		PLA2G5			DZIP1L	NFATC2IP		RGS7
EME1	ZSCAN22		STK25			CR1	HMGA2		PIP5K1B			FOS			FBXO38			DNAJC9	TRPM7		KCNMB2			ENOX2	AC098850.3		CREBZF			ERGIC2	COX10		NFATC2IP			DVL2	LASP1		GRHL1			E2F2	MAZ		POLR1B
EMILIN3	TMEM18		STK25			CR2	HMGA2		PIP5K1B			FOSL2			YIPF5			DNAL1	DMXL2		ELN			ENPEP	MPRIP		CREBZF			ERI1	AC098850.3		ARHGEF39			DYNC1H1	LASP1		B3GALNT1			E2F3	ZNF720		RGS7
EML1	TMEM18		STK25			CRB1	HMGA2		CARHSP1			FOXA1			MST1L			DNASE1L1	LYSMD2		ELN			ENPP2	MPRIP		TMEM135			ERICH1	MPRIP		ZNF382			DYNC1I1	LASP1		MFSD10			E2F7	ZNF267		ANKMY1
EML5	PXDN		CEP76			CRB2	HMGA2		CARHSP1			FOXA2			COPZ1			DNER	MYO5C		ELN			ENPP4	MED9		MSANTD2			ERICH4	MPRIP		ORAI2			DYNC1I2	PSMD3		PIK3R1			EBAG9	PHKB		ANKMY1
EML6	MBOAT2		CEP76			CRB3	HMGA2		CARHSP1			FOXF1			COPZ1			DNM1L	MYO5C		ELN			ENPP5	SMCR8		UHRF1BP1L			ERICH5	MED9		ZNF566			DYNC1LI2	CSF3		MYLIP			EBF1	CHD9		ANKMY1
EMP1	YWHAQ		CREB3L3			CRBN	CAND1		CARHSP1			FOXJ1			CSNK1A1			DNM3	ARPP19		ELN			ENPP6	EPN2		FBXW8			ERLIN1	SMCR8		ATG4C			DYNLL2	CASC3		ZMIZ2			EBF2	RBL2		PRTFDC1
EMP2	YWHAQ		CREB3L3			CRCP	CAND1		CARHSP1			FOXL1			C5AR2			DNMT3A	ARPP19		ELN			ENSA	EPN2		NAV3			ERLIN2	EPN2		CORO6			DYNLT3	CASC3		ZMIZ2			EBF3	RBL2		PRTFDC1
EMX1	ROCK2		CREB3L3			CRCT1	CAND1		CARHSP1			FOXL2NB			CALCRL			DOCK10	PRTG		ELN			ENTPD1	ALDH3A2		N4BP2L2			ERMAP	EPN2		ABHD13			DYRK1A	CASC3		YWHAZ			EBF4	FTO		NFIB
EMX2	E2F6		CREB3L3			CREB1	CAND1		CARHSP1			FOXN1			CALCRL			DOCK3	PRTG		KCNH6			ENTPD4	ALDH3A2		N4BP2L2			ERMP1	ALDH3A2		CGNL1			DYRK1B	RAPGEFL1		YWHAZ			EBPL	FTO		FILIP1L
EN1	SDC1		CREB3L3			CREB3L2	DYRK2		CARHSP1			FOXN2			ITGBL1			DOCK4	PRTG		CYP3A43			ENTPD5	MAP2K3		MED4			ERO1A	ALDH3A2		MICALCL			DYRK2	RAPGEFL1		CSPP1			ECHDC1	LPCAT2		ZNF7
EN2	SDC1		CREB3L3			CREB5	DYRK2		CARHSP1			FOXO1			DUS2			DOCK5	PRTG		PPWD1			ENTPD7	NLK		GRTP1			ERP44	MAP2K3		UBASH3B			DYRK3	RAPGEFL1		SLC1A2			ECHDC3	LPCAT2		ZNF7
ENAH	SLC5A6		CREB3L3			CREBBP	DYRK2		CARHSP1			FOXO3			DUS2			DOCK7	PRTG		PPWD1			EOGT	NLK		GRTP1			ERV3-1	NLK		FBXL20			DYSF	RAPGEFL1		PRKAB1			ECM2	MT1X		ZNF7
ENAM	SLC5A6		CREB3L3			CREBL2	DYRK2		CARHSP1			FOXO4			DUS2			DOCK9	NEDD4		EBAG9			EOMES	SARM1		TBC1D4			ERVMER34-1	NLK		COL27A1			DZANK1	RAPGEFL1		TRPV4			ECT2	HERPUD1		ZNF7
ENC1	DPY30		CREB3L3			CREBRF	RAP1B		CARHSP1			FOXP1			DUS2			DOK1	NEDD4		ELN			EP300	PIPOX		CFAP97D2			ESAM	SARM1		RBM17			DZIP1L	WIPF2		IDH3A			EDC3	NLRC5		R3HDM1
ENDOD1	PRKD3		CREB3L3			CREG2	NUP107		NBPF20			FOXP2			AP3B1			DOK6	NEDD4		SEC13			EPAS1	TAOK1		ZBTB1			ESCO1	PIPOX		RAB11FIP4			E2F2	WIPF2		WDR76			EDEM1	RSPRY1		R3HDM1
ENDOG	CYP1B1		CREB3L3			CREM	CPSF6		TADA3			FOXRED1			AP3B1			DOP1A	NEDD4		REXO4			EPB41L1	TAOK1		STXBP6			ESCO2	TAOK1		NXF5			E2F3	RARA		CHRFAM7A			EDEM3	CX3CL1		R3HDM1
ENDOU	ATL2		RAB4A			CRIM1	CPSF6		SRPK2			FOXRED2			RALGDS			DOT1L	NEDD4		REXO4			EPB41L3	TAOK1		STXBP6			ESF1	TAOK1		PCDH10			E2F4	RARA		CHST6			EDIL3	USB1		SENP7
ENDOV	MCFD2		DOCK7			CRIPT	CPSF6		SRPK2			FPGT			RALGDS			DPF1	ZNF280D		VPS45			EPB41L4B	TAOK1		ARHGAP5			ESPN	TAOK1		PCDH10			E2F6	FKBP10		NT5M			EDN1	CTCF		SENP7
ENOPH1	MCFD2		DOCK7			CRISP1	CPSF6		SRPK2			FPR1			PSMD6			DPH3	ZNF280D		VPS45			EPB41L5	CPD		BTBD7			ESR1	TAOK1		CCL14			EAF1	FKBP10		WIPF2			EDN3	TSNAXIP1		SENP7
ENPP4	MCFD2		DOCK7			CRISP2	CPSF6		E2F6			FPR3			FAR2			DPH5	ZNF280D		IFT122			EPC1	CPD		MEIS2			ESR2	CPD		CCL14			EBF2	FKBP10		WIPF2			EDNRA	NUTF2		SENP7
ENPP5	PSME4		DOCK7			CRISPLD1	CPSF6		E2F6			FRA10AC1			FAR2			DPH6	AC090517.4		DPF3			EPC2	CPD		SCAPER			ESRRB	CPD		DTNA			EBF4	FKBP10		DLGAP1			EDNRB	NFATC3		SENP7
ENPP6	RTN4		DOCK7			CRISPLD2	FRS2		E2F6			FRAT1			FAR2			DPH7	ALDH1A2		DPF3			EPDR1	ADAP2		TLE3			ESRRG	CPD		DTNA			EBLN2	NKIRAS2		IRGQ			EDRF1	SLC7A6		SENP7
ENSA	CCDC88A		KCNT1			CRK	FRS2		GLT8D1			FRAT2			FAR2			DPM1	ALDH1A2		IFT122			EPGN	NF1		ZNF592			ESS2	ADAP2		CASP6			EBPL	NKIRAS2		IRGQ			EEA1	SLC7A6		PPP4R3B
ENTPD1	PNPT1		KCNT1			CRKL	FRS2		RPE			FREM2			FAR2			DPM3	ADAM10		IFT122			EPHA10	RAB11FIP4		USP3			ESYT1	NF1		CASP9			ECE1	COASY		CIC			EED	SLC7A6		PPP4R3B
ENTPD3	PNPT1		EPC1			CRLF3	FRS2		RPE			FRG2			FAR2			DPP10	BNIP2		PAX5			EPHA4	SUZ12		USP3			ETFBKMT	RAB11FIP4		GTF2I			ECHDC2	MLX		FOSB			EEF1AKMT4-ECE2	CDH1		IQUB
ENTPD4	PNPT1		ITPRIP			CRLS1	CCT2		RPE			FRG2C			FAR2			DPP4	BNIP2		PAX5			EPHA5	SUZ12		RBFOX1			ETNK1	SUZ12		GTF2I			ECHDC3	MLX		ZNF575			EEF2K	TANGO6		IQUB
ENTPD5	EFEMP1		ITPRIP			CRMP1	RAB3IP		RPE			FRK			DYNC1I2			DPP6	BNIP2		PAX5			EPHA6	CDK5R1		RBFOX1			ETV1	SUZ12		GTF2I			EDA	CNTNAP1		ZNF324B			EFCAB1	HAS3		GON4L
ENTPD7	XPO1		ITPRIP			CRNKL1	RAB3IP		RPE			FRMD3			DYNC1I2			DPPA3	BNIP2		PAX5			EPHA7	AP2B1		RBFOX1			ETV3	CDK5R1		NLRP1			EDA2R	PSME3		POU2F2			EFCAB11	HAS3		XRN1
ENTR1	XPO1		ITPRIP			CROT	THAP2		RPE			FRMD4B			DYNC1I2			DPY19L3	ANXA2		PAX5			EPHA8	DHRS11		TBC1D24			ETV4	AP2B1		NLRP1			EDARADD	PSME3		RPRD1B			EFCC1	HAS3		RASGEF1A
ENY2	VPS54		STXBP2			CRP	TMEM19		RPE			FRMD6			DYNC1I2			DPY19L4	ICE2		PAX5			EPHB1	MLLT6		TBC1D24			ETV5	DHRS11		NLRP1			EDC3	RUNDC1		SIRPB2			EFHC1	SNTB2		RSPO2
EOGT	VPS54		STXBP2			CRPPA	RAB21		ARL6			FRMPD4			DYNC1I2			DPYD	RORA		PAX5			EPHB3	MLLT6		TBC1D24			EVC2	MLLT6		PCBP4			EDEM1	RUNDC1		AGPAT3			EFNA5	SNTB2		RSPO2
EPAS1	PELI1		LRRC14			CRTAM	RAB21		CFAP65			FRRS1			REEP2			DPYSL4	RORA		PAX5			EPHX2	MLLT6		TBC1D24			EVI5	MLLT6		PCBP4			EDIL3	NBR1		CCDC88A			EFNB2	SNTB2		SLC2A11
EPB41L1	C1D		LRRC14			CRTAP	RAB21		CFAP65			FRRS1L			PFKFB1			DPYSL5	CA12		PAX5			EPHX4	MLLT6		SRL			EVI5L	MLLT6		FASTK			EEF1AKMT1	DBF4B		HNRNPLL			EFR3A	NIP7		SLC2A11
EPB41L4B	GFPT1		RAB13			CRTC1	RAB21		CFAP65			FRS2			PFKFB1			DR1	CSNK1G1		PAX5			EPM2A	CISD3		TSC2			EXD2	MLLT6		PCLO			EEF1AKMT3	DBF4B		EXOG			EGF	NFAT5		TMEM108
EPB41L5	GFPT1		CDK5RAP2			CRTC3	RAB21		CFAP65			FRYL			PFKFB1			DRAXIN	CSNK1G1		PAX5			EPM2AIP1	STARD3		TSC2			EXD3	CISD3		PCLO			EEF1AKMT4	NMT1		WWC1			EGFL8	NFAT5		MARCHF8
EPC1	GFPT1		RPS6KB1			CRX	TBC1D15		COL6A5			FSCB			TREML1			DRC7	RBPMS2		PAX5			EPN2	CSF3		NETO2			EXOC3	STARD3		CSRNP1			EEF1AKMT4-ECE2	MAPT		TCF4			EGFLAM	NFAT5		MARCHF8
EPGN	GFPT1		RPS6KB1			CRY2	TBC1D15		COL6A5			FSCN1			TREML1			DRG1	PARP16		PAX5			EPN3	RAPGEFL1		LITAF			EXOC3-AS1	CSF3		GAL3ST3			EEF2K	GOSR2		L3MBTL3			EGFR	NFAT5		MARCHF8
EPHA4	AAK1		RPS6KB1			CRYBG1	TBC1D15		EPHA6			FSD2			TREML1			DSC1	IGDCC3		PAX5			EPPIN	WIPF2		KRT40			EXOC4	RAPGEFL1		RTKN			EEFSEC	GOSR2		DHRS2			EGLN1	NFAT5		RHD
EPHA5	TIA1		RPS6KB1			CRYBG3	TBC1D15		DIABLO			FSHB			TREML1			DSC2	IGDCC4		PAX5			EPS15	IGFBP4		TRIM65			EXOC6B	WIPF2		ATCAY			EEPD1	KPNB1		MAP3K9			EGLN3	NFAT5		RHD
EPHA6	RAB11FIP5		VWA2			CRYGB	ZDHHC17		DIABLO			FSTL4			TREML1			DSC3	IGDCC4		PAX5			EPX	G6PC		WSB1			EXOC7	IGFBP4		GTPBP10			EFCAB1	TBKBP1		LGMN			EGR3	NFAT5		RHD
EPHA7	MOB1A		TRAP1			CRYL1	ZDHHC17		DIABLO			FSTL5			PLA2G2D			DSCAM	IGDCC4		PAX5			ERAP1	RUNDC1		WSB1			EXOSC2	G6PC		RBM18			EFCAB14	NFE2L1		TSHR			EHD2	NFAT5		RHD
EPHA8	CCDC142		C16orf91			CRYZ	ZDHHC17		DIABLO			FTO			PLA2G2D			DSCR4	INTS14		PAX5			ERAP2	ADAM11		SOCS7			EXOSC3	RUNDC1		MYLK2			EFCAB2	NFE2L1		GRIP1			EHD3	IST1		RHD
EPHB1	TGOLN2		C16orf91			CRYZL1	TMTC2		DIABLO			FUBP1			NOX1			DSE	AAGAB		SLC39A4			ERBB3	ADAM11		SLFN14			EXOSC6	ADAM11		NKD1			EFCC1	SNX11		UROS			EHD4	PSMD7		RHD
EPHX2	TGOLN2		MRFAP1			CSAD	TMTC2		UBE2F			FUCA2			NOX1			DSEL	AAGAB		SLC39A4			ERBB4	PNPO		SLC25A19			EXOSC7	ADAM11		PSKH2			EFHC1	UBE2Z		MRPL43			EHF	ZFP1		RHD
EPM2A	C2orf68		MRFAP1			CSDE1	NUDT4		UBE2F			FUNDC2			DCLRE1A			DSG1	AAGAB		CPNE6			ERBIN	IGF2BP1		USP32			EXOSC8	PNPO		MAP3K9			EFHD1	UBE2Z		SMIM12			EHHADH	CENPN		RHD
EPM2AIP1	CHMP3		MRFAP1			CSE1L	NUDT4		UBE2F			FUS			DCLRE1A			DSG3	ANP32A		ANP32E			ERC1	KAT7		TRAPPC8			EXPH5	IGF2BP1		FGF5			EFHD2	IGF2BP1		SLFNL1			EHMT1	ATMIN		RHD
EPN1	EIF2AK3		MAGED4			CSF1	MRPL42		UBE2F			FUT1			ORAI2			DSG4	UACA		ANP32E			ERC2	XYLT2		NEDD4L			EXT1	KAT7		ABCC11			EFNA5	IGF2BP1		MCOLN2			EID1	CMIP		RHD
EPOR	STARD7		MAGED4			CSF2RA	PLXNC1		AKAP3			FUT10			ORAI2			DST	MYO9A		SURF1			ERCC1	ABCC3		CEP192			EYA1	XYLT2		HYAL2			EFNB1	IGF2BP1		JADE2			EID2B	CDH13		RHD
EPS15	TMEM127		MAGED4			CSF2RB	VEZT		DNAJB14			FUT11			ORAI2			DSTN	MYO9A		SURF1			ERCC4	ABCC3		CEP192			EYA3	ABCC3		B3GALT5			EFNB3	IGF2BP1		FAM172A			EIF1	MLYCD		RHD
EPS8L1	TMEM127		MAGED4			CSGALNACT1	VEZT		NUP155			FUT2			SERPINB6			DTD2	ADPGK		SURF4			ERCC6	ABCC3		RELCH			EYA4	ABCC3		B3GALT5			EFR3B	IGF2BP1		VAV2			EIF1AX	MLYCD		RHD
EPSTI1	TMEM127		MAGED4			CSGALNACT2	VEZT		NUP155			FUT4			SERPINB6			DTHD1	ULK3		GLS2			ERCC6L2	TOM1L1		GRAMD1A			EZH1	ABCC3		KRTAP4-3			EFS	PDK2		GINS4			EIF2AK2	GSE1		RHD
ERAP1	KANSL3		MAGED4			CSH2	VEZT		INSC			FUT8			SERPINB6			DTL	PTPN9		GTF2I			EREG	STXBP4		CELF5			F13A1	TOM1L1		LDHAL6B			EFTUD2	EME1		DLG2			EIF2AK3	GSE1		RHD
ERAP2	LMAN2L		SHISA5			CSHL1	ELK3		INSC			FUT9			PUS7L			DTNA	SNUPN		RNF130			ERG	STXBP4		FBN3			F2	STXBP4		TIGD7			EGF	RSAD1		HIPK1			EIF2B2	DEF8		UBR5
ERBB2	MGAT4A		SHISA5			CSKMT	ELK3		INSC			FXN			PUS7L			DTWD2	TSPAN3		RNF130			ERGIC1	DGKE		FBN3			F2RL1	STXBP4		PURB			EGFL6	MSI2		CELF3			EIF2S1	ABR		UBR5
ERBB4	MGAT4A		SHISA5			CSMD2	TMPO		INSC			FXR1			PRELID1			DTX3	PEAK1		TBCB			ERGIC2	AKAP1		AP3D1			F2RL3	DGKE		PURB			EGFR	PPM1E		MEF2D			EIF2S2	ABR		UBR5
ERBIN	MGAT4A		SHISA5			CSMD3	TMPO		MOBP			FXYD5			PRELID1			DTX3L	PEAK1		ZNF281			ERI1	MSI2		RIN2			F3	AKAP1		CSMD1			EGLN1	YPEL2		SCYL3			EIF3A	CRK		UBR5
ERC1	REV1		SHISA5			CSN1S1	SCYL2		TROAP			FYTTD1			DENND2D			DUOX2	PEAK1		ZNF281			ERICH1	DYNLL2		RIN2			F5	MSI2		ABCC12			EGLN3	YPEL2		GRHL1			EIF4A2	PITPNA		SMARCA1
ERCC1	LONRF2		SHISA5			CSNK1A1	PARPBP		KCNIP1			FZD1			CCDC120			DUOXA1	TBC1D2B		AGAP3			ERICH4	DHX40		ADARB1			F8A2	DYNLL2		TRIM23			EGR2	YPEL2		VRK2			EIF4E	RTN4RL1		SMARCA1
ERCC4	RNF149		SHISA5			CSNK1D	TDG		KCNIP1			FZD3			CCDC120			DUSP16	TBC1D2B		FKBP6			ERICH5	CLTC		PRDM15			FAAP20	DHX40		TRIM23			EGR3	DHX40		TTLL4			EIF4E1B	SHPK		LAX1
ERCC6	RNF149		AP1S2			CSNK1G1	C12orf75		KCNIP1			FZD4			CCDC120			DUSP18	MTHFS		KLK8			ERLIN1	CLTC		ADSL			FAAP24	CLTC		FOXQ1			EHD1	TANC2		CIP2A			EIF4E3	AC027796.3		RIMS2
EREG	PAX8		AP1S2			CSNK1G3	FICD		KCNIP1			FZD5			RCN2			DUSP22	MESD		MAP2K4			ERLIN2	VMP1		ADSL			FABP2	CLTC		SLC8A3			EHD2	DCAF7		NSD2			EIF4EBP1	ANKFY1		RIMS2
ERG	SLC35F5		AOC1			CSNK2A1	FICD		DIABLO			FZD8			RSRC1			DUSP28	MESD		RCC1L			ERMAP	VMP1		TTLL1			FAF1	VMP1		ERN2			EHD3	DCAF7		CHIC2			EIF4EBP2	ANKFY1		RIMS2
ERGIC1	CCDC93		QARS1			CSNK2A2	FICD		DIABLO			FZR1			IKZF5			DUSP3	HOMER2		UPK1A			ERMP1	RPS6KB1		DDX3X			FAIM2	VMP1		TRIM3			EHF	DCAF7		EFNA5			EIF4G2	UBE2G1		RIMS2
ERH	EN1		USP10			CSPG4	ISCU		PHYKPL			G2E3			TBC1D16			DUSP4	HOMER2		PKIG			ERO1A	RPS6KB1		MAGEA11			FAM102A	RPS6KB1		OPN4			EI24	DCAF7		TMEM184A			EIF4G3	SPAG7		RIMS2
ERI1	CLASP1		RIT2			CSRNP1	USP30		PHYKPL			G3BP1			TBC1D16			DUSP5	HOMER2		PKIG			ERP44	TANC2		FRMD7			FAM102B	RPS6KB1		OPN4			EIF1AD	MAP3K3		CUX1			EIF5	DHX33		EIF4E3
ERICH3	MAP3K2		SLC1A6			CSRNP2	UNG		ACO1			G3BP2			TBC1D16			DUSP6	C15orf40		PKIG			ERV3-1	DCAF7		PCYOX1L			FAM104A	TANC2		TBL1Y			EIF2A	MAP3K3		GTF2IRD1			EIF5A2	ALOXE3		EIF4E3
ERMN	MAP3K2		SLC1A6			CSRNP3	UBE3B		ACO1			G6PC			TBC1D16			DUSP7	BTBD1		MBD3			ERVMER34-1	DCAF7		PCYOX1L			FAM104B	DCAF7		CASP1			EIF2AK1	MAP3K3		GFRA2			EIF5AL1	MYH10		TRPS1
ERMP1	SAP130		STX4			CST9	UBE3B		ACO1			GAB1			TBC1D16			DUXA	HDGFL3		MBD3			ESAM	DCAF7		HIVEP2			FAM107B	DCAF7		CASP1			EIF2AK2	MAP3K3		ST3GAL1			EIF5B	ZNF624		TRPS1
ERN1	HS6ST1		STX4			CSTB	UBE3B		FRS2			GAB2			ZNF700			DVL2	BNC1		PMP22			ESCO1	BPTF		HIVEP2			FAM110A	DCAF7		CASP1			EIF2B2	PRKCA		ST3GAL1			ELAC1	ZNF624		ZFAND4
ERN2	HS6ST1		MMP19			CSTF2	MVK		FRS2			GAB3			CEP57L1			DVL3	PEX11A		PMP22			ESCO2	PRKAR1A		ERMARD			FAM110B	BPTF		CENPL			EIF2B3	GPRC5C		TSC1			ELAC2	ZNF624		CCT8
ERO1B	FAM168B		MMP19			CSTF2T	ANKRD13A		FRS2			GABBR1			CEP57L1			DYNAP	PEX11A		PMP22			ESF1	PRKAR1A		FAM200A			FAM110C	PRKAR1A		CASP7			EIF2B5	RAB37		ARRDC1			ELAVL2	FLCN		CCT8
ERP44	CXCR4		PAQR6			CSTF3	ATP2A2		FRS2			GABBR2			CEP57L1			DYNC1I2	MESP1		PMP22			ESPN	KCNJ2		IMPDH1			FAM114A1	PRKAR1A		CASP7			EIF2S2	KCTD2		TSPAN18			ELAVL3	SREBF1		CCT8
ERV3-1	CXCR4		PAQR6			CT83	CUX2		RHOH			GABPA			CEP57L1			DYNC1LI1	AP3S2		SLC35C2			ESR1	KCNJ2		OGDH			FAM114A2	KCNJ2		MYO1C			EIF3H	KCTD2		TSPAN18			ELF2	ZNF286B		TCAIM
ERVFRD-1	ZEB2		CHD4			CTAGE1	SH2B3		RHOH			GABRA1			CEP57L1			DYNC2LI1	C15orf38-AP3S2		SMC1A			ESR2	KCNJ2		DNAAF5			FAM117B	KCNJ2		SEC14L2			EIF3M	TMEM94		ANO1			ELF3	ULK2		SPIDR
ERVMER34-1	ZEB2		CHD4			CTAGE15	OAS2		SLC38A1			GABRA3			CEP57L1			DYNLL2	PRC1		TRMT6			ESS2	SOX9		CCDC126			FAM118A	KCNJ2		CEP295			EIF4A1	LLGL2		IFFO1			ELK3	AKAP10		RALGAPB
ESCO1	ORC4		CHGA			CTAGE4	SUDS3		SLC38A1			GABRA4			GPR176			DYNLT1	AC068831.7		PPIP5K2			ESYT1	C17orf80		CEP41			FAM118B	SOX9		TNKS1BP1			EIF4A2	ITGB4		SYNE3			ELK4	AKAP10		SPIDR
ESCO2	PRPF40A		CHI3L1			CTAGE6	SUDS3		SLC38A1			GABRB1			GPR176			DYRK1A	TTC23		MLPH			ETFBKMT	LLGL2		PSD3			FAM120AOS	C17orf80		ITPRIP			EIF4B	UNK		MPDU1			ELL	USP22		RGS3
ESF1	NR4A2		LDLRAD4			CTAGE8	SUDS3		SLC38A1			GABRG1			GPR176			DYRK2	CHSY1		MLPH			ETNK1	ITGB4		CSGALNACT1			FAM120B	LLGL2		ITPRIP			EIF4E	SPHK1		TANC2			ELL2	USP22		RGS3
ESPNL	BAZ2B		LDLRAD4			CTAGE9	MLEC		SLC38A1			GABRG3			GPR176			DZIP3	PCSK6		FASTKD1			ETV1	TNRC6C		TRMO			FAM120C	ITGB4		CNTNAP4			EIF4E2	SEPT9		APC2			ELL3	IFT20		LRRTM4
ESR1	RBMS1		WDTC1			CTBP2	UNC119B		USP44			GABRR1			GPR176			E2F2	NPAP1		FASTKD1			ETV3	TNRC6C		MMS19			FAM122A	TNRC6C		LRRCC1			EIF4E3	SEPT9		CIRBP			ELMOD1	POLDIP2		PRDM15
ESR2	RBMS1		RGS3			CTBS	P2RX4		USP44			GABRR2			PNLDC1			E2F6	APBA2		ARFGAP1			ETV4	TNRC6C		ENAH			FAM126A	TNRC6C		HELZ2			EIF4EBP2	BIRC5		NFIX			ELMOD2	POLDIP2		STIL
ESRRG	FIGN		RGS3			CTC1	RNF34		RAB3IP			GAD2			KLHDC8A			E2F7	KLF13		ARFGAP1			ETV5	RNF213		TMEM234			FAM126B	TNRC6C		FBXO3			EIF4H	BIRC5		TPM4			ELOC	SLC46A1		STIL
ESYT3	FIGN		RGS3			CTCF	ORAI1		RAB3IP			GAGE1			KLHDC8A			E2F8	SCG5		MSH6			EVC2	CCDC137		MPPED2			FAM135A	RNF213		FBXO3			EIF5	BIRC5		CDC34			ELOVL2	FAM222B		STIL
ETFBKMT	FIGN		RGS3			CTCFL	MLXIP		LILRB2			GALC			KLHDC8A			EAF1	SCG5		MSH6			EVI5	LRRC45		TMBIM6			FAM135B	CCDC137		FBXO3			EIF5AL1	C1QTNF1		OPA3			ELOVL5	FAM222B		JMJD1C
ETNK1	GALNT3		RGS3			CTDSP2	MLXIP		ANXA11			GALNS			KLHDC8A			EBAG9	GREM1		MSH6			EVI5L	FN3KRP		TMBIM6			FAM13B	LRRC45		SLC52A3			EIF5B	ENGASE		AGPAT3			ELOVL6	PHF12		PRMT5
ETV5	SCN9A		RGS3			CTDSPL	MLXIP		ANXA11			GALNT10			SZRD1			EBF1	C15orf41		FADS2			EXD2	YES1		CD163			FAM13C	FN3KRP		DMAC1			EIF6	CBX2		SPIN3			ELP1	PHF12		PRMT5
ETV7	LRP2		RGS3			CTDSPL2	DENR		ANXA11			GALNT15			SZRD1			EBF3	C15orf41		FADS2			EXD3	ZBTB14		ANKRD10			FAM149A	YES1		PDE5A			ELAC1	CBX2		SPIN3			ELP2	PHF12		CCAR1
EVA1A	TLK1		RGS3			CTF1	HIP1R		AMN1			GALNT17			SZRD1			EBF4	PAK6		SLITRK1			EXOC2	AFG3L2		BAZ1A			FAM149B1	ZBTB14		TRIM47			ELAVL1	GAA		HCFC1			EMB	NUFIP2		CCAR1
EVI5	CHN1		DUOXA1			CTH	C12orf65		AMN1			GALNT18			SRGAP2B			EBLN1	BUB1B-PAK6		PHACTR3			EXOC3	SPIRE1		HECTD1			FAM153A	AFG3L2		FBXO9			ELAVL3	RNF213		LPIN1			EMC10	NUFIP2		HJURP
EVL	ATP5MC3		DUOXA1			CTIF	KMT5A		PKD1L2			GALNT2			SRGAP2B			EBPL	IVD		HADHB			EXOC3-AS1	CEP76		SIPA1L1			FAM155A	SPIRE1		FBXO9			ELF3	RPTOR		LPIN1			EMC3	NUFIP2		SLA
EVPLL	LNPK		DUOXA1			CTLA4	GTF2H3		PKD1L2			GALNT3			AAR2			ECHDC1	RTF1		HADHB			EXOC4	ROCK1		MIA2			FAM155B	CEP76		FBXO4			ELF4	RPTOR		UBE2E3			EMC4	NUFIP2		C14orf93
EVX1	LNPK		DUOXA1			CTNNA1	BRI3BP		LILRB4			GALNT6			AAR2			ECHDC3	GANC		CEP85			EXOC6B	ABHD3		SMG1			FAM160A1	ROCK1		KLHL13			ELFN1	CHMP6		LOC105373780			EMC8	NUFIP2		MTSS1
EVX2	SESTD1		MBD4			CTNNA2	RAN		LILRB4			GALNT7			CUEDC1			EDA	TUBGCP4		CEP85			EXOC7	OSBPL1A		COG4			FAM160B1	ABHD3		KLHL13			ELK3	SLC25A10		LOC401040			EMCN	SSH2		MTSS1
EXD2	NCKAP1		MBD4			CTNNA3	ADGRD1		LILRB4			GALR1			ESR2			EDA2R	TUBGCP4		CEP85			EXOSC2	ZNF521		COG4			FAM160B2	OSBPL1A		TRERF1			ELK4	AC139530.2		NCBP2			EMILIN2	OMG		TLE3
EXO5	TFPI		MBD4			CTNNBL1	ULK1		C1QTNF5			GAPVD1			ESR2			EDARADD	CASC4		CEP85			EXOSC3	ZNF521		CLEC18C			FAM161A	ZNF521		TRERF1			ELL2	SLC25A10		NCBP2			EMILIN3	MYO1D		RTEL1
EXOC2	OSGEPL1		MBD4			CTNND2	ULK1		N4BP2L2			GAR1			ESR2			EDEM1	CASC4		MCM8			EXOSC6	DSC1		LOC643802			FAM162A	ZNF521		SELENOI			ELMOD3	AC139530.2		NCBP2			EML1	CCT6B		RTEL1
EXOC3L2	NEMP2		MBD4			CTNS	EP400		FNDC3A			GAS1			KHDRBS1			EDEM3	SORD		MCM8			EXOSC7	GAREM1		TSC2			FAM162B	DSC1		TSPYL5			ELMSAN1	FOXK2		TBL1XR1			EML4	MYO19		NAPB
EXOC4	NEMP2		MBD4			CTPS2	ZNF84		FNDC3A			GAS2			HIGD1B			EDIL3	SPATA5L1		MCM8			EXOSC8	GAREM1		SLFN12L			FAM167A	GAREM1		MFN1			ELN	FOXK2		CHCHD6			EML5	MYO19		NAPB
EXOC6B	CAVIN2		MBD4			CTSA	ZNF140		ILK			GAS8			AAGAB			EDNRB	BLOC1S6		PSENEN			EXPH5	RPRD1A		GJC1			FAM168A	GAREM1		SYS1			ELOB	FOXK2		CPLX1			EMP1	ACACA		NAPB
EXOG	PGAP1		MBD4			CTSB	ZNF140		ANKLE1			GASK1B			AAGAB			EEA1	SEMA6D		EPB41L3			EXT1	EPG5		WSCD1			FAM168B	RPRD1A		MYL12B			ELOC	FOXK2		SORCS2			EMP2	SYNRG		RTF2
EXOSC1	PGAP1		TMEM80			CTSC	CRYL1		ANKLE1			GATA1			CIB2			EEF1AKMT2	SEMA6D		EPB41L3			EYA1	EPG5		MYO1C			FAM169A	EPG5		FBXO21			ELOVL2	ENOSF1		TBC1D1			EMX1	SYNRG		RTF2
EXOSC2	PGAP1		PPIP5K2			CTSK	XPO4		ANKLE1			GATA4			CIB2			EEF1AKMT3	SEMA6D		EPB41L3			EYA3	EPG5		MYO1C			FAM172A	EPG5		FGF13			ELOVL6	YES1		PNPLA1			EMX2	PCGF2		RTF2
EXOSC3	SF3B1		PPIP5K2			CTSO	LATS2		COBLL1			GATA5			TWIST2			EEF1AKNMT	SEMA6D		NCAPH			EYA4	PSTPIP2		CARD14			FAM177A1	EPG5		CNTNAP3			ELOVL7	LPIN2		PNPLA1			EN2	PIP4K2B		USP25
EXOSC6	SATB2		PPIP5K2			CTSS	LATS2		COBLL1			GATA6			TARS2			EEF1B2	SEMA6D		BTD			EZH1	IER3IP1		NEDD4L			FAM177B	PSTPIP2		BRWD1			ELP2	PIEZO2		ZSCAN26			ENAH	SMARCE1		USP25
EXOSC7	SATB2		ATRNL1			CTSV	ZDHHC20		DNM1L			GATAD1			TARS2			EEF1E1	SEMA6D		BTD			F13A1	IER3IP1		NEDD4L			FAM181B	IER3IP1		BRWD1			ELP3	RPRD1A		GPR141			ENC1	AC073508.2		RALGAPA1
EXPH5	TYW5		BBX			CTSZ	ZDHHC20		DNM1L			GATAD2A			TARS2			EEF2K	SEMA6D		BTD			F2	SMAD2		YES1			FAM189A1	IER3IP1		DAP3			EMB	RPRD1A		GPR141			ENDOD1	SMARCE1		RALGAPA1
EXT1	ALS2		BBX			CTTN	SACS		DNM1L			GATAD2B			TARS2			EFCAB11	FGF7		BTD			F2RL1	DYM		YES1			FAM189B	SMAD2		WDR4			EMC1	IER3IP1		CUX1			ENKUR	SMARCE1		RALGAPA1
EXT2	RAPH1		BBX			CTTNBP2NL	SACS		DNM1L			GATC			PPP2R2B			EFCAB14	FGF7		BTD			F2RL3	MYO5B		HDHD2			FAM199X	DYM		CORO2A			EMC10	ZBTB7C		ZNF398			ENOX2	ACLY		RALGAPA1
EXTL3	INO80D		PRKAR1A			CTU1	MTMR6		MON2			GATD3A			PPP2R2B			EFCAB2	TMOD2		BTD			F3	MEX3C		TXNL1			FAM200A	MYO5B		CDK2			EMC2	SMAD7		ZNF517			ENPEP	DNAJC7		RALGAPA1
EYA3	NDUFS1		STMN3			CTXN2	RNF6		MON2			GBA			PPP2R2B			EFHC2	TMOD2		BTD			F5	MBD2		WIZ			FAM204A	MEX3C		TRIM10			EMC4	TCF4		NKAIN3			ENPP2	DNAJC7		USP8
EYS	FZD5		YOD1			CTXN3	USP12		MON2			GBE1			PPP2R2B			EFNA5	TMOD2		BTD			F8A2	MBD2		TCEA2			FAM20B	MBD2		SLC18B1			EMC8	TCF4		ELOC			ENPP5	DNAJC7		USP8
EZH1	FZD5		YOD1			CUBN	USP12		MON2			GBGT1			GSKIP			EFNB2	TMOD3		BTD			FAAP20	TCF4		TCEA2			FAM20C	MBD2		SLC26A7			EMILIN1	TCF4		STX17			ENPP6	ZNF385C		USP8
EZHIP	LANCL1		YOD1			CUEDC1	USP12		MON2			GBP1			GSKIP			EFR3A	TMOD3		BTD			FAAP24	FECH		RBM39			FAM216B	TCF4		CDH23			EMILIN2	TCF4		SFMBT2			ENSA	STAT3		ICOSLG
F11R	LANCL1		SETMAR			CUL1	USP12		MON2			GBP2			GSKIP			EFR3B	TMOD3		BTD			FAF1	ALPK2		ADSL			FAM217B	FECH		OBSCN			EMILIN3	TXNL1		TCP11L1			ENTHD1	PSMC3IP		STMN4
F2	ERBB4		SETMAR			CUL3	LNX2		CHRDL2			GBP4			SPATA33			EGFLAM	MAPK6		CST8			FAIM2	VPS4B		FAM9B			FAM218A	ALPK2		MMAB			EML5	FECH		SLC1A2			ENTPD1	DUSP3		STMN4
F2R	ERBB4		SLC22A12			CUL5	FLT1		SUPT20H			GBP6			BCKDK			EGFR	CGNL1		CST8			FAM102A	VPS4B		FAM9B			FAM219A	VPS4B		EMILIN3			EMP1	RTTN		TSPAN18			ENTPD3	DUSP3		STMN4
F2RL1	IKZF2		SLC22A12			CUX1	SLC46A3		SUPT20H			GBX2			BCKDK			EGLN1	GCOM1		SLC26A6			FAM102B	DSEL		MBNL3			FAM219B	VPS4B		ZNF486			EMP2	ZADH2		TSPAN18			ENTPD4	KANSL1		TANGO2
F3	FN1		EIF4E2			CUX2	SLC46A3		SUPT20H			GCC1			KIF27			EGLN3	POLR2M		ZFYVE1			FAM104A	DSEL		CASK			FAM222A	DSEL		IGSF8			EMX1	MBP		TP53I11			ENTPD5	CDC27		TANGO2
F5	MREG		EIF4E2			CWC22	SLC46A3		SUPT20H			GCG			KIF27			EGR1	AQP9		ZFYVE1			FAM104B	DSEL		LYPD6			FAM222B	DSEL		SNX18			EMX2	TGIF1		SLCO1A2			ENTPD7	HOXB9		TANGO2
F7	IGFBP5		EIF4E2			CWF19L1	SLC7A1		SUPT20H			GCLC			KIF27			EGR2	AQP9		ENOX2			FAM107B	ZNF516		MBD5			FAM227A	DSEL		LARP4			EN2	RAB31		SLCO1A2			ENTR1	ZNF652		TANGO2
FAAH	TNS1		EIF4E2			CX3CL1	UBL3		ANAPC15			GCLM			KIF27			EGR3	MINDY2		ENOX2			FAM110B	ZNF516		RBMS1			FAM229B	ZNF516		LARP4			ENAH	IMPA2		IFFO1			ENY2	TOB1		TANGO2
FAAP20	USP37		C1orf100			CXADR	KATNAL1		ANAPC15			GCN1			RMND1			EHD3	MINDY2		FHOD3			FAM110C	MBP		RBMS1			FAM234A	ZNF516		LARP4			ENDOD1	SEH1L		CHRNA7			EPB41L1	MBTD1		TANGO2
FAAP24	CHPF		C1orf141			CXCL11	KATNAL1		ANAPC15			GCNT1			RMND1			EHD4	MINDY2		FHOD3			FAM114A1	PQLC1		IL18R1			FAM234B	MBP		SLC2A13			ENDOV	SEH1L		ATP10A			EPB41L3	MBTD1		TANGO2
FABP3	SCG2		C1orf141			CXCL12	KATNAL1		ANAPC15			GCNT2			MEGF8			EHF	MINDY2		FHOD3			FAM117B	USP14		CPNE4			FAM241A	PQLC1		MAL2			ENG	CEP192		TLE3			EPB41L4B	MBTD1		TANGO2
FADS1	CUL3		C9orf153			CXCL13	KATNAL1		ANAPC15			GCSAML			MEGF8			EHHADH	RNF111		EPHA5			FAM118A	SMCHD1		CPNE4			FAM3C	USP14		BTBD9			ENGASE	CEP192		CHMP1A			EPB41L5	TRIM25		TANGO2
FADS2	COL4A4		WDR38			CXCL14	KATNAL1		ANAPC15			GDA			TFEB			EID1	FOXB1		EPHA5			FAM118B	TGIF1		TIGIT			FAM3D	SMCHD1		CSMD2			ENKUR	CEP192		SMPD3			EPC1	TRIM25		AP3S1
FAF1	DNER		LZTFL1			CXCL5	KATNAL1		ANAPC15			GDAP1			TFEB			EID2	C2CD4A		ZMYND8			FAM120A	PTPRM		FNDC3B			FAM43A	TGIF1		GPRIN1			ENOSF1	LDLRAD4		SIAH1			EPC2	CUEDC1		JKAMP
FAF2	USP40		LZTFL1			CXCL6	HMGB1		ANAPC15			GDAP2			TFEB			EID2B	TLN2		FSD2			FAM120AOS	MTCL1		SEC22C			FAM45A	TGIF1		KLHL32			ENPEP	CABLES1		MTHFSD			EPDR1	SKA2		JKAMP
FAH	COL6A3		LZTFL1			CXCL8	HSPH1		NUTM2B			GDF9			SLIT3			EIF1	TPM1		FSD2			FAM120B	ANKRD12		PXYLP1			FAM49A	PTPRM		FMNL2			ENPP5	IMPACT		SLC6A2			EPGN	SKA2		DCAF5
FAHD1	PER2		ICE2			CXCL9	SPART		STT3A			GDI2			SLIT3			EIF1AD	RAB8B		GCSAML			FAM120C	TWSG1		IQSEC1			FAM49B	MTCL1		PLEKHG4B			ENPP6	DTNA		SLC39A11			EPHA3	APPBP2		DCAF5
FAIM2	NDUFA10		KIZ			CXorf21	SPART		STT3A			GDPD1			SLIT3			EIF1AX	RAB8B		GCSAML			FAM122A	RALBP1		MFSD8			FAM53A	MTCL1		SMYD4			ENPP7	C18orf21		TANC2			EPHA4	APPBP2		DCAF5
FAM102A	NDUFA10		KIZ			CXorf38	FOXO1		STT3A			GDPGP1			PPP2R2B			EIF2A	RAB8B		NCAPG2			FAM124A	RAB31		MAPK10			FAM53B	ANKRD12		TMEM123			ENSA	MOCOS		PRR29			EPHA5	APPBP2		MED6
FAM102B	RPS7		LDLRAD1			CXorf40A	FOXO1		STT3A			GEM			PPP2R2B			EIF2AK1	SNX1		CSMD2			FAM126A	VAPA		MAPK10			FAM53C	TWSG1		SLC26A9			ENTPD1	SETBP1		PRR29			EPHA6	APPBP2		MED6
FAM107A	RNF144A		KCNJ15			CXorf40B	FOXO1		AP3B2			GEMIN2			PPP2R2B			EIF2AK2	PLEKHO2		CSMD2			FAM126B	APCDD1		MAPK10			FAM76A	RALBP1		WDFY2			ENTPD2	C18orf25		FECH			EPHA7	APPBP2		MED6
FAM107B	RNF144A		KCNJ15			CXorf56	ELF1		AP3B2			GEMIN6			TPGS2			EIF2B1	DIS3L		CSMD2			FAM135A	CEP192		MAPK10			FAM76B	RAB31		SLC26A8			ENTPD3	C18orf25		LENG8			EPHA8	BRIP1		TRIP12
FAM110B	ASAP2		DRGX			CXXC4	KBTBD6		MDM4			GFAP			TPGS2			EIF2B2	MAP2K1		SPOCD1			FAM13B	LDLRAD4		MAPK10			FAM78B	VAPA		TSEN15			ENTPD4	CTIF		CIC			EPHB1	BRIP1		TRIP12
FAM114A1	GRHL1		KPNB1			CYB561D1	KBTBD6		MDM4			GFER			TPGS2			EIF2B5	ZWILCH		SPOCD1			FAM13C	LDLRAD4		MAPK10			FAM83B	APCDD1		TSEN15			ENTPD5	SKA1		POU2F2			EPHB2	INTS2		TRIP12
FAM114A2	RRM2		KPNB1			CYB5A	TSC22D1		MDM4			GFM1			TPGS2			EIF3A	SMAD3		AP2B1			FAM149A	RNMT		UVSSA			FAM83D	CEP192		TRIM9			ENTPD7	C18orf54		NIBAN3			EPHX2	INTS2		FCRL6
FAM117B	GREB1		CALHM6			CYB5D1	LCP1		MDM4			GFOD1			SLC39A1			EIF3H	SMAD3		AP2B1			FAM149B1	RNMT		CARD10			FAM83E	LDLRAD4		AZIN2			ENTPD8	RAB27B		ARFRP1			EPHX3	MED13		ELP3
FAM118A	LPIN1		NR5A2			CYB5D2	KPNA3		ZNF518A			GFPT1			SLC39A1			EIF3M	GLCE		RFX3			FAM153A	MIB1		TFCP2L1			FAM83F	LDLRAD4		MED12L			ENTR1	PMAIP1		KCNQ2			EPM2A	CCDC47		ELP3
FAM120AOS	TRIB2		NR5A2			CYB5R4	KPNA3		ZNF518A			GFPT2			SLC39A1			EIF4E	GLCE		RFX3			FAM155A	RBBP8		GALNT5			FAM83G	RNMT		ZFP91			ENY2	SERPINB8		RALGAPA2			EPM2AIP1	DDX5		ELP3
FAM120C	UBXN2A		CORO1C			CYB5RL	KPNA3		ZNF518A			GFRA1			SLC39A1			EIF4E2	GLCE		RFX3			FAM155B	RBBP8		HEYL			FAM83H	RNMT		MRPL53			EOMES	R3HDM4		TTC3			EPN3	DDX5		ELP3
FAM122A	UBXN2A		CORO1C			CYBB	INTS6		ZNF518A			GFRA2			SLC39A1			EIF4E3	PAQR5		SSH2			FAM160A1	TAF4B		A1CF			FAM8A1	MIB1		GLMN			EP300	POLR2E		RUNX1			EPS15	SMURF2		LRIT2
FAM122C	SELENOI		LONP1			CYBC1	ATP7B		ZNF518A			GFRA4			SLC39A1			EIF4EBP1	THSD4		MEI4			FAM160B1	DSG1		A1CF			FAM91A1	RBBP8		FKBP1A			EPB41L1	C19orf25		HIC2			EPS8L2	GNA13		ELP3
FAM124A	DPYSL5		LONP1			CYBRD1	VPS36		NR6A1			GGA1			SLC39A1			EIF4EBP2	THSD4		HEPH			FAM160B2	DSG4		MDN1			FAM92A	RBBP8		SRSF10			EPB41L4B	MBD3		MIEF1			ERAP1	C17orf58		ELP3
FAM126A	MRPL33		LONP1			CYCS	VPS36		MAPK8			GGA2			SLC39A1			EIF4EBP3	THSD4		HEPH			FAM161A	RNF125		MDN1			FAM98A	TAF4B		MIA2			EPB41L5	MBD3		WNT7B			ERAP2	SLC39A11		ELP3
FAM133B	YPEL5		LONP1			CYHR1	DACH1		MAPK8			GGCT			SLC39A1			EIF4ENIF1	SENP8		NLRX1			FAM162A	RNF125		GSE1			FAM9A	DSG1		ANKH			EPDR1	MBD3		PPM1F			ERBB4	CASKIN2		ELP3
FAM135A	LCLAT1		GPSM3			CYLD	MZT1		MAPK8			GGCX			SLC39A1			EIF4G1	CD276		NLRX1			FAM162B	DTNA		ZNF592			FAM9C	DSG4		ANKH			EPGN	MBD3		PPM1F			ERBIN	H3F3B		MAP3K9
FAM135B	LCLAT1		MT1HL1			CYP19A1	MZT1		MAPK8			GHITM			SLC39A1			EIF5	ARID3B		NLRX1			FAM167A	DTNA		SH3PXD2A			FANCA	RNF125		FN1			EPHA3	MBD3		GJB1			ERC1	WBP2		MAP3K9
FAM149A	LCLAT1		TP53			CYP1A2	KLF12		GRIN2C			GHR			SLC39A1			EIF5A2	CLK3		NLRX1			FAM168A	DTNA		PPM1F			FANCC	RNF125		IP6K3			EPHA4	MBD3		ANAPC10			ERC2	ACOX1		MAP3K9
FAM151B	EHD3		TP53			CYP20A1	KLF12		WSB2			GHRH			SLC39A1			EIF5AL1	MPI		NLGN4X			FAM168B	DTNA		MTFR1			FANCM	DTNA		TAGAP			EPHA5	MBD3		EPGN			ERCC1	ST6GALNAC2		MAP3K9
FAM155A	EHD3		TP53			CYP26B1	KLF12		WSB2			GHSR			STK25			EIF6	C15orf39		NLGN4X			FAM169A	GALNT1		MTFR1			FAR2	DTNA		CYP3A43			EPHA7	UQCR11		RAB33B			ERCC4	AC015802.6		MAP3K9
FAM155B	YIPF4		ANKDD1B			CYP27B1	KLF12		WSB2			GID4			STK25			EIPR1	NEIL1		CAPZB			FAM172A	ELP2		TTC37			FARP2	DTNA		DUSP4			EPHB1	TCF3		CCDC88A			ERCC6	JMJD6		ZFYVE16
FAM160B1	CRIM1		PAK6			CYP27C1	COMMD6		ZNF316			GID8			STK25			ELAC1	UBE2Q2		VPS36			FAM177A1	ELP2		PDE4DIP			FARSB	DTNA		COL6A3			EPHB2	REXO1		TTC7A			ERCC6L	NPTX1		SARAF
FAM161A	CEBPZOS		PAK6			CYP2B6	COMMD6		ZNF316			GIGYF1			STK25			ELAVL1	UBE2Q2		VPS36			FAM177B	PIK3C3		TTI1			FAS	GALNT1		GIT2			EPHX2	MOB3A		IL17RD			ERCC6L2	ACTG1		CCSER2
FAM162A	CEBPZOS		PAK6			CYP2C19	KCTD12		LCTL			GIMAP4			STK25			ELAVL2	FBXO22		VPS36			FAM181B	C18orf25		PHF14			FASN	ELP2		GIT2			EPM2A	AP3D1		IL17RD			EREG	NPLOC4		CCSER2
FAM162B	CEBPZOS		PAK6			CYP2U1	FBXL3		LCTL			GINM1			STK25			ELAVL4	ISL2		CLPTM1			FAM189A1	RNF165		PHF14			FASTK	ELP2		BSND			EPM2AIP1	PEAK3		CANX			ERG	NPLOC4		SIPA1L1
FAM163A	PPM1B		IFTAP			CYP2W1	FBXL3		THEG5			GINS2			STK25			ELF2	RCN2		CLPTM1			FAM189B	RNF165		FAM53B			FASTKD1	PIK3C3		PI4KA			EPN2	TIMM13		LIN28B			ERG28	CSNK1D		GUCD1
FAM163B	PRKCE		IFTAP			CYP39A1	FBXL3		THEG5			GIPC2			STK25			ELF4	HMG20A		PPP2R5E			FAM199X	LIPG		FAM53B			FAT2	C18orf25		OLFM2			EPN3	SGTA		EPM2A			ERGIC1	ZNF750		GUCD1
FAM167A	EPAS1		IFTAP			CYP3A43	RBM26		THEG5			GIT1			STK25			ELF5	HMG20A		UBXN8			FAM200A	SMAD4		DEPDC5			FAT3	RNF165		UBE2J2			EPS15	ZBTB7A		DHRS2			ERGIC2	FAM57A		GUCD1
FAM168A	SOCS5		TP53			CYP3A5	RBM26		THEG5			GJA1			STK25			ELK1	IREB2		UBXN8			FAM204A	POLI		NUP93			FAXC	RNF165		OLFM3			EPSTI1	ZBTB7A		CFL2			ERH	USP6		GUCD1
FAM168B	MSH2		TP53			CYP4A11	TGDS		THEG5			GJA3			STK25			ELK3	CHRNA5		ZC3HC1			FAM20B	ONECUT2		PRORP			FAXDC2	LIPG		ANTXR2			EPX	MLLT1		AP5M1			ERI1	CHRNB1		GUCD1
FAM169A	STON1		CHKA			CYP4A22	DOCK9		THEG5			GJB2			STK25			ELK4	MORF4L1		ZC3HC1			FAM20C	ONECUT2		PUM1			FBL	SMAD4		RPUSD1			ERBB3	MLLT1		TNFAIP2			ERMP1	CYB5D1		GUCD1
FAM171A1	SPTBN1		CHKA			CYP4F12	GPR183		ACVR2A			GJB4			PUS3			ELL2	ARNT2		UBXN8			FAM216B	NEDD4L		ST18			FBLIM1	POLI		TECTB			ERBB4	SLC25A23		GLIPR1			ERN1	CYB5D1		GUCD1
FAM172A	SPTBN1		CHKA			CYP4F2	ZIC5		ACVR2A			GJB6			CEP76			ELMOD2	ARNT2		UBXN8			FAM217B	MALT1		ULK2			FBLN1	ONECUT2		TECTB			ERC1	TUBB4A		GLIPR1			ERO1B	NTN1		GUCD1
FAM174A	SPTBN1		TRABD2A			CYP4F3	CCDC168		ACVR2A			GJC1			CREB3L3			ELMSAN1	ARNT2		PCYT2			FAM219A	KIAA1468		GARRE1			FBLN2	ONECUT2		FBXO32			ERCC1	TUBB4A		DTX3			ERP44	COX10		GUCD1
FAM177B	PAPOLG		TRABD2A			CYP4V2	EFNB2		ACVR2A			GJC3			CREB3L3			ELOA2	ARNT2		PCYT2			FAM219B	SERPINB5		DOCK10			FBLN7	NEDD4L		FBXO32			ERCC2	INSR		MED13L			ERRFI1	ZNF286A		GUCD1
FAM181B	PAPOLG		ERCC6			CYP7B1	EFNB2		CORIN			GK			CREB3L3			ELOC	CEMIP		PCYT2			FAM222A	SOCS6		FAM131B			FBN1	MALT1		FBXO32			ERCC4	ZNF561		TAFA2			ERVMER34-1	AC005324.4		GUCD1
FAM184B	CEP68		ERCC6			CYP8B1	COL4A1		CORIN			GK5			RAB4A			ELOVL2	TLNRD1		PCYT2			FAM222B	SOCS6		SECISBP2L			FBP2	KIAA1468		PPP4R4			ERCC6L	ZNF562		STAT6			ERVV-1	ZNF286A		GUCD1
FAM189A1	ANXA4		ERCC6			CYS1	TUBGCP3		CORIN			GLA			DOCK7			ELOVL3	WHAMM		NDRG2			FAM227A	TSHZ1		DCAF1			FBRSL1	SERPINB5		SLC8A3			ERCC6L2	RAVER1		KCNMA1			ESCO1	AC005324.4		GUCD1
FAM192A	GMCL1		ERCC6			CYSLTR1	PCID2		CORIN			GLDN			DOCK7			ELOVL4	WHAMM		NDRG2			FAM229B	R3HDM4		SETD1A			FBXL16	SOCS6		CCNT2			EREG	AC011511.4		KCNMA1			ESCO2	ZNF286A		GUCD1
FAM193A	MXD1		MFF			CYSLTR2	GRTP1		LIAS			GLG1			DOCK7			ELOVL5	ZNF592		NDRG2			FAM234A	MEX3D		TCAF1			FBXL18	SOCS6		BRD4			ERF	CDC37		DYDC2			ESD	AC005324.4		GUCD1
FAM199X	ZNF638		MFF			CYTH1	IFT88		LIAS			GLI2			DOCK7			ELOVL6	PDE8A		NDRG2			FAM234B	REXO1		SLK			FBXL2	TSHZ1		SLC36A1			ERFE	YIPF2		DYDC2			ESF1	ZNF286A		GUCD1
FAM204A	ZNF638		MFF			CYTH3	MRPL57		LIAS			GLI3			DOCK7			ELOVL7	AEN		NDRG2			FAM241A	KLF16		RNF144A			FBXL20	R3HDM4		SLC36A1			ERG	FARSA		KCNA2			ESM1	ADORA2B		WDR86
FAM207A	ZNF638		MFF			CYTIP	MRPL57		LIAS			GLIPR1			DOCK7			ELP2	FANCI		NDRG2			FAM3C	DIRAS1		SPCS2			FBXL3	MEX3D		CDKN2D			ERG28	PALM3		KCNA2			ESPNL	AC098850.3		WDR86
FAM20B	EMX1		MFF			CYTL1	NUP58		ALDH6A1			GLIPR1L2			DOCK7			ELP3	TICRR		NDRG2			FAM3D	SEMA6B		SPCS2			FBXL4	REXO1		BANP			ERGIC1	ADGRL1		KCNA2			ESR1	GID4		CCDC117
FAM20C	STAMBP		MFF			CYYR1	NUP58		ALDH6A1			GLIS3			DOCK7			ELP4	SEMA4B		NDRG2			FAM43A	PLIN3		BMS1			FBXL5	KLF16		ABCA9			ERI1	ADGRL1		LUZP1			ESR2	SLC47A1		CCDC117
FAM210B	STAMBP		ZNF541			DAAM1	NUP58		ALDH6A1			GLMN			EPC1			ELP5	BLM		ATP7A			FAM45A	RANBP3		PTDSS1			FBXL7	DIRAS1		TUBA3D			ERICH1	ADGRL1		ESPN			ESRP1	ALDH3A2		EFCAB11
FAM216B	TET3		ZNF541			DAAM2	NUP58		MCM7			GLOD4			EPC1			ELP6	BLM		ADA2			FAM49A	ELAVL1		SCRN1			FBXO10	SEMA6B		PTP4A2			ERICH6B	BRD4		PHLDB1			ESRRG	SPECC1		EFCAB11
FAM217B	TET3		HOMER1			DAB2IP	CDK8		ANO2			GLP2R			EPC1			EMC1	BLM		ASH2L			FAM49B	ZNF266		TSC22D2			FBXO16	PLIN3		SP110			ERLIN1	BRD4		KCNJ5			ESYT3	KSR1		ASCC3
FAM219A	TET3		HOMER1			DACT3	WASF3		ANO2			GLRA2			OTOP3			EMC10	MAN2A2		MATR3			FAM53A	ZNF561		CEP350			FBXO22	RANBP3		SP110			ERMN	BRD4		MMP8			ETFBKMT	TMEM97		HECTD2
FAM219B	TET3		KLK15			DAG1	WASF3		ANO2			GLRX2			OTOP3			EMC2	CHD2		PYCR1			FAM53B	ZNF562		CDC42BPA			FBXO28	ELAVL1		SLC44A1			ERMP1	BRD4		EI24			ETFDH	TAOK1		SERPINA9
FAM222B	TTC31		KLK15			DAND5	WASF3		LARP1B			GLRX5			OTOP3			EMC3	CHD2		PYCR1			FAM53C	S1PR2		TRANK1			FBXO30	ZNF266		RNPS1			ERO1A	CHERP		EFNA5			ETHE1	TAOK1		SERPINA9
FAM227A	MRPL19		KLK15			DAP	PAN3		PCDH1			GLS			MOK			EMCN	ARRDC4		JAKMIP2			FAM76A	S1PR2		LRRC37A			FBXO31	ZNF561		OSBPL1A			ERP44	RAB3A		XKR6			ETNK1	TAOK1		SERPINA9
FAM230E	TCF7L1		POTEJ			DAP3	NBEA		UMOD			GLT8D2			ITPRIP			EML4	IGF1R		GAB3			FAM76B	TNPO2		NUAK1			FBXO32	ZNF562		DDX39B			ERVMER34-1	GDF1		GNG4			ETV5	TAOK1		PITPNB
FAM234A	MAT2A		ZNF550			DAPK3	NBEA		PTPN1			GLUD2			ITPRIP			EML5	SYNM		ARHGAP27			FAM81A	RFX1		TECPR2			FBXO38	S1PR2		UPF2			ERVV-1	CERS1		PLEKHA2			ETV6	TAOK1		VOPP1
FAM234B	MAT2A		ZNF550			DARS	CCNA1		PTPN1			GLUL			ITPRIP			EML6	MEF2A		SLC35G4			FAM83B	DNAJB1		KBTBD11			FBXO40	S1PR2		MAG			ESCO1	SUGP2		CPSF7			ETV7	TAOK1		VOPP1
FAM241A	PTCD3		ZNF550			DAZAP1	SERTM1		PCDH11Y			GLYAT			ITPRIP			EMP1	ASB7		SLC35G4			FAM83D	CYP4F11		KBTBD11			FBXO41	TNPO2		GAB3			ESCO2	SUGP2		PPFIA1			EVA1A	TAOK1		VOPP1
FAM47E-STBD1	RMND5A		DNAH11			DAZAP2	RFXAP		RAD17			GLYCTK			ITPRIP			EMP2	ZNF200		TMEM185A			FAM83E	CHERP		KBTBD11			FBXO42	RFX1		CTCFL			ESD	LPAR2		FCHSD2			EVC	TAOK1		VOPP1
FAM49B	RMND5A		NLRP12			DBF4	FREM2		NFXL1			GLYR1			STXBP2			EN2	CREBBP		STK25			FAM83F	SLC35E1		PAN2			FBXO45	DNAJB1		BRI3BP			ESF1	ZNF14		LOC102723996			EVC2	NSRP1		CBLL1
FAM53B	ZNF2		NLRP12			DBH	NHLRC3		NFXL1			GM2A			STXBP2			ENAH	CREBBP		STK25			FAM83G	JUND		HELZ			FBXO47	CYP4F11		TMEM41A			ESR1	C19orf12		FAM78B			EVI2B	CPD		NUTM1
FAM53C	CNNM4		NLRP12			DBN1	WBP4		NFXL1			GMDS			LRRC14			ENC1	CREBBP		STK25			FAM83H	NR2C2AP		N4BP2L2			FBXO48	CHERP		CDKN2AIPNL			ESR2	ANKRD27		ELAVL4			EVI5	CPD		NUTM1
FAM71E2	CNNM3		LRRC31			DBNL	NAA16		NFXL1			GMEB1			RAB13			ENDOD1	CREBBP		STK25			FAM8A1	ZNF682		SCAF8			FBXO8	SLC35E1		ERI2			ESRRA	RHPN2		ELAVL4			EVX1	CPD		CHPF2
FAM76A	SLC9A2		LRRC31			DBT	NAA16		CRNKL1			GMFB			RAB13			ENDOV	GLYR1		STK25			FAM91A1	ZNF708		NLGN4Y			FBXO9	JUND		DYNLL2			ESS2	CEBPA		KAZN			EXD2	GOSR1		PHF21B
FAM76B	SLC9A2		NLRP12			DBX2	DGKH		CRNKL1			GMNC			CDK5RAP2			ENGASE	GLYR1		STK25			FAM92A	ZNF43		NLGN4Y			FBXW11	NR2C2AP		PTPN13			ESYT1	CEBPA		LRRC8B			EXO1	GOSR1		PLCB2
FAM81A	C2orf49		NLRP12			DCAF1	AKAP11		C9orf43			GMNN			CDK5RAP2			ENKUR	LITAF		CATSPER2			FAM92B	ZNF43		NAV3			FBXW2	ZNF682		PTPN13			ETF1	DMKN		KCNA2			EXO5	NF1		PLCB2
FAM83A	C2orf49		NLRP12			DCAF10	AKAP11		GABRB3			GMPR			CDK5RAP2			ENO1	LITAF		CATSPER2			FAM98B	ZNF98		CPEB3			FBXW4	ZNF43		PTPN13			ETNK1	CLIP3		CTNNBIP1			EXOC1	NF1		PLCB2
FAM83B	C2orf49		ZBTB10			DCAF11	AKAP11		IRX4			GMPS			VWA2			ENOPH1	RSL1D1		CATSPER2			FAM9A	ZNF675		CPEB3			FBXW8	ZNF43		TBX5			ETNK2	DPF1		SCYL3			EXOC2	NF1		ANLN
FAM83C	NCK2		ZBTB10			DCAF12	AKAP11		IRX4			GNA13			VWA2			ENOSF1	GSPT1		CATSPER2			FAM9C	ZNF681		ADGRL1			FCAR	ZNF98		KRT72			ETV1	AKT2		CAMK1G			EXOC3	ZNF207		ANLN
FAM83F	SOWAHC		ZBTB10			DCAF12L1	TNFSF11		IRX4			GNA14			TRAP1			ENOX1	GSPT1		PES1			FANCA	TSHZ3		ATG14			FCF1	ZNF675		COL13A1			ETV3	AKT2		CAMK1G			EXOC3-AS1	CDK5R1		ANLN
FAM83G	SOWAHC		B3GALNT2			DCAF16	DNAJC15		IRX4			GNAI2			TRAP1			ENOX2	RRN3		PES1			FANCC	ZNF585A		CNKSR2			FCGR3A	ZNF681		COL13A1			ETV4	AKT2		TTLL7			EXOC4	CDK5R1		ZNF106
FAM86C1	MERTK		RBM46			DCAF17	DNAJC15		EBPL			GNAI3			TK2			ENPEP	MARF1		ARHGAP45			FANCF	ZNF585A		CNKSR2			FCGR3B	TSHZ3		COL13A1			ETV5	COQ8B		ZFAND2B			EXOC6	CCL2		ZNF106
FAM89A	TMEM87B		RBM46			DCAF4L1	COG3		EBPL			GNAL			MAGED4			ENPP4	MARF1		ARHGAP45			FANCM	ZNF585B		TRAPPC8			FCHO2	ZNF585A		COL13A1			ETV6	EXOSC5		MTERF4			EXOC6B	CCL8		DBNL
FAM8A1	TMEM87B		WDR72			DCAF4L2	LRCH1		FLT3LG			GNAO1			MAGED4			ENPP5	FOPNL		PLS3			FAR1	ZNF569		MON1B			FCMR	ZNF585A		COL13A1			ETV7	EXOSC5		MTERF4			EXOSC2	SLFN5		DBNL
FAM91A1	ZC3H6		CNIH4			DCAF8	LRCH1		RANBP1			GNAQ			MAGED4			ENPP6	XYLT1		PLS3			FAR2	FBL		ANKRD6			FCN2	ZNF585B		COL13A1			EVA1A	DMAC2		TMEM127			EXOSC8	GGNBP2		DBNL
FAM92A	ZC3H6		SIGLEC7			DCAKD	RB1		RANBP1			GNAS			SHISA5			ENSA	ARL6IP1		ITGB6			FARP2	ZNF780A		FOXJ3			FCRL1	ZNF569		COL13A1			EVI2B	DMAC2		ING5			EXPH5	GGNBP2		ACSF3
FAN1	TTL		P2RY6			DCBLD1	RB1		OSBPL2			GNAT1			SHISA5			ENTPD1	SMG1		ITGB6			FARSB	SERTAD3		FOXJ3			FCRL4	FBL		COL13A1			EVI5L	POU2F2		SPTSSB			EXT1	CASC3		ACSF3
FANCA	ACTR3		TAGLN2			DCBLD2	FNDC3A		B3GALT5			GNB1			ABHD10			ENTPD4	SMG1		SLC26A7			FAS	DEDD2		ZBTB1			FCRLB	ZNF780A		COL13A1			EVPLL	GSK3A		USF3			EXT2	WIPF2		OPALIN
FANCB	DDX18		TAGLN2			DCC	FNDC3A		RANGAP1			GNB1L			ABHD10			ENTPD5	SMG1		SLC26A7			FASN	DEDD2		EPN2			FDX1	SERTAD3		COL13A1			EVX1	GSK3A		TRAK1			EXTL2	CDC6		OPALIN
FANCC	INSIG2		TM7SF2			DCHS2	SETDB2		PELATON			GNB3			ABHD10			ENTPD6	SMG1		SLC26A7			FASTK	CEACAM1		TRAK1			FDXR	DEDD2		RIPOR3			EVX2	GSK3A		TRAK1			EYA3	IGFBP4		BCAT2
FANCI	PTPN4		OTOG			DCK	PHF11		PELATON			GNB4			AP1S2			ENTPD7	GPRC5B		SLC26A7			FASTKD1	CADM4		MYH15			FECH	DEDD2		CNBD2			EXD1	ERF		TRAK1			EYS	MLX		EIF3J
[truncated: 51,154 more rows]

## Sheet: Result of Venn 
hsa-17	hsa-miR-19a-3p	hsa-miR-19b-3p	hsa-miR-23a-3p	hsa-miR-28	hsa-miR-33-5p	hsa-miR-139-5p	hsa-miR-221
[truncated: 241 more rows]

## Sheet: lncRNA-miRNA-mRNA
node1	node2	type
[truncated: 905 more rows]
